# Supplementary material for: Genome‐wide alternative splicing profiling in the fungal plant pathogen Sclerotinia sclerotiorum during the colonization of diverse host families
Source: Mol Plant Pathol. 2020 Oct 28;22(1):31–47. doi: 10.1111/mpp.13006 (PMC7749757; doi:10.1111/mpp.13006)
Supplement: Supplementary file 4 [file MPP-22-31-s004.xlsx]

## Sheet: SupplementaryTable1_Spliceosome
	Average gene expression [FPKM]
Gene	PDA	At	Ha	Sl	Bv	Rc	Pv
Sscle01g000380	104.681	67.0637	59.0738	97.301	77.8322	31.5769	79.7736
Sscle01g001760	25.1148	18.8482	20.8906	19.9967	12.4263	19.007	28.1068
Sscle01g002850	1399.25	594.385	1059.02	1026.97	182.774	459.371	353.644
Sscle01g003080	153.69	119.299	156.657	151.321	117.731	161.067	114.217
Sscle01g003410	73.6183	52.458	57.5374	58.5123	38.1499	12.9089	46.5555
Sscle01g003530	35.5205	21.2373	20.6088	26.9514	21.9194	6.27335	21.2003
Sscle01g003920	46.9768	26.4697	29.3069	30.7747	26.6211	14.5145	31.2705
Sscle01g004250	52.0345	32.6479	37.8292	46.938	34.7813	26.8845	41.8023
Sscle01g006670	409.434	265.666	290.6	368.367	90.6304	242.923	183.706
Sscle01g007930	161.19	168.481	124.382	190.949	84.549	259.272	141.587
Sscle01g008980	26.8603	14.2196	22.6555	16.4571	9.85046	12.5214	19.4195
Sscle01g010640	95.947	55.3837	65.3836	59.9977	27.3557	52.4236	47.4357
Sscle02g011990	734.48	458.815	525.851	694.122	113.104	355.335	317.406
Sscle02g012200	283.791	188.884	230.228	189.301	106.609	269.229	190.109
Sscle02g014240	88.3626	80.107	94.146	75.2651	56.9667	56.2685	92.7256
Sscle02g016250	136.951	65.5675	92.7466	84.6265	36.4157	74.633	61.4363
Sscle02g016630	2162.24	965.217	1709.35	1162.34	422.638	477.696	953.212
Sscle02g016660	48.2235	35.9746	24.4508	35.8528	22.7479	25.4323	24.9631
Sscle02g016840	25.7643	25.2857	29.3477	29.2414	23.564	6.79108	31.1446
Sscle02g017060	25.6215	19.2534	21.1853	20.2719	13.0334	14.8166	19.3625
Sscle02g018410	94.2782	50.946	60.5124	55.2762	26.6702	21.6318	34.9152
Sscle02g018420	0.0572753	0.0993777	0.0275838	0.0697667	0.209442	0.0701433	0.123033
Sscle02g018570	34.9129	34.6811	24.2406	42.2192	26.3441	23.0156	21.7921
Sscle02g020170	79.5307	39.4304	43.0357	59.1726	27.9784	5.95572	38.9692
Sscle02g020210	49.673	33.023	30.328	36.2197	24.5743	12.8234	37.5812
Sscle02g020860	42.4635	30.8562	40.183	43.1056	27.4348	39.7806	44.5227
Sscle03g022520	13.4423	8.39778	10.9893	11.007	5.49388	9.80963	9.26401
Sscle03g023070	77.3016	49.8485	57.9874	58.0383	34.5275	23.9903	49.5158
Sscle03g023220	24.0924	19.8347	17.9155	22.2204	15.9709	14.1102	19.3987
Sscle03g025220	46.6718	32.8798	45.7131	38.6428	24.554	5.85408	34.7142
Sscle03g025230	28.2842	20.8208	20.4282	22.1223	22.961	5.14526	20.9413
Sscle03g025720	87.87	41.4963	57.0276	70.2527	40.0935	14.944	54.3011
Sscle03g025860	69.56	39.783	65.8335	49.7334	29.9016	47.7965	59.6088
Sscle03g027700	290.045	119.32	216.203	135.022	60.481	25.1675	104.229
Sscle03g029880	355.594	234.89	421.537	288.979	177.19	129.809	228.317
Sscle03g030850	693.158	323.435	466.587	443.928	204.569	530.254	400.981
Sscle03g031850	4.36754	12.6847	4.37991	19.8668	77.6932	17.804	20.338
Sscle04g033270	930.753	1152.39	1565.52	1435.46	414.139	498.719	1190.26
Sscle04g033430	78.3977	63.4713	67.5106	82.9632	47.0988	47.6923	62.6186
Sscle04g034090	890.018	559.618	630.507	676.325	134.434	259.509	264.144
Sscle04g036710	13.888	11.8192	11.4112	13.7817	10.2924	1.86313	11.661
Sscle04g037050	41.5022	31.5553	15.6817	41.2556	23.683	6.16591	29.8609
Sscle04g037780	184.406	143.639	120.263	148.334	101.748	96.0265	102.987
Sscle04g038010	16.5791	11.5416	15.4868	13.013	10.6511	5.78798	16.1398
Sscle04g038590	169.507	99.1806	122.57	102.988	68.5542	28.7842	97.9126
Sscle04g039550	63.1641	63.5904	65.8269	64.0346	48.264	18.4737	53.8232
Sscle04g039900	519.381	364.957	509.472	412.768	174.764	341.41	391.656
Sscle05g041100	151.634	120.558	129.979	140.135	62.1616	121.53	108.422
Sscle05g041300	1691.88	691.029	1083.64	1284.78	201.458	530.155	394.272
Sscle05g041340	57.0379	39.1507	53.3116	40.2035	30.2756	8.58785	37.7266
Sscle05g045800	51.1377	38.3732	35.1047	36.5233	28.4654	26.9327	32.1804
Sscle05g047930	118.521	59.5398	78.1143	95.5438	70.6398	173.605	118.2
Sscle05g048450	37.7117	24.5481	27.7124	29.4796	23.6661	11.0816	26.5941
Sscle06g050140	23.9489	19.7126	22.1616	23.8375	13.0768	27.627	27.2078
Sscle06g051100	118.236	91.7035	83.8234	92.3859	99.0145	42.664	68.5407
Sscle06g052790	65.9173	55.4768	68.3419	49.6971	37.581	10.6103	61.0578
Sscle06g053120	45.9737	30.4314	38.7546	40.7952	30.3773	5.86429	30.6083
Sscle07g055690	332.968	145.969	222.908	193.479	107.316	221.599	168.541
Sscle07g055800	137.414	55.0887	68.2357	93.2816	42.7622	46.8107	74.5697
Sscle07g056180	46.4678	28.3353	20.4199	34.0803	18.5932	18.4972	14.3328
Sscle07g056390	41.3912	29.9694	34.7082	40.4819	27.2901	19.8091	30.4932
Sscle07g057590	56.6602	28.9863	23.5835	37.0897	21.2917	17.6107	34.087
Sscle07g058010	929.717	480.59	570.686	696.087	261.59	698.149	384.777
Sscle07g058350	57.5212	42.2476	45.959	54.0522	51.3407	12.0602	52.3193
Sscle07g059050	57.8447	18.9429	25.9911	21.9099	19.6148	17.7174	21.6091
Sscle07g059440	67.3504	29.2488	33.9824	32.5038	16.9882	14.7418	31.206
Sscle07g059840	47.5492	25.5514	28.4908	32.8372	27.7508	38.0872	32.3935
Sscle07g059900	89.9956	77.1246	77.5533	58.9902	51.7472	58.8513	51.3175
Sscle07g061330	383.542	235.113	206.114	298.471	122.889	311.678	189.85
Sscle07g061490	760.864	330.176	432.887	408.119	135.283	239.343	205.955
Sscle07g061800	27.8212	18.9969	23.6829	26.5396	20.0079	10.9309	23.0264
Sscle07g062040	83.7478	56.7803	71.4201	63.915	55.8708	71.5734	80.9218
Sscle07g062050	18.9413	18.2984	17.1223	41.9591	113.061	43.8611	22.5603
Sscle08g063210	47.4456	49.1351	51.8095	55.2891	43.8832	10.0401	47.8398
Sscle08g063420	43.3403	33.5385	26.9814	34.5012	23.9978	9.57791	35.0473
Sscle08g065440	300.305	307.047	341.62	264.841	229.438	323.095	346.991
Sscle08g068250	102.06	50.9378	69.783	69.2052	36.0888	65.3422	52.3202
Sscle08g068460	225.318	153.545	149.864	178.818	90.2903	187.663	167.628
Sscle08g068560	227.542	86.6182	115.32	127.601	97.5346	172.309	178.777
Sscle09g069660	83.3225	48.8303	50.521	52.9714	28.9543	32.0982	54.0469
Sscle09g071280	47.5616	39.9736	15.0937	40.8656	30.3491	7.936	30.6313
Sscle09g071610	45.892	29.9289	33.2283	34.1568	28.7398	23.2987	33.1901
Sscle09g071900	60.3229	40.0021	57.2853	45.4631	22.9596	49.3164	37.8736
Sscle10g075480	238.149	110.755	137.431	228.536	61.4278	138.01	123.672
Sscle10g078380	109.382	70.0151	82.8811	90.7285	49.7944	69.6818	74.7682
Sscle10g078410	119.456	76.9772	81.6153	80.5676	43.7277	57.622	68.9229
Sscle10g078430	59.4046	41.956	55.0544	47.3335	42.5317	17.3222	52.3228
Sscle10g078740	50.8019	40.011	30.202	42.6112	38.3732	8.12619	39.3661
Sscle10g080740	24.044	25.8486	27.3259	27.2702	21.3035	8.19487	28.8976
Sscle11g083330	89.0239	64.8986	58.3068	71.3132	44.0238	11.1677	58.8573
Sscle12g087290	24.594	17.7821	20.4684	21.8691	13.0975	3.56089	20.9131
Sscle13g092760	109.481	67.2102	75.9183	101.497	55.1423	55.6846	69.8902
Sscle13g092770	115.282	77.1777	109.624	76.9	60.3797	86.7862	91.6701
Sscle13g094040	23.791	23.0004	18.6358	25.6592	14.1766	3.13744	21.6357
Sscle13g094650	9.90649	8.49354	7.98152	8.1735	7.72022	2.20314	10.4707
Sscle13g095170	28.2743	26.5124	25.4236	23.377	19.0368	30.5091	32.1164
Sscle13g095390	198.065	126.444	162.049	144.942	46.5051	100.551	84.0914
Sscle13g095470	55.0843	34.9249	40.4088	38.9057	25.1715	20.1758	34.0052
Sscle13g095480	68.3489	33.7289	45.5419	42.2376	26.9835	22.6708	41.7502
Sscle13g095810	40.701	42.9483	26.9096	42.6652	39.5926	11.8263	38.898
Sscle13g096330	54.2132	34.197	37.294	40.1925	19.4476	13.0157	29.5591
Sscle13g096570	82.2898	58.7451	61.9622	50.0503	42.6319	24.6036	46.4491
Sscle14g097770	75.1396	87.7292	69.9768	63.9827	31.193	78.4108	65.819
Sscle14g097970	170.399	90.6869	108.339	137.412	52.8511	136.778	122.511
Sscle14g098370	46.7187	23.7478	12.834	47.2461	24.7591	9.593	24.3794
Sscle14g098550	112.221	85.3221	64.6078	117.733	79.4204	66.0489	84.0454
Sscle14g098940	33.0856	24.5482	29.7944	25.7912	14.1852	6.47468	25.789
Sscle14g099150	57.5919	28.1522	25.7869	37.7565	19.6372	24.2603	32.5466
Sscle14g100850	192.154	135.186	126.177	165.186	89.3863	127.069	119.021
Sscle14g101800	70.7193	43.5047	53.0337	41.6385	23.7328	35.8049	34.9393
Sscle14g101810	63.3683	40.5484	59.0191	44.7736	37.1508	38.8654	55.6645
Sscle15g102840	299.528	226.691	195.407	215.631	164.531	143.024	151.158
Sscle15g103610	34.2839	26.3492	24.663	29.1273	23.6714	4.57683	34.6097
Sscle15g103900	118.637	49.2623	91.0253	63.1228	31.0213	13.1228	46.2871
Sscle16g108670	5023.88	1350.51	3651.55	2071.2	694.395	1112.04	1400.09
Sscle16g109980	102.01	75.1243	114.022	93.7396	48.3941	117.31	69.5736
