# Supplementary material for: Genome‐wide alternative splicing profiling in the fungal plant pathogen Sclerotinia sclerotiorum during the colonization of diverse host families
Source: Mol Plant Pathol. 2020 Oct 28;22(1):31–47. doi: 10.1111/mpp.13006 (PMC7749757; doi:10.1111/mpp.13006)
Supplement: Supplementary file 6 [file MPP-22-31-s006.xlsx]

## Sheet: SupplementaryTable3 (DE of Spli
Transcript ID	Gene(s)	Locus	Sample 1*	Sample 2*	status	Average expression (TPM) Sample 1	Average expression (TPM) Sample 2	Log2(fold change)	P value	q value	Significant?
XLOC_000001	Sscle01g000020	Chr_1:1996-3047	C	A	OK	80.2366	73.8643	-0.119382	0.6771	0.780324	no		Legend
XLOC_000002	Sscle01g000040	Chr_1:4746-6214	C	A	OK	33.8241	48.5728	0.522098	0.07015	0.142689	no		* Samples	Description
XLOC_000003	Sscle01g000060	Chr_1:13021-16006	C	A	OK	21.8031	27.6084	0.340573	0.2352	0.365543	no		C	Control (PDA)
XLOC_000004	Sscle01g000070	Chr_1:17104-18068	C	A	OK	1522.93	1308.49	-0.218947	0.51585	0.647481	no		A	Arabidopsis thaliana (At)
XLOC_000005	Sscle01g000080	Chr_1:19094-19901	C	A	NOTEST	0.132982	0.482373	1.85891	1	1	no		B	Beta vulgaris (Bv)
XLOC_000006	Sscle01g000100	Chr_1:26449-27439	C	A	OK	1.27158	173.81	7.09474	5e-05	0.000276735	yes		H	Helianthus annuus (Ha)
XLOC_000007	Sscle01g000130	Chr_1:31272-31422	C	A	OK	13.2768	6.92216	-0.93961	0.55995	0.685634	no		P	Phaseolus vulgaris (Pv)
XLOC_000008	Sscle01g000180	Chr_1:49904-51621	C	A	OK	21.8681	12.0721	-0.857145	0.0032	0.0109445	yes		R	Ricinus commune (Rc)
XLOC_000009	Sscle01g000200	Chr_1:53716-55237	C	A	OK	22.2452	15.4942	-0.521764	0.1002	0.189783	no		S	Solanum lycopersicum (Sl)
XLOC_000010	Sscle01g000210	Chr_1:56746-61931	C	A	NOTEST	0.193375	0.115309	-0.745901	1	1	no
XLOC_000011	Sscle01g000230	Chr_1:73463-74869	C	A	OK	1.05244	9.38365	3.15641	5e-05	0.000276735	yes
XLOC_000012	Sscle01g000250	Chr_1:77627-79526	C	A	OK	4.62702	10.8539	1.23006	0.0003	0.00139935	yes
XLOC_000013	Sscle01g000270	Chr_1:84050-84918	C	A	OK	1.52149	1.05997	-0.521462	0.45555	0.593078	no
XLOC_000014	Sscle01g000340	Chr_1:109505-110975	C	A	OK	7.4573	2.5972	-1.5217	0.0004	0.0018049	yes
XLOC_000015	Sscle01g000360	Chr_1:115792-117414	C	A	NOTEST	0.530063	0.913594	0.78539	1	1	no
XLOC_000016	Sscle01g000380	Chr_1:120739-121713	C	A	OK	101.496	65.1877	-0.638748	0.02405	0.0597496	no
XLOC_000017	Sscle01g000400	Chr_1:123273-124142	C	A	OK	16.4946	13.4559	-0.293753	0.3565	0.496842	no
XLOC_000018	Sscle01g000420	Chr_1:130872-132118	C	A	OK	4.57767	4.78967	0.0653124	0.86355	0.913434	no
XLOC_000019	Sscle01g000450	Chr_1:144074-144842	C	A	NOTEST	0	0	0	1	1	no
XLOC_000020	Sscle01g000470	Chr_1:148788-149817	C	A	OK	952.659	1157.43	0.280897	0.33695	0.476881	no
XLOC_000021	Sscle01g000480	Chr_1:151310-153317	C	A	OK	25.8776	23.2285	-0.155811	0.5832	0.705004	no
XLOC_000022	Sscle01g000500	Chr_1:156743-158201	C	A	OK	221.201	219.85	-0.00883859	0.97515	0.984086	no
XLOC_000023	Sscle01g000550	Chr_1:165441-180412	C	A	OK	9.59854	3.59233	-1.41789	5e-05	0.000276735	yes
XLOC_000024	Sscle01g000560	Chr_1:182228-183001	C	A	NOTEST	0.678468	0.485831	-0.481827	1	1	no
XLOC_000025	Sscle01g000580	Chr_1:185698-186320	C	A	OK	198.532	97.4192	-1.02709	0.0004	0.0018049	yes
XLOC_000026	Sscle01g000610	Chr_1:195929-197777	C	A	OK	46.0951	17.0099	-1.43824	5e-05	0.000276735	yes
XLOC_000027	Sscle01g000620	Chr_1:199434-201639	C	A	OK	4.7342	3.81655	-0.310852	0.3393	0.47928	no
XLOC_000028	Sscle01g000630	Chr_1:202407-210635	C	A	OK	29.6815	21.7546	-0.448241	0.1537	0.264682	no
XLOC_000029	Sscle01g000650	Chr_1:214639-214864	C	A	NOTEST	2.69353	0	#NAME?	1	1	no
XLOC_000030	Sscle01g000680,Sscle01g000700	Chr_1:222889-228820	C	A	OK	51.9665	58.5973	0.173254	0.75105	0.835653	no
XLOC_000031	Sscle01g000710	Chr_1:230362-231721	C	A	NOTEST	0.118669	0.268241	1.17659	1	1	no
XLOC_000032	Sscle01g000740	Chr_1:240153-243847	C	A	OK	12.8926	19.4482	0.593095	0.05245	0.112903	no
XLOC_000033	Sscle01g000750,Sscle01g000760	Chr_1:252149-254763	C	A	OK	15.0607	46.8512	1.6373	5e-05	0.000276735	yes
XLOC_000034	Sscle01g000770	Chr_1:255118-257536	C	A	OK	197.702	87.9645	-1.16833	0.00015	0.00075266	yes
XLOC_000035	Sscle01g000840	Chr_1:285243-285639	C	A	NOTEST	0.134268	0	#NAME?	1	1	no
XLOC_000036	Sscle01g000850	Chr_1:286752-288119	C	A	NOTEST	0.0837101	0	#NAME?	1	1	no
XLOC_000037	Sscle01g000870	Chr_1:293037-294639	C	A	OK	17.7339	32.0763	0.854995	0.0035	0.0118199	yes
XLOC_000038	Sscle01g000900	Chr_1:302106-303158	C	A	OK	7.45533	21.8883	1.55382	0.0001	0.000523187	yes
XLOC_000039	Sscle01g000910	Chr_1:304311-304857	C	A	NOTEST	0	0	0	1	1	no
XLOC_000040	Sscle01g000920	Chr_1:305089-305558	C	A	NOTEST	0.0972623	0	#NAME?	1	1	no
XLOC_000041	Sscle01g000950	Chr_1:308635-308788	C	A	NOTEST	0	0	0	1	1	no
XLOC_000042	Sscle01g000980	Chr_1:317530-318929	C	A	NOTEST	0.395694	0.922364	1.22095	1	1	no
XLOC_000043	Sscle01g000990	Chr_1:319968-320658	C	A	OK	29.3989	313.928	3.4166	5e-05	0.000276735	yes
XLOC_000044	Sscle01g001060	Chr_1:345113-350150	C	A	OK	7.67138	9.27438	0.273764	0.35125	0.49164	no
XLOC_000045	Sscle01g001070	Chr_1:351422-358140	C	A	NOTEST	0.102187	0.713202	2.8031	1	1	no
XLOC_000046	Sscle01g001080	Chr_1:358516-360740	C	A	OK	536.559	324.498	-0.725524	0.02445	0.0605678	no
XLOC_000047	Sscle01g001090	Chr_1:361284-363502	C	A	OK	551.87	180.916	-1.60901	5e-05	0.000276735	yes
XLOC_000048	Sscle01g001100	Chr_1:364581-366233	C	A	OK	1.45078	7.57801	2.38499	5e-05	0.000276735	yes
XLOC_000049	Sscle01g001140	Chr_1:381183-384983	C	A	OK	26.2756	16.1491	-0.702264	0.01415	0.0384703	yes
XLOC_000050	Sscle01g001150	Chr_1:388253-391502	C	A	OK	40.487	61.0755	0.593134	0.0708	0.143743	no
XLOC_000051	Sscle01g001180	Chr_1:397821-398175	C	A	NOTEST	0.141237	0	#NAME?	1	1	no
XLOC_000052	Sscle01g001200	Chr_1:401536-404032	C	A	OK	13.3954	20.2985	0.599637	0.03795	0.0867983	no
XLOC_000053	Sscle01g001220	Chr_1:408749-411617	C	A	OK	17.9222	12.6256	-0.505397	0.07965	0.158073	no
XLOC_000054	Sscle01g001230	Chr_1:412062-415089	C	A	OK	47.109	118.423	1.32987	5e-05	0.000276735	yes
XLOC_000055	Sscle01g001270,Sscle01g001280,Sscle01g001290	Chr_1:425421-430560	C	A	OK	1128.1	1431.63	0.343766	0.5039	0.637023	no
XLOC_000056	Sscle01g001300	Chr_1:431197-432706	C	A	OK	13.0799	43.4928	1.73342	5e-05	0.000276735	yes
XLOC_000057	Sscle01g001320	Chr_1:437710-440227	C	A	OK	16.9941	72.7556	2.09803	5e-05	0.000276735	yes
XLOC_000058	Sscle01g001370	Chr_1:454472-457748	C	A	NOTEST	0.503217	1.00904	1.00374	1	1	no
XLOC_000059	Sscle01g001400	Chr_1:464082-467260	C	A	OK	49.8992	52.2345	0.0659885	0.8408	0.898462	no
XLOC_000060	Sscle01g001410	Chr_1:467893-471274	C	A	OK	9.74082	6.37383	-0.611883	0.0387	0.0881635	no
XLOC_000061	Sscle01g001420	Chr_1:473161-475644	C	A	OK	98.5501	119.788	0.281554	0.32775	0.467143	no
XLOC_000062	Sscle01g001470	Chr_1:488934-490398	C	A	OK	91.9545	71.5521	-0.361926	0.19905	0.322778	no
XLOC_000063	Sscle01g001480	Chr_1:491617-492015	C	A	OK	2.3971	3.28344	0.453921	0.60125	0.719769	no
XLOC_000064	Sscle01g001490	Chr_1:492091-494420	C	A	OK	1.93595	1.846	-0.068634	0.8448	0.901101	no
XLOC_000065	Sscle01g001510	Chr_1:500532-500901	C	A	NOTEST	0	0	0	1	1	no
XLOC_000066	Sscle01g001530	Chr_1:506271-506780	C	A	OK	0.614619	293.438	8.89915	0.17725	0.295565	no
XLOC_000067	Sscle01g001550	Chr_1:518138-520003	C	A	OK	0.397003	102.955	8.01865	5e-05	0.000276735	yes
XLOC_000068	Sscle01g001560	Chr_1:520431-522673	C	A	OK	46.9509	22.2148	-1.07963	0.0005	0.00219831	yes
XLOC_000069	Sscle01g001610,Sscle01g001620	Chr_1:542940-547780	C	A	OK	14.1973	18.5457	0.385468	0.20285	0.327408	no
XLOC_000070	Sscle01g001640	Chr_1:556832-558402	C	A	OK	10.069	6.18373	-0.703377	0.04055	0.091559	no
XLOC_000071	Sscle01g001660	Chr_1:562862-567464	C	A	NOTEST	0	0	0	1	1	no
XLOC_000072	Sscle01g001680	Chr_1:571122-573607	C	A	OK	1.33198	1.31719	-0.0161078	0.9799	0.987034	no
XLOC_000073	Sscle01g001710	Chr_1:578670-581720	C	A	OK	10.5333	14.5698	0.468026	0.11505	0.211541	no
XLOC_000074	Sscle01g001720	Chr_1:584156-586319	C	A	NOTEST	0	0	0	1	1	no
XLOC_000075	Sscle01g001740	Chr_1:590017-591763	C	A	OK	0.565078	1.28544	1.18574	0.03015	0.0718928	no
XLOC_000076	-	Chr_1:592446-593216	C	A	NOTEST	1.02284	0.60812	-0.750146	1	1	no
XLOC_000077	Sscle01g001760	Chr_1:593657-596183	C	A	OK	14.4626	9.54948	-0.598831	0.4017	0.541804	no
XLOC_000078	Sscle01g001780	Chr_1:598312-599166	C	A	OK	3.37559	2.29619	-0.555899	0.29655	0.433706	no
XLOC_000079	Sscle01g001790	Chr_1:603247-605095	C	A	OK	171.992	220.491	0.358379	0.2422	0.373494	no
XLOC_000080	Sscle01g001800	Chr_1:612438-612839	C	A	OK	6.42003	5.55792	-0.208034	0.72305	0.815336	no
XLOC_000081	Sscle01g001820	Chr_1:617508-620244	C	A	OK	4.75965	5.41773	0.186833	0.561	0.686464	no
XLOC_000082	Sscle01g001830	Chr_1:625073-625725	C	A	OK	0	15.2809	inf	5e-05	0.000276735	yes
XLOC_000083	Sscle01g001840	Chr_1:628518-630393	C	A	OK	299.799	801.225	1.41821	5e-05	0.000276735	yes
XLOC_000084	Sscle01g001860	Chr_1:633532-634210	C	A	OK	0.366541	4.47494	3.60982	0.0107	0.0304811	yes
XLOC_000085	Sscle01g001870	Chr_1:635278-635516	C	A	NOTEST	0	0	0	1	1	no
XLOC_000086	Sscle01g001880	Chr_1:635815-636076	C	A	NOTEST	0	0	0	1	1	no
XLOC_000087	Sscle01g001890	Chr_1:637795-640620	C	A	NOTEST	0.294398	0.316636	0.105055	1	1	no
XLOC_000088	Sscle01g001920	Chr_1:641536-643335	C	A	OK	2.85387	32.3659	3.50348	5e-05	0.000276735	yes
XLOC_000089	Sscle01g001950	Chr_1:648440-648980	C	A	NOTEST	0.0248363	0	#NAME?	1	1	no
XLOC_000090	Sscle01g001970	Chr_1:657520-659061	C	A	OK	1.05537	1.79871	0.769216	0.1061	0.198527	no
XLOC_000091	Sscle01g002000	Chr_1:668113-670241	C	A	OK	7.02562	2.44726	-1.52146	5e-05	0.000276735	yes
XLOC_000092	Sscle01g002020	Chr_1:675754-676876	C	A	OK	0.455509	15.896	5.12504	5e-05	0.000276735	yes
XLOC_000093	Sscle01g002030	Chr_1:678241-681051	C	A	OK	0.744709	1.98105	1.41152	0.0022	0.00796199	yes
XLOC_000094	Sscle01g002070	Chr_1:688176-688575	C	A	OK	97.0693	60.9302	-0.671857	0.0452	0.100024	no
XLOC_000095	Sscle01g002090	Chr_1:690392-691645	C	A	OK	28.2561	21.5439	-0.391279	0.1791	0.297881	no
XLOC_000096	Sscle01g002130	Chr_1:700051-700828	C	A	OK	3.10043	7.45452	1.26565	0.00275	0.00961867	yes
XLOC_000097	Sscle01g002140	Chr_1:701382-701669	C	A	OK	25.7396	22.8487	-0.171873	0.81365	0.880165	no
XLOC_000098	Sscle01g002170	Chr_1:707873-710243	C	A	OK	55.607	45.9573	-0.274973	0.3634	0.503775	no
XLOC_000099	Sscle01g002180	Chr_1:710671-712362	C	A	NOTEST	0.349136	0.545588	0.644021	1	1	no
XLOC_000100	Sscle01g002190	Chr_1:713850-714033	C	A	OK	11.9982	14.7789	0.300718	0.79425	0.866681	no
XLOC_000101	Sscle01g002200	Chr_1:714117-714866	C	A	OK	1.41802	2.30619	0.701637	0.24035	0.371449	no
XLOC_000102	Sscle01g002210	Chr_1:715266-717624	C	A	OK	45.7245	32.2714	-0.502711	0.07895	0.156928	no
XLOC_000103	Sscle01g002220	Chr_1:718616-720485	C	A	OK	3.25115	2.57308	-0.337451	0.32665	0.465998	no
XLOC_000104	Sscle01g002240	Chr_1:725296-727805	C	A	OK	1.73579	11.1137	2.67867	5e-05	0.000276735	yes
XLOC_000105	Sscle01g002250	Chr_1:728591-731302	C	A	OK	4.49811	3.02106	-0.574265	0.09635	0.184089	no
XLOC_000106	Sscle01g002280	Chr_1:743857-745204	C	A	OK	56.6204	83.6059	0.562284	0.05025	0.109046	no
XLOC_000107	Sscle01g002290	Chr_1:745658-747033	C	A	OK	21.6229	82.8816	1.93849	5e-05	0.000276735	yes
XLOC_000108	Sscle01g002310	Chr_1:751609-755016	C	A	OK	31.6265	47.4675	0.585808	0.038	0.0868906	no
XLOC_000109	Sscle01g002320	Chr_1:755300-757796	C	A	OK	23.5857	23.6859	0.0061129	0.9832	0.989146	no
XLOC_000110	Sscle01g002360	Chr_1:765508-769990	C	A	OK	1.19054	0.708474	-0.748827	0.2947	0.431695	no
XLOC_000111	Sscle01g002380	Chr_1:775771-776623	C	A	OK	32.7139	20.4433	-0.678276	0.0301	0.0718029	no
XLOC_000112	Sscle01g002390	Chr_1:777431-777986	C	A	OK	19.5532	25.7627	0.397882	0.25785	0.391022	no
XLOC_000113	Sscle01g002400	Chr_1:778986-779964	C	A	OK	1.488	1.71359	0.203651	0.70125	0.798859	no
XLOC_000114	Sscle01g002500	Chr_1:811618-812669	C	A	OK	234.093	216.377	-0.113534	0.6931	0.792665	no
XLOC_000115	Sscle01g002510	Chr_1:813768-816359	C	A	OK	4.34043	0.757203	-2.51908	5e-05	0.000276735	yes
XLOC_000116	Sscle01g002520	Chr_1:817272-819250	C	A	OK	2.20611	3.5518	0.687046	0.0667	0.137008	no
XLOC_000117	Sscle01g002530	Chr_1:820358-820646	C	A	OK	1.47305	1.59681	0.116387	0.57575	0.698913	no
XLOC_000118	Sscle01g002540	Chr_1:820688-821723	C	A	NOTEST	0.331068	0.707129	1.09485	1	1	no
XLOC_000119	Sscle01g002580	Chr_1:838262-838966	C	A	NOTEST	0	0	0	1	1	no
XLOC_000120	Sscle01g002590	Chr_1:844648-849067	C	A	OK	31.254	43.5561	0.478833	0.1689	0.284957	no
XLOC_000121	Sscle01g002620	Chr_1:853605-857891	C	A	OK	84.6187	64.2885	-0.396416	0.30625	0.444127	no
XLOC_000122	Sscle01g002630,Sscle01g002640	Chr_1:858362-861929	C	A	OK	91.2533	56.7719	-0.684699	0.0274	0.0665017	no
XLOC_000123	Sscle01g002700	Chr_1:904956-906678	C	A	NOTEST	0.321243	0.0855119	-1.90947	1	1	no
XLOC_000124	Sscle01g002730	Chr_1:915028-918060	C	A	OK	141.744	145.984	0.0425217	0.89285	0.932227	no
XLOC_000125	Sscle01g002740	Chr_1:918530-920048	C	A	OK	15.9703	9.3391	-0.774034	0.0139	0.0379086	yes
XLOC_000126	Sscle01g002760	Chr_1:923205-926425	C	A	OK	60.1796	471.96	2.97132	5e-05	0.000276735	yes
XLOC_000127	Sscle01g002780	Chr_1:937683-938492	C	A	NOTEST	0.341457	0.29084	-0.231476	1	1	no
XLOC_000128	Sscle01g002790	Chr_1:942469-943496	C	A	NOTEST	0.540675	0.705797	0.384493	1	1	no
XLOC_000129	Sscle01g002810	Chr_1:948299-949757	C	A	OK	975.662	474.613	-1.03963	0.00185	0.00685726	yes
XLOC_000130	Sscle01g002820	Chr_1:950398-952045	C	A	OK	36.0951	31.5212	-0.195479	0.49905	0.632829	no
XLOC_000131	Sscle01g002840	Chr_1:953857-955363	C	A	OK	30.9019	32.3689	0.0669107	0.93365	0.958201	no
XLOC_000132	Sscle01g002860	Chr_1:955675-958908	C	A	OK	42.1925	51.8619	0.297689	0.2958	0.432875	no
XLOC_000133	Sscle01g002880	Chr_1:963271-967048	C	A	OK	20.3628	825.139	5.34063	5e-05	0.000276735	yes
XLOC_000134	Sscle01g002890	Chr_1:968746-969863	C	A	NOTEST	0	0	0	1	1	no
XLOC_000135	Sscle01g002900	Chr_1:975832-976115	C	A	NOTEST	0.354286	0	#NAME?	1	1	no
XLOC_000136	Sscle01g002910	Chr_1:981460-985910	C	A	OK	33.205	21.8219	-0.605622	0.0529	0.113687	no
XLOC_000137	Sscle01g002930	Chr_1:988655-990493	C	A	OK	31.5251	16.6403	-0.921823	0.0013	0.00505193	yes
XLOC_000138	Sscle01g002960	Chr_1:999323-1002084	C	A	OK	31.3382	475.211	3.92257	5e-05	0.000276735	yes
XLOC_000139	Sscle01g002970	Chr_1:1003434-1003888	C	A	NOTEST	0	0	0	1	1	no
XLOC_000140	Sscle01g002980	Chr_1:1005139-1007004	C	A	OK	3.75033	5.39056	0.523417	0.12525	0.226046	no
XLOC_000141	Sscle01g002990	Chr_1:1007504-1008113	C	A	OK	0.499633	7.59202	3.92554	0.0026	0.00917852	yes
XLOC_000142	Sscle01g003030	Chr_1:1015753-1016827	C	A	NOTEST	0.0242599	0	#NAME?	1	1	no
XLOC_000143	Sscle01g003040	Chr_1:1016944-1018120	C	A	NOTEST	0.75789	0.0227173	-5.06012	1	1	no
XLOC_000144	Sscle01g003050,Sscle01g003060	Chr_1:1018669-1024054	C	A	OK	444.097	148.747	-1.57802	5e-05	0.000276735	yes
XLOC_000145	Sscle01g003070	Chr_1:1029007-1030931	C	A	OK	49.0655	63.5735	0.373718	0.19305	0.315482	no
XLOC_000146	Sscle01g003080	Chr_1:1031433-1033388	C	A	OK	101.679	91.4005	-0.153744	0.65465	0.762715	no
XLOC_000147	Sscle01g003090	Chr_1:1034369-1034753	C	A	OK	59.856	127.118	1.0866	0.136	0.240945	no
XLOC_000148	Sscle01g003100	Chr_1:1036141-1037354	C	A	OK	37.1859	50.4282	0.439474	0.131	0.234027	no
XLOC_000149	Sscle01g003120	Chr_1:1046122-1047208	C	A	OK	3.75746	22.3236	2.57074	0.4167	0.556244	no
XLOC_000150	Sscle01g003140	Chr_1:1051062-1053393	C	A	OK	85.4054	77.2888	-0.144068	0.6176	0.733029	no
XLOC_000151	Sscle01g003150	Chr_1:1053674-1057742	C	A	OK	25.6745	29.9063	0.220112	0.45625	0.593737	no
XLOC_000152	Sscle01g003160	Chr_1:1057848-1058891	C	A	OK	173.527	140.492	-0.304672	0.28405	0.420017	no
XLOC_000153	Sscle01g003170	Chr_1:1066975-1068302	C	A	OK	166.065	83.2036	-0.997034	0.00055	0.00239053	yes
XLOC_000154	Sscle01g003190	Chr_1:1073668-1078910	C	A	OK	14.9644	14.5217	-0.0433172	0.88645	0.928268	no
XLOC_000155	Sscle01g003200	Chr_1:1081709-1085618	C	A	OK	29.1976	31.6928	0.118305	0.67885	0.781668	no
XLOC_000156	Sscle01g003220	Chr_1:1087617-1089625	C	A	OK	23.4557	25.7159	0.132727	0.6408	0.751737	no
XLOC_000157	Sscle01g003240	Chr_1:1097251-1100326	C	A	OK	47.11	46.1105	-0.0309354	0.91205	0.944475	no
XLOC_000158	Sscle01g003250	Chr_1:1101107-1102707	C	A	OK	10.1564	11.4133	0.168321	0.55685	0.682971	no
XLOC_000159	Sscle01g003270	Chr_1:1105310-1106961	C	A	OK	152.829	122.217	-0.322474	0.24985	0.381962	no
XLOC_000160	Sscle01g003290,Sscle01g003300	Chr_1:1115293-1119992	C	A	OK	41.4173	44.1117	0.0909283	0.80695	0.875688	no
XLOC_000161	Sscle01g003310	Chr_1:1136988-1138738	C	A	OK	177.17	177.688	0.00421495	0.9888	0.992483	no
XLOC_000162	Sscle01g003340	Chr_1:1147360-1149999	C	A	OK	32.5932	33.3493	0.0330891	0.91035	0.943347	no
XLOC_000163	Sscle01g003350	Chr_1:1150465-1152426	C	A	OK	36.143	37.896	0.0683292	0.80795	0.876358	no
XLOC_000164	Sscle01g003380	Chr_1:1160804-1162098	C	A	OK	96.8024	94.6463	-0.0324967	0.90755	0.941568	no
XLOC_000165	Sscle01g003390	Chr_1:1163731-1167912	C	A	OK	57.4331	56.7253	-0.0178887	0.95225	0.970088	no
XLOC_000166	Sscle01g003400	Chr_1:1168395-1169200	C	A	OK	326.504	325.708	-0.00352037	0.98985	0.993129	no
XLOC_000167	Sscle01g003410	Chr_1:1169804-1171640	C	A	OK	54.0503	42.1522	-0.358695	0.20875	0.334562	no
XLOC_000168	Sscle01g003420,Sscle01g003430	Chr_1:1172291-1176035	C	A	OK	65.3604	61.3006	-0.0925172	0.8184	0.883522	no
XLOC_000169	Sscle01g003450	Chr_1:1181925-1184509	C	A	OK	60.7392	59.0542	-0.0405898	0.8898	0.930429	no
XLOC_000170	Sscle01g003460	Chr_1:1185961-1187386	C	A	NOTEST	0.393723	0.550009	0.482273	1	1	no
XLOC_000171	Sscle01g003500	Chr_1:1234087-1234985	C	A	OK	12.3043	4.82256	-1.35129	0.00105	0.00419378	yes
XLOC_000172	Sscle01g003530	Chr_1:1239440-1240883	C	A	OK	26.644	15.2102	-0.808766	0.00495	0.0158815	yes
XLOC_000173	Sscle01g003550,Sscle01g003560	Chr_1:1244408-1247996	C	A	OK	15.0224	10.6386	-0.497812	0.16895	0.285023	no
XLOC_000174	Sscle01g003580	Chr_1:1250186-1252392	C	A	OK	17.5495	17.2989	-0.0207572	0.9882	0.992184	no
XLOC_000175	Sscle01g003600	Chr_1:1255805-1259591	C	A	OK	3.07508	4.70317	0.613013	0.0571	0.120888	no
XLOC_000176	Sscle01g003630	Chr_1:1263940-1269455	C	A	OK	147.022	83.0234	-0.82444	0.3916	0.531843	no
XLOC_000177	Sscle01g003710	Chr_1:1292301-1292670	C	A	NOTEST	0.794288	0	#NAME?	1	1	no
XLOC_000178	Sscle01g003720	Chr_1:1294355-1295360	C	A	NOTEST	0.0328011	0.386638	3.55916	1	1	no
XLOC_000179	Sscle01g003750	Chr_1:1300802-1302125	C	A	NOTEST	0.0259788	0.0656449	1.33735	1	1	no
XLOC_000180	Sscle01g003790	Chr_1:1313451-1314747	C	A	OK	9.81929	9.16272	-0.0998438	0.76635	0.846882	no
XLOC_000181	Sscle01g003820	Chr_1:1320750-1322640	C	A	OK	15.0651	25.624	0.766283	0.0081	0.0241293	yes
XLOC_000182	Sscle01g003840,Sscle01g003850	Chr_1:1325962-1329299	C	A	OK	31.6809	71.3218	1.17073	0.00285	0.00991569	yes
XLOC_000183	Sscle01g003880	Chr_1:1343194-1344888	C	A	OK	28.6765	17.0035	-0.754041	0.0138	0.0376711	yes
XLOC_000184	Sscle01g003910	Chr_1:1360879-1362943	C	A	OK	112.905	104.909	-0.105979	0.7152	0.809563	no
XLOC_000185	Sscle01g003920	Chr_1:1364538-1366173	C	A	OK	28.3722	14.8329	-0.93568	0.0016	0.0060475	yes
XLOC_000186	Sscle01g003930	Chr_1:1367620-1369923	C	A	OK	29.3274	20.1885	-0.538714	0.0631	0.131012	no
XLOC_000187	Sscle01g003940	Chr_1:1374701-1376715	C	A	OK	0.677834	3.30173	2.28422	5e-05	0.000276735	yes
XLOC_000188	Sscle01g003950	Chr_1:1380336-1383365	C	A	OK	4.50258	5.12401	0.186521	0.87805	0.922865	no
XLOC_000189	Sscle01g004020	Chr_1:1394565-1395141	C	A	OK	1552.29	2920.93	0.912026	0.1054	0.197476	no
XLOC_000190	Sscle01g004040	Chr_1:1408105-1413062	C	A	OK	6.41503	21.8818	1.7702	5e-05	0.000276735	yes
XLOC_000191	Sscle01g004060	Chr_1:1414890-1415866	C	A	OK	2.82763	2.86714	0.020018	0.96775	0.979669	no
XLOC_000192	Sscle01g004080	Chr_1:1419836-1420760	C	A	OK	5.88662	6.09136	0.0493249	0.87955	0.923953	no
XLOC_000193	Sscle01g004150	Chr_1:1435818-1436547	C	A	NOTEST	0.261446	0.119418	-1.1305	1	1	no
XLOC_000194	Sscle01g004190	Chr_1:1443936-1445290	C	A	OK	8.52388	46.0477	2.43355	5e-05	0.000276735	yes
XLOC_000195	Sscle01g004230	Chr_1:1460239-1461424	C	A	NOTEST	0.833535	0.3259	-1.35481	1	1	no
XLOC_000196	Sscle01g004260	Chr_1:1468733-1470809	C	A	OK	17.6784	14.4239	-0.293525	0.31955	0.458324	no
XLOC_000197	Sscle01g004270	Chr_1:1477008-1479827	C	A	OK	47.0073	33.9127	-0.47106	0.11245	0.207828	no
XLOC_000198	Sscle01g004300	Chr_1:1481837-1483521	C	A	OK	5.81145	3.38876	-0.77814	0.4621	0.599112	no
XLOC_000199	Sscle01g004320	Chr_1:1485840-1487148	C	A	OK	1.40509	0.987926	-0.508183	0.31645	0.455026	no
XLOC_000200	Sscle01g004330	Chr_1:1488152-1490144	C	A	OK	52.9161	38.8154	-0.447075	0.11455	0.210813	no
XLOC_000201	Sscle01g004390	Chr_1:1500891-1501761	C	A	OK	2.55694	1.98209	-0.367392	0.41545	0.555038	no
XLOC_000202	Sscle01g004400	Chr_1:1503163-1504313	C	A	OK	11.8627	12.1274	0.0318498	0.91945	0.949089	no
XLOC_000203	Sscle01g004450	Chr_1:1518319-1525616	C	A	OK	0.940604	1.88175	1.00041	0.0043	0.0140918	yes
XLOC_000204	Sscle01g004460	Chr_1:1526922-1528717	C	A	OK	1.77211	3.10421	0.808757	0.04855	0.106037	no
XLOC_000205	-	Chr_1:1549942-1550600	C	A	OK	0.245591	8.04751	5.03421	0.0026	0.00917852	yes
XLOC_000206	Sscle01g004510	Chr_1:1554874-1555898	C	A	OK	64.3614	282.518	2.13407	5e-05	0.000276735	yes
XLOC_000207	Sscle01g004520	Chr_1:1556529-1559136	C	A	OK	12.3679	8.91318	-0.472583	0.1113	0.206145	no
XLOC_000208	Sscle01g004540	Chr_1:1561147-1562182	C	A	OK	592.192	701.081	0.243517	0.40565	0.545504	no
XLOC_000209	Sscle01g004590	Chr_1:1580382-1583704	C	A	OK	100.882	105.998	0.0713732	0.80255	0.872589	no
XLOC_000210	Sscle01g004600	Chr_1:1585195-1586329	C	A	OK	1.32561	1.38441	0.0626208	0.89775	0.935318	no
XLOC_000211	Sscle01g004620	Chr_1:1593398-1593956	C	A	OK	1.62118	2.28653	0.496121	0.53495	0.663988	no
XLOC_000212	Sscle01g004630	Chr_1:1594915-1596255	C	A	OK	119.768	39.0622	-1.6164	5e-05	0.000276735	yes
XLOC_000213	Sscle01g004650	Chr_1:1599498-1601579	C	A	NOTEST	0.138459	0.36129	1.3837	1	1	no
XLOC_000214	Sscle01g004720	Chr_1:1618381-1618762	C	A	OK	6.1855	18.6205	1.58993	0.0009	0.00367155	yes
XLOC_000215	Sscle01g004730	Chr_1:1618840-1619671	C	A	OK	7.1982	10.8744	0.595234	0.15115	0.261336	no
XLOC_000216	Sscle01g004740	Chr_1:1620690-1621710	C	A	OK	26.8588	13.7763	-0.963212	0.0018	0.00669884	yes
XLOC_000217	Sscle01g004750	Chr_1:1623731-1624084	C	A	NOTEST	0	0	0	1	1	no
XLOC_000218	Sscle01g004760	Chr_1:1624145-1624814	C	A	OK	6.73492	4.23268	-0.670089	0.0974	0.185652	no
XLOC_000219	Sscle01g004780	Chr_1:1626559-1630327	C	A	OK	8.12782	8.25097	0.0216951	0.9403	0.962365	no
XLOC_000220	Sscle01g004800	Chr_1:1636106-1637230	C	A	OK	8.36378	14.705	0.81408	0.01565	0.0418419	yes
XLOC_000221	Sscle01g004840	Chr_1:1650219-1654426	C	A	OK	24.0236	19.0263	-0.336455	0.23225	0.362231	no
XLOC_000222	Sscle01g004850	Chr_1:1655973-1660714	C	A	OK	24.758	22.9535	-0.109183	0.708	0.804096	no
XLOC_000223	Sscle01g004860	Chr_1:1664146-1666315	C	A	NOTEST	0.221535	0.159191	-0.476775	1	1	no
XLOC_000224	Sscle01g004920	Chr_1:1722081-1724218	C	A	NOTEST	0.807736	0.763841	-0.0806108	1	1	no
XLOC_000225	Sscle01g004960	Chr_1:1728934-1730361	C	A	OK	22.5498	36.4186	0.691561	0.02145	0.0543704	no
XLOC_000226	Sscle01g004970	Chr_1:1731617-1733305	C	A	OK	354.589	424.186	0.258549	0.4237	0.562924	no
XLOC_000227	Sscle01g004980	Chr_1:1734217-1736227	C	A	NOTEST	0.137323	0.0692578	-0.98753	1	1	no
XLOC_000228	Sscle01g004990	Chr_1:1737295-1738631	C	A	OK	84.2712	91.1193	0.112718	0.68795	0.788781	no
XLOC_000229	Sscle01g005010	Chr_1:1741134-1742805	C	A	OK	10.0716	21.9863	1.12631	0.01035	0.0296484	yes
XLOC_000230	Sscle01g005050	Chr_1:1762203-1763066	C	A	OK	48.4051	68.5764	0.502554	0.0871	0.169844	no
XLOC_000231	Sscle01g005070	Chr_1:1764463-1765171	C	A	OK	35.6531	16.3273	-1.12674	0.00115	0.00453935	yes
XLOC_000232	Sscle01g005080	Chr_1:1765476-1765732	C	A	OK	126.205	79.8016	-0.661284	0.11325	0.208971	no
XLOC_000233	Sscle01g005100	Chr_1:1773390-1776186	C	A	OK	12.4759	13.9593	0.162079	0.5956	0.715122	no
XLOC_000234	Sscle01g005130	Chr_1:1781668-1782319	C	A	OK	95.2484	61.363	-0.634325	0.02755	0.066795	no
XLOC_000235	Sscle01g005150	Chr_1:1783937-1785092	C	A	OK	7.03239	11.5358	0.714025	0.0323	0.0760992	no
XLOC_000236	Sscle01g005160	Chr_1:1786786-1789025	C	A	NOTEST	0.14741	0.205799	0.481401	1	1	no
XLOC_000237	Sscle01g005170	Chr_1:1792829-1794776	C	A	OK	2.18257	1.31738	-0.728352	0.0891	0.172957	no
XLOC_000238	Sscle01g005190	Chr_1:1796615-1799079	C	A	OK	15.5148	21.0255	0.438498	0.12325	0.223185	no
XLOC_000239	Sscle01g005200	Chr_1:1803004-1807385	C	A	OK	5.89817	4.65433	-0.341693	0.30245	0.440124	no
XLOC_000240	Sscle01g005210	Chr_1:1808162-1810665	C	A	OK	362.589	173.221	-1.06573	0.001	0.00402189	yes
XLOC_000241	Sscle01g005230	Chr_1:1819357-1822090	C	A	OK	1.90382	1.95748	0.0400969	0.9101	0.943212	no
XLOC_000242	Sscle01g005250	Chr_1:1824785-1828558	C	A	OK	37.56	24.9868	-0.588032	0.04015	0.0908385	no
XLOC_000243	Sscle01g005300	Chr_1:1843688-1845065	C	A	OK	50.631	55.8328	0.141092	0.6281	0.741587	no
XLOC_000244	Sscle01g005320	Chr_1:1848227-1849593	C	A	OK	2434.93	1936.31	-0.330576	0.42755	0.566557	no
XLOC_000245	Sscle01g005330	Chr_1:1849827-1851792	C	A	OK	6.55503	2.97339	-1.14049	0.00155	0.00588323	yes
XLOC_000246	Sscle01g005340	Chr_1:1852224-1852958	C	A	OK	10990.7	8007	-0.456951	0.18145	0.300909	no
XLOC_000247	Sscle01g005350	Chr_1:1853828-1854860	C	A	OK	31.2588	68.0339	1.12199	0.0001	0.000523187	yes
XLOC_000248	Sscle01g005360	Chr_1:1855595-1856792	C	A	OK	26.5187	40.4895	0.610535	0.0897	0.173886	no
XLOC_000249	Sscle01g005370	Chr_1:1859333-1859609	C	A	NOTEST	0	0	0	1	1	no
XLOC_000250	Sscle01g005390	Chr_1:1863398-1864334	C	A	OK	119.116	220.797	0.890358	0.04045	0.0913777	no
XLOC_000251	Sscle01g005420	Chr_1:1872734-1874456	C	A	OK	15.2745	8.71938	-0.808824	0.00685	0.0209185	yes
XLOC_000252	Sscle01g005440	Chr_1:1881630-1882821	C	A	OK	65.2411	47.1968	-0.467094	0.10265	0.193388	no
XLOC_000253	Sscle01g005460	Chr_1:1885631-1887740	C	A	OK	62.4167	31.4065	-0.990872	0.00045	0.00200347	yes
XLOC_000254	Sscle01g005480	Chr_1:1892903-1893422	C	A	OK	1859.61	1033.15	-0.847953	0.004	0.0132484	yes
XLOC_000255	Sscle01g005490	Chr_1:1894108-1896683	C	A	OK	123.906	184.619	0.575301	0.05805	0.122469	no
XLOC_000256	Sscle01g005500	Chr_1:1897674-1901079	C	A	NOTEST	0.150097	0.256924	0.775452	1	1	no
XLOC_000257	Sscle01g005510	Chr_1:1906491-1907682	C	A	OK	132.765	336.927	1.34356	5e-05	0.000276735	yes
XLOC_000258	Sscle01g005540	Chr_1:1917808-1918855	C	A	OK	11.1562	9.48724	-0.233782	0.4615	0.598583	no
XLOC_000259	Sscle01g005560	Chr_1:1925178-1927045	C	A	OK	9.0718	58.7509	2.69515	5e-05	0.000276735	yes
XLOC_000260	Sscle01g005580,Sscle01g005590	Chr_1:1928919-1932478	C	A	OK	92.5499	103.677	0.163788	0.6764	0.77982	no
XLOC_000261	Sscle01g005600	Chr_1:1935959-1938171	C	A	NOTEST	0.838596	0.720811	-0.218355	1	1	no
XLOC_000262	Sscle01g005610	Chr_1:1940891-1943768	C	A	OK	60.4865	65.4342	0.113431	0.69395	0.793296	no
XLOC_000263	Sscle01g005620	Chr_1:1944893-1945739	C	A	NOTEST	0	0.0444457	inf	1	1	no
XLOC_000264	Sscle01g005630	Chr_1:1948298-1949168	C	A	OK	0.369967	1.41327	1.93357	0.0488	0.10649	no
XLOC_000265	Sscle01g005640	Chr_1:1950553-1951168	C	A	OK	6.75387	1.82654	-1.8866	0.0009	0.00367155	yes
XLOC_000266	Sscle01g005650	Chr_1:1952398-1953233	C	A	OK	219.642	321.061	0.547692	0.05005	0.108693	no
XLOC_000267	Sscle01g005670	Chr_1:1956390-1959223	C	A	OK	6.0148	5.59455	-0.104495	0.7314	0.821361	no
XLOC_000268	Sscle01g005680	Chr_1:1960090-1961062	C	A	OK	1.93239	129.826	6.07005	5e-05	0.000276735	yes
XLOC_000269	Sscle01g005710,Sscle01g005720	Chr_1:1968122-1971415	C	A	OK	26.9687	99.7566	1.88713	5e-05	0.000276735	yes
XLOC_000270	Sscle01g005740	Chr_1:1975204-1977014	C	A	OK	234.872	118.381	-0.988444	0.00075	0.00313343	yes
XLOC_000271	Sscle01g005790	Chr_1:1987916-1991143	C	A	OK	55.7942	26.7536	-1.06038	0.3536	0.49395	no
XLOC_000272	Sscle01g005810	Chr_1:1991360-1995850	C	A	OK	51.1118	55.3599	0.115186	0.70305	0.800229	no
XLOC_000273	Sscle01g005820	Chr_1:1996546-1998239	C	A	OK	773.857	753.132	-0.0391639	0.89955	0.9364	no
XLOC_000274	Sscle01g005830	Chr_1:2001063-2007571	C	A	OK	62.3184	39.5489	-0.656019	0.0347	0.0807292	no
XLOC_000275	Sscle01g005850	Chr_1:2007799-2008711	C	A	OK	48.969	41.8326	-0.22724	0.4247	0.563822	no
XLOC_000276	Sscle01g005860	Chr_1:2010868-2012341	C	A	OK	3.11743	125.441	5.3305	5e-05	0.000276735	yes
XLOC_000277	Sscle01g005870	Chr_1:2012804-2015117	C	A	OK	10.9292	54.7243	2.32399	5e-05	0.000276735	yes
XLOC_000278	Sscle01g005880	Chr_1:2015896-2016226	C	A	NOTEST	0.35909	0.184417	-0.961376	1	1	no
XLOC_000279	Sscle01g005890	Chr_1:2016327-2019834	C	A	OK	145.161	267.131	0.879892	0.00775	0.0232337	yes
XLOC_000280	Sscle01g005910	Chr_1:2023030-2033102	C	A	OK	0.303862	1.77759	2.54843	5e-05	0.000276735	yes
XLOC_000281	Sscle01g005920	Chr_1:2038359-2042001	C	A	NOTEST	0	0	0	1	1	no
XLOC_000282	-	Chr_1:2047472-2051065	C	A	OK	12.6099	6.6054	-0.932844	0.0599	0.125628	no
XLOC_000283	Sscle01g005950	Chr_1:2052413-2053639	C	A	OK	1.15037	1.78209	0.631473	0.17085	0.28748	no
XLOC_000284	Sscle01g005970	Chr_1:2055414-2057406	C	A	OK	52.1529	59.1704	0.182127	0.53125	0.660743	no
XLOC_000285	Sscle01g005980	Chr_1:2064157-2064479	C	A	NOTEST	0	0	0	1	1	no
XLOC_000286	Sscle01g006000	Chr_1:2066433-2074655	C	A	NOTEST	0.554318	0.435722	-0.347304	1	1	no
XLOC_000287	Sscle01g006040	Chr_1:2080944-2085130	C	A	OK	64.1733	77.4761	0.271778	0.8338	0.893924	no
XLOC_000288	Sscle01g006050	Chr_1:2085261-2087229	C	A	OK	40.4959	34.4067	-0.235088	0.40065	0.540735	no
XLOC_000289	Sscle01g006060	Chr_1:2087528-2089132	C	A	OK	40.1177	43.1808	0.106149	0.73085	0.820967	no
XLOC_000290	Sscle01g006090,Sscle01g006100,Sscle01g006110	Chr_1:2096405-2101437	C	A	OK	90.9474	115.924	0.350081	0.3911	0.531376	no
XLOC_000291	Sscle01g006140	Chr_1:2117686-2119918	C	A	OK	157.619	144.414	-0.126226	0.67065	0.775282	no
XLOC_000292	Sscle01g006170	Chr_1:2128600-2132861	C	A	OK	76.8649	194.825	1.34178	0.20955	0.335464	no
XLOC_000293	Sscle01g006200	Chr_1:2139285-2143485	C	A	OK	40.258	164.124	2.02744	0.03185	0.0752135	no
XLOC_000294	Sscle01g006230	Chr_1:2143662-2144147	C	A	OK	600.449	361.162	-0.733394	0.01185	0.0332016	yes
XLOC_000295	Sscle01g006240	Chr_1:2145376-2148208	C	A	NOTEST	0.111246	0.237264	1.09275	1	1	no
XLOC_000296	Sscle01g006260	Chr_1:2154153-2156729	C	A	NOTEST	0.379576	0.417631	0.137838	1	1	no
XLOC_000297	Sscle01g006270	Chr_1:2157677-2159093	C	A	OK	1.50108	0.568071	-1.40186	0.02575	0.0632037	no
XLOC_000298	Sscle01g006280	Chr_1:2159166-2162862	C	A	OK	8.71496	2.92601	-1.57456	5e-05	0.000276735	yes
XLOC_000299	Sscle01g006290	Chr_1:2163748-2165287	C	A	OK	0.153352	3.0898	4.3326	0.00185	0.00685726	yes
XLOC_000300	Sscle01g006300	Chr_1:2165738-2165909	C	A	NOTEST	0	0	0	1	1	no
XLOC_000301	Sscle01g006350	Chr_1:2174851-2178749	C	A	OK	4.6581	7.01319	0.590329	0.04815	0.105304	no
XLOC_000302	Sscle01g006360	Chr_1:2180192-2183699	C	A	OK	21.6207	109.609	2.34187	5e-05	0.000276735	yes
XLOC_000303	Sscle01g006400	Chr_1:2191826-2192720	C	A	OK	194.815	147.348	-0.40288	0.1548	0.266206	no
XLOC_000304	Sscle01g006410	Chr_1:2195412-2199572	C	A	OK	229.095	63.1667	-1.85871	5e-05	0.000276735	yes
XLOC_000305	Sscle01g006420	Chr_1:2200473-2201908	C	A	OK	109.615	78.2561	-0.486175	0.0876	0.170647	no
XLOC_000306	Sscle01g006440	Chr_1:2205812-2207155	C	A	OK	58.5539	62.9019	0.103338	0.72085	0.813631	no
XLOC_000307	Sscle01g006450	Chr_1:2209561-2209774	C	A	OK	1.53513	0	#NAME?	0.0996	0.188923	no
XLOC_000308	Sscle01g006460,Sscle01g006470	Chr_1:2213770-2217258	C	A	OK	126.05	404.556	1.68234	5e-05	0.000276735	yes
XLOC_000309	Sscle01g006480	Chr_1:2217544-2217808	C	A	NOTEST	0	0	0	1	1	no
XLOC_000310	Sscle01g006490	Chr_1:2227596-2230499	C	A	OK	24.6397	17.8063	-0.468598	0.09445	0.181202	no
XLOC_000311	Sscle01g006500,Sscle01g006510	Chr_1:2231881-2235688	C	A	OK	20.7719	42.1116	1.01959	0.0017	0.00637417	yes
XLOC_000312	Sscle01g006520	Chr_1:2236020-2238091	C	A	OK	41.829	77.0493	0.88128	0.003	0.0103577	yes
XLOC_000313	Sscle01g006540	Chr_1:2240218-2243290	C	A	OK	30.3853	27.8712	-0.124598	0.6561	0.763902	no
XLOC_000314	Sscle01g006560	Chr_1:2261695-2263027	C	A	NOTEST	0.49757	0.120706	-2.0434	1	1	no
XLOC_000315	-	Chr_1:2272623-2273720	C	A	OK	1.70995	2.47535	0.533678	0.2252	0.353971	no
XLOC_000316	Sscle01g006600	Chr_1:2277428-2279868	C	A	OK	86.9257	111.091	0.353884	0.6085	0.725719	no
XLOC_000317	Sscle01g006620	Chr_1:2282772-2283961	C	A	OK	48.4111	38.399	-0.33427	0.23915	0.370069	no
XLOC_000318	Sscle01g006640	Chr_1:2284022-2287313	C	A	OK	52.7511	41.422	-0.348806	0.25085	0.383096	no
XLOC_000319	Sscle01g006650	Chr_1:2294940-2298295	C	A	OK	41.3582	35.6377	-0.214772	0.48485	0.620045	no
XLOC_000320	Sscle01g006700	Chr_1:2310234-2312129	C	A	OK	265.943	274.821	0.0473746	0.89635	0.934425	no
XLOC_000321	Sscle01g006720	Chr_1:2313216-2315203	C	A	OK	23.6691	18.6773	-0.341718	0.2364	0.366932	no
XLOC_000322	Sscle01g006730	Chr_1:2317391-2318680	C	A	OK	25.3784	266.822	3.39421	5e-05	0.000276735	yes
XLOC_000323	Sscle01g006750	Chr_1:2321564-2323020	C	A	OK	35.8198	32.7838	-0.127775	0.65085	0.759678	no
XLOC_000324	-	Chr_1:2326189-2326991	C	A	OK	3824.77	3597.74	-0.0882819	0.79485	0.867111	no
XLOC_000325	Sscle01g006770	Chr_1:2327584-2328298	C	A	OK	5432.91	4251.58	-0.353726	0.29115	0.427884	no
XLOC_000326	Sscle01g006780	Chr_1:2330900-2331401	C	A	NOTEST	0.317859	0.10962	-1.53588	1	1	no
XLOC_000327	Sscle01g006820	Chr_1:2344136-2346496	C	A	OK	21.0803	16.353	-0.366339	0.1975	0.320901	no
XLOC_000328	Sscle01g006840	Chr_1:2347671-2350238	C	A	OK	16.2076	21.7824	0.426491	0.1372	0.242553	no
XLOC_000329	Sscle01g006850	Chr_1:2352401-2353893	C	A	OK	62.5314	62.8146	0.00651889	0.9826	0.988724	no
XLOC_000330	Sscle01g006860	Chr_1:2354852-2358455	C	A	NOTEST	0.430891	0.746644	0.793097	1	1	no
XLOC_000331	Sscle01g006870	Chr_1:2359231-2360380	C	A	OK	6.78892	12.5428	0.885603	0.00745	0.0224662	yes
XLOC_000332	Sscle01g006880	Chr_1:2362848-2363836	C	A	OK	1.26371	11.7073	3.21167	5e-05	0.000276735	yes
XLOC_000333	Sscle01g006910	Chr_1:2372519-2374112	C	A	OK	46.4844	17.015	-1.44994	5e-05	0.000276735	yes
XLOC_000334	Sscle01g006930	Chr_1:2381750-2384697	C	A	OK	60.6169	67.8881	0.163439	0.5736	0.69708	no
XLOC_000335	Sscle01g006950	Chr_1:2386704-2387407	C	A	OK	56.5664	20.2115	-1.48477	5e-05	0.000276735	yes
XLOC_000336	Sscle01g006970	Chr_1:2391355-2391625	C	A	NOTEST	0	0	0	1	1	no
XLOC_000337	Sscle01g006980	Chr_1:2393138-2393766	C	A	NOTEST	0.387577	0.857294	1.14531	1	1	no
XLOC_000338	Sscle01g006990	Chr_1:2402266-2405584	C	A	OK	31.3019	19.4178	-0.688871	0.0246	0.0608735	no
XLOC_000339	Sscle01g007000	Chr_1:2406856-2409029	C	A	OK	17.0153	11.2177	-0.601056	0.0359	0.0829595	no
XLOC_000340	Sscle01g007020	Chr_1:2411551-2412271	C	A	NOTEST	0.0470328	0	#NAME?	1	1	no
XLOC_000341	Sscle01g007040	Chr_1:2415449-2416925	C	A	OK	34.8155	20.0832	-0.793741	0.0054	0.0171058	yes
XLOC_000342	Sscle01g007060	Chr_1:2420446-2421138	C	A	OK	472.313	655.139	0.472057	0.1114	0.206294	no
XLOC_000343	Sscle01g007080	Chr_1:2423334-2424334	C	A	OK	1.31984	1.26987	-0.0556883	0.93135	0.956905	no
XLOC_000344	Sscle01g007090	Chr_1:2429327-2430983	C	A	OK	8.23966	10.7426	0.38269	0.2337	0.36384	no
XLOC_000345	Sscle01g007100	Chr_1:2432402-2436648	C	A	OK	28.1715	44.4889	0.659207	0.02875	0.0691692	no
XLOC_000346	-	Chr_1:2441033-2444639	C	A	OK	8.44903	2.24953	-1.90916	0.2254	0.354181	no
XLOC_000347	Sscle01g007130	Chr_1:2445586-2447179	C	A	OK	2.78228	11.7703	2.08081	5e-05	0.000276735	yes
XLOC_000348	Sscle01g007140	Chr_1:2448367-2449996	C	A	NOTEST	0.211797	0.683014	1.68923	1	1	no
XLOC_000349	Sscle01g007180	Chr_1:2461389-2463450	C	A	OK	3.27408	5.19513	0.66607	0.07425	0.149404	no
XLOC_000350	Sscle01g007200	Chr_1:2469223-2471097	C	A	OK	2.43562	3.83666	0.655561	0.0851	0.166747	no
XLOC_000351	Sscle01g007220	Chr_1:2477940-2480477	C	A	OK	186.126	209.107	0.16796	0.5982	0.717248	no
XLOC_000352	Sscle01g007230	Chr_1:2480600-2483627	C	A	OK	30.7758	95.6615	1.63614	5e-05	0.000276735	yes
XLOC_000353	Sscle01g007300	Chr_1:2505635-2508125	C	A	OK	29.9418	7.695	-1.96017	0.41595	0.555493	no
XLOC_000354	Sscle01g007330	Chr_1:2510146-2511577	C	A	OK	15.6145	11.1912	-0.480519	0.1056	0.197775	no
XLOC_000355	Sscle01g007350	Chr_1:2515607-2517689	C	A	OK	39.4111	3.72361	-3.40383	5e-05	0.000276735	yes
XLOC_000356	Sscle01g007370	Chr_1:2523510-2525388	C	A	OK	610.626	584.651	-0.0627122	0.84925	0.903992	no
XLOC_000357	Sscle01g007380	Chr_1:2527745-2528906	C	A	OK	491.395	224.724	-1.12873	0.00045	0.00200347	yes
XLOC_000358	Sscle01g007390	Chr_1:2533018-2541845	C	A	OK	6.77347	8.70795	0.362437	0.7127	0.807613	no
XLOC_000359	Sscle01g007420,Sscle01g007430	Chr_1:2541962-2546027	C	A	OK	311.104	216.67	-0.521896	0.3134	0.451844	no
XLOC_000360	Sscle01g007440	Chr_1:2546473-2550306	C	A	OK	28.9644	16.5548	-0.807031	0.0251	0.0618948	no
XLOC_000361	Sscle01g007450	Chr_1:2557593-2558651	C	A	OK	0.160173	8.1727	5.67311	0.0042	0.0138121	yes
XLOC_000362	Sscle01g007480	Chr_1:2566105-2568737	C	A	OK	23.2992	16.0467	-0.538003	0.0627	0.130337	no
XLOC_000363	Sscle01g007490	Chr_1:2571008-2573626	C	A	OK	137.655	65.1404	-1.07944	0.00045	0.00200347	yes
XLOC_000364	Sscle01g007520	Chr_1:2580115-2581311	C	A	OK	340.67	294.639	-0.209426	0.4672	0.603962	no
XLOC_000365	Sscle01g007550	Chr_1:2585943-2589728	C	A	OK	737.412	1524.49	1.04778	0.06185	0.12895	no
XLOC_000366	Sscle01g007600	Chr_1:2594462-2596334	C	A	OK	823.157	663.716	-0.310602	0.3605	0.50083	no
XLOC_000367	Sscle01g007610	Chr_1:2596548-2596958	C	A	OK	5310.24	3429.15	-0.630927	0.02955	0.07074	no
XLOC_000368	Sscle01g007620	Chr_1:2597642-2600282	C	A	OK	22.9269	21.0207	-0.125226	0.66065	0.767539	no
XLOC_000369	-	Chr_1:2606961-2607413	C	A	OK	26.4179	27.1525	0.0395667	0.90815	0.941947	no
XLOC_000370	Sscle01g007650	Chr_1:2607500-2609838	C	A	OK	17.0585	13.642	-0.322437	0.25675	0.389779	no
XLOC_000371	Sscle01g007670	Chr_1:2613553-2614320	C	A	NOTEST	1.19173	1.15334	-0.0472398	1	1	no
XLOC_000372	Sscle01g007680	Chr_1:2616470-2619148	C	A	OK	110.211	83.6345	-0.398093	0.1879	0.309026	no
XLOC_000373	Sscle01g007690	Chr_1:2620309-2624053	C	A	NOTEST	0.434915	0.737046	0.761019	1	1	no
XLOC_000374	Sscle01g007710	Chr_1:2636580-2638570	C	A	OK	0.0800352	1.51634	4.24381	0.25225	0.384701	no
XLOC_000375	Sscle01g007720	Chr_1:2641864-2643760	C	A	OK	12.8509	8.31707	-0.627724	0.04815	0.105304	no
XLOC_000376	Sscle01g007760	Chr_1:2651940-2653274	C	A	OK	639.237	262.993	-1.28132	5e-05	0.000276735	yes
XLOC_000377	Sscle01g007770	Chr_1:2654608-2657101	C	A	NOTEST	0.46084	0.36074	-0.353309	1	1	no
XLOC_000378	Sscle01g007780	Chr_1:2661039-2663188	C	A	OK	0.0530351	1.64912	4.95861	0.0706	0.143408	no
XLOC_000379	Sscle01g007810	Chr_1:2669368-2672693	C	A	OK	1.00974	43.2078	5.41923	5e-05	0.000276735	yes
XLOC_000380	Sscle01g007820	Chr_1:2682156-2686196	C	A	OK	22.8702	41.9589	0.87551	0.0073	0.0220772	yes
XLOC_000381	Sscle01g007850	Chr_1:2693262-2694527	C	A	OK	45.917	66.6938	0.538525	0.06005	0.125891	no
XLOC_000382	Sscle01g007870	Chr_1:2706512-2710641	C	A	OK	42.9652	29.5803	-0.538533	0.06515	0.134392	no
XLOC_000383	Sscle01g007880	Chr_1:2710956-2715005	C	A	OK	1.04621	1.98532	0.924207	0.01935	0.0499214	yes
XLOC_000384	Sscle01g007890	Chr_1:2716372-2717989	C	A	OK	4.8228	7.45649	0.628627	0.0606	0.126834	no
XLOC_000385	Sscle01g007940	Chr_1:2727079-2730105	C	A	OK	89.6637	111.418	0.313385	0.29655	0.433706	no
XLOC_000386	Sscle01g007950	Chr_1:2731157-2732946	C	A	OK	15.0209	20.97	0.48135	0.09605	0.183648	no
XLOC_000387	Sscle01g007970	Chr_1:2734814-2736368	C	A	OK	8.44475	11.1548	0.401538	0.2437	0.375213	no
XLOC_000388	Sscle01g008000	Chr_1:2745459-2746298	C	A	OK	19.7421	30.8005	0.641676	0.04135	0.0930424	no
XLOC_000389	Sscle01g008020	Chr_1:2748812-2749673	C	A	OK	43.2749	3.88816	-3.47637	5e-05	0.000276735	yes
XLOC_000390	Sscle01g008080	Chr_1:2768772-2769069	C	A	NOTEST	0	0	0	1	1	no
XLOC_000391	Sscle01g008160	Chr_1:2799925-2802423	C	A	OK	42.9704	67.6662	0.655093	0.0262	0.0641055	no
XLOC_000392	Sscle01g008170	Chr_1:2802790-2804079	C	A	OK	32.3988	29.8902	-0.116268	0.68625	0.787466	no
XLOC_000393	Sscle01g008200,Sscle01g008210	Chr_1:2809067-2814869	C	A	OK	63.7439	30.0723	-1.08385	0.00025	0.0011901	yes
XLOC_000394	Sscle01g008280	Chr_1:2833746-2834824	C	A	OK	20.7088	30.172	0.542966	0.0613	0.128006	no
XLOC_000395	Sscle01g008300	Chr_1:2837003-2838346	C	A	NOTEST	0.0307048	0.0123529	-1.31362	1	1	no
XLOC_000396	Sscle01g008310	Chr_1:2838598-2839783	C	A	OK	12.8168	26.3238	1.03834	0.0002	0.000974451	yes
XLOC_000397	-	Chr_1:2844577-2845886	C	A	OK	2.7906	4.11988	0.562029	0.13305	0.236898	no
XLOC_000398	Sscle01g008320	Chr_1:2846175-2848143	C	A	OK	8.14443	8.08694	-0.0102185	0.9769	0.985165	no
XLOC_000399	Sscle01g008370	Chr_1:2857243-2858207	C	A	OK	73.8535	97.1051	0.39488	0.1658	0.280899	no
XLOC_000400	Sscle01g008380	Chr_1:2862524-2863528	C	A	OK	116.312	287.031	1.30321	5e-05	0.000276735	yes
XLOC_000401	Sscle01g008390	Chr_1:2865395-2867133	C	A	OK	81.5658	242.616	1.57264	5e-05	0.000276735	yes
XLOC_000402	Sscle01g008400	Chr_1:2867938-2869591	C	A	OK	1.27249	1.08948	-0.224013	0.62555	0.739445	no
XLOC_000403	Sscle01g008410	Chr_1:2872625-2872898	C	A	OK	122.139	40.9029	-1.57825	5e-05	0.000276735	yes
XLOC_000404	Sscle01g008420	Chr_1:2874212-2877911	C	A	NOTEST	0	0	0	1	1	no
XLOC_000405	Sscle01g008430	Chr_1:2880289-2881755	C	A	NOTEST	0.0326466	0.0650212	0.993976	1	1	no
XLOC_000406	Sscle01g008450	Chr_1:2885309-2887935	C	A	NOTEST	0.0700526	0.153207	1.12897	1	1	no
XLOC_000407	Sscle01g008480	Chr_1:2895150-2896928	C	A	OK	2.33453	6.33418	1.44003	0.0002	0.000974451	yes
XLOC_000408	Sscle01g008490,Sscle01g008500	Chr_1:2897260-2900985	C	A	OK	1.65104	9.00228	2.44692	0.03555	0.0823022	no
XLOC_000409	Sscle01g008510	Chr_1:2901621-2902611	C	A	OK	22.2632	33.8	0.602364	0.05035	0.109241	no
XLOC_000410	Sscle01g008550	Chr_1:2918118-2918385	C	A	NOTEST	0	0	0	1	1	no
XLOC_000411	Sscle01g008560	Chr_1:2919114-2919906	C	A	NOTEST	0.0502659	0.123015	1.29118	1	1	no
XLOC_000412	Sscle01g008570	Chr_1:2921778-2923041	C	A	NOTEST	0.07478	0	#NAME?	1	1	no
XLOC_000413	Sscle01g008590	Chr_1:2925508-2926937	C	A	OK	16.7537	34.8451	1.05648	0.00165	0.00621311	yes
XLOC_000414	Sscle01g008630	Chr_1:2939237-2940790	C	A	OK	5.03289	5.27308	0.0672609	0.8457	0.901732	no
XLOC_000415	Sscle01g008640	Chr_1:2941997-2944820	C	A	OK	0.703243	75.5152	6.7466	5e-05	0.000276735	yes
XLOC_000416	Sscle01g008690	Chr_1:2967109-2968032	C	A	OK	43.1557	36.6404	-0.236119	0.40925	0.54908	no
XLOC_000417	Sscle01g008720	Chr_1:2980319-2980796	C	A	NOTEST	0	0	0	1	1	no
XLOC_000418	Sscle01g008730	Chr_1:2981610-2982648	C	A	NOTEST	0	0	0	1	1	no
XLOC_000419	Sscle01g008740	Chr_1:2983264-2984256	C	A	NOTEST	0	0	0	1	1	no
XLOC_000420	Sscle01g008750	Chr_1:2985886-2986129	C	A	NOTEST	0	0	0	1	1	no
XLOC_000421	Sscle01g008760	Chr_1:2987083-2987458	C	A	NOTEST	0	0	0	1	1	no
XLOC_000422	Sscle01g008770	Chr_1:2988305-2989106	C	A	NOTEST	0	0	0	1	1	no
XLOC_000423	Sscle01g008780	Chr_1:2990370-2991368	C	A	NOTEST	0	0	0	1	1	no
XLOC_000424	Sscle01g008800	Chr_1:2996928-2998725	C	A	NOTEST	0	0	0	1	1	no
XLOC_000425	Sscle01g008850	Chr_1:3021707-3024875	C	A	OK	0.577827	1.95136	1.75577	0.0001	0.000523187	yes
XLOC_000426	Sscle01g008870	Chr_1:3029044-3030346	C	A	OK	74.1756	64.2457	-0.207345	0.46295	0.599917	no
XLOC_000427	Sscle01g008890	Chr_1:3031998-3034585	C	A	OK	20.3439	16.3861	-0.312119	0.2745	0.409364	no
XLOC_000428	Sscle01g008900	Chr_1:3038235-3039117	C	A	OK	0.764925	4.61099	2.59169	5e-05	0.000276735	yes
XLOC_000429	Sscle01g008940	Chr_1:3047229-3048741	C	A	NOTEST	0.0392812	0.069024	0.813259	1	1	no
XLOC_000430	Sscle01g008950	Chr_1:3050175-3051254	C	A	NOTEST	0.186038	0.848291	2.18896	1	1	no
XLOC_000431	Sscle01g008960	Chr_1:3053722-3057400	C	A	OK	4.94856	4.44031	-0.156348	0.6061	0.723697	no
XLOC_000432	Sscle01g008970	Chr_1:3058239-3058994	C	A	OK	14.4759	7.46255	-0.955908	0.0082	0.0243766	yes
XLOC_000433	Sscle01g009000	Chr_1:3069474-3071309	C	A	OK	15.6597	27.2861	0.801114	0.00825	0.0244983	yes
XLOC_000434	Sscle01g009030	Chr_1:3074673-3077304	C	A	OK	17.7525	22.5006	0.341943	0.25345	0.386079	no
XLOC_000435	Sscle01g009040	Chr_1:3085813-3087730	C	A	OK	93.7785	234.141	1.32005	5e-05	0.000276735	yes
XLOC_000436	Sscle01g009070	Chr_1:3097426-3098341	C	A	OK	1426.95	1794.88	0.330957	0.3009	0.438404	no
XLOC_000437	Sscle01g009100	Chr_1:3101362-3102720	C	A	OK	289.151	163.438	-0.823076	0.0095	0.0275992	yes
XLOC_000438	Sscle01g009160	Chr_1:3124411-3125213	C	A	OK	1588.94	1697.26	0.0951374	0.7581	0.840838	no
XLOC_000439	Sscle01g009170	Chr_1:3126528-3132117	C	A	OK	12.8214	15.0454	0.230771	0.4215	0.560788	no
XLOC_000440	Sscle01g009210	Chr_1:3152319-3152948	C	A	OK	21.6393	4.66074	-2.21502	0.00015	0.00075266	yes
XLOC_000441	Sscle01g009240	Chr_1:3159555-3161279	C	A	OK	2.62643	27.4012	3.38306	5e-05	0.000276735	yes
XLOC_000442	Sscle01g009310	Chr_1:3183149-3184808	C	A	OK	21.8642	15.7187	-0.47609	0.09535	0.182574	no
XLOC_000443	Sscle01g009320	Chr_1:3185360-3186467	C	A	NOTEST	0.0527007	0.0414126	-0.347752	1	1	no
XLOC_000444	Sscle01g009340	Chr_1:3188251-3189294	C	A	OK	2.65269	4.318	0.70291	0.0984	0.187156	no
XLOC_000445	Sscle01g009360	Chr_1:3191930-3194090	C	A	OK	58.2064	19.8797	-1.54988	5e-05	0.000276735	yes
XLOC_000446	Sscle01g009370	Chr_1:3194652-3196110	C	A	OK	2.2302	4.83048	1.11499	0.00795	0.0237514	yes
XLOC_000447	Sscle01g009380	Chr_1:3200184-3200613	C	A	NOTEST	0.177419	0	#NAME?	1	1	no
XLOC_000448	Sscle01g009410	Chr_1:3214040-3215512	C	A	OK	27.5294	328.625	3.5774	5e-05	0.000276735	yes
XLOC_000449	Sscle01g009450	Chr_1:3234369-3235860	C	A	OK	68.1353	23.6367	-1.52737	5e-05	0.000276735	yes
XLOC_000450	Sscle01g009470	Chr_1:3239352-3240356	C	A	OK	21.9414	20.4335	-0.102719	0.74335	0.830176	no
XLOC_000451	Sscle01g009490	Chr_1:3242026-3244148	C	A	OK	263.595	158.215	-0.736433	0.01365	0.0373332	yes
XLOC_000452	Sscle01g009500,Sscle01g009510	Chr_1:3249037-3251306	C	A	OK	21.9064	3.54434	-2.62777	5e-05	0.000276735	yes
XLOC_000453	Sscle01g009530	Chr_1:3255739-3265594	C	A	OK	5.3067	9.92891	0.903819	0.002	0.00733759	yes
XLOC_000454	Sscle01g009540	Chr_1:3266897-3269686	C	A	OK	1102.55	1008.37	-0.128821	0.7209	0.813667	no
XLOC_000455	Sscle01g009560	Chr_1:3274567-3275177	C	A	OK	240.887	111.565	-1.11048	0.0002	0.000974451	yes
XLOC_000456	Sscle01g009570	Chr_1:3275612-3277952	C	A	OK	32.2364	54.3342	0.753172	0.0078	0.0233638	yes
XLOC_000457	Sscle01g009580	Chr_1:3278873-3283697	C	A	OK	12.8877	11.6478	-0.14593	0.6136	0.729795	no
XLOC_000458	Sscle01g009600	Chr_1:3290482-3293380	C	A	OK	1.46814	4.80197	1.70963	5e-05	0.000276735	yes
XLOC_000459	Sscle01g009610	Chr_1:3293916-3296350	C	A	OK	44.2668	20.5843	-1.10468	0.0004	0.0018049	yes
XLOC_000460	Sscle01g009640	Chr_1:3302253-3304306	C	A	OK	2.94873	4.41271	0.581568	0.10585	0.198164	no
XLOC_000461	Sscle01g009670	Chr_1:3311072-3315168	C	A	OK	23.7645	19.8925	-0.256586	0.36695	0.507312	no
XLOC_000462	Sscle01g009680	Chr_1:3318157-3323999	C	A	OK	23.0159	35.554	0.627378	0.03275	0.0769639	no
XLOC_000463	Sscle01g009710	Chr_1:3332598-3333564	C	A	OK	0.784555	1.82964	1.22161	0.0862	0.168476	no
XLOC_000464	Sscle01g009720	Chr_1:3334760-3336940	C	A	OK	39.522	30.6857	-0.36509	0.20845	0.334242	no
XLOC_000465	Sscle01g009730	Chr_1:3337651-3340385	C	A	OK	14.4026	8.41519	-0.775263	0.00805	0.0240037	yes
XLOC_000466	Sscle01g009750	Chr_1:3345576-3346567	C	A	OK	28.5889	36.2328	0.341841	0.23265	0.362652	no
XLOC_000467	Sscle01g009760	Chr_1:3347251-3348480	C	A	OK	14.3775	13.3907	-0.10258	0.73475	0.8239	no
XLOC_000468	Sscle01g009770	Chr_1:3350653-3351658	C	A	NOTEST	0.0868815	0.148812	0.776367	1	1	no
XLOC_000469	Sscle01g009780	Chr_1:3353211-3355114	C	A	OK	10.783	21.3797	0.98748	0.0008	0.00331422	yes
XLOC_000470	Sscle01g009790	Chr_1:3355520-3356404	C	A	OK	9.23264	10.4189	0.174389	0.6262	0.740035	no
XLOC_000471	Sscle01g009800	Chr_1:3360156-3362001	C	A	OK	26.4317	19.5472	-0.435307	0.13015	0.232835	no
XLOC_000472	Sscle01g009810	Chr_1:3363094-3364075	C	A	OK	1.36351	3.79991	1.47864	0.0004	0.0018049	yes
XLOC_000473	Sscle01g009830	Chr_1:3367534-3369214	C	A	OK	2.38773	3.1148	0.383497	0.32805	0.46746	no
XLOC_000474	Sscle01g009860	Chr_1:3374969-3378737	C	A	OK	3.3317	5.12431	0.621097	0.04865	0.106216	no
XLOC_000475	Sscle01g009870	Chr_1:3380671-3382420	C	A	OK	12.8862	107.361	3.05857	5e-05	0.000276735	yes
XLOC_000476	Sscle01g009880	Chr_1:3383407-3384027	C	A	OK	50.4139	47.3635	-0.0900451	0.77375	0.852159	no
XLOC_000477	Sscle01g009900	Chr_1:3384642-3388455	C	A	OK	600.72	496.073	-0.276142	0.4446	0.582923	no
XLOC_000478	Sscle01g009910,Sscle01g009920,Sscle01g009930	Chr_1:3388823-3395587	C	A	OK	187.879	128.02	-0.55344	0.08155	0.161076	no
XLOC_000479	Sscle01g009950	Chr_1:3402193-3406662	C	A	OK	1.92465	3.54421	0.880865	0.01045	0.0298866	yes
XLOC_000480	Sscle01g009990	Chr_1:3414361-3415741	C	A	OK	71.4805	38.4346	-0.895144	0.0024	0.0085724	yes
XLOC_000481	Sscle01g010010	Chr_1:3417395-3418823	C	A	NOTEST	0.154242	0.144644	-0.0926851	1	1	no
XLOC_000482	Sscle01g010050	Chr_1:3429008-3434133	C	A	OK	80.5347	56.9046	-0.501064	0.12275	0.222446	no
XLOC_000483	Sscle01g010070	Chr_1:3436808-3439214	C	A	OK	188.308	102.773	-0.873632	0.00365	0.0122487	yes
XLOC_000484	Sscle01g010090	Chr_1:3441336-3443196	C	A	OK	16.7714	6.13625	-1.45058	5e-05	0.000276735	yes
XLOC_000485	Sscle01g010110	Chr_1:3455184-3457164	C	A	OK	16.2706	14.7182	-0.144668	0.6105	0.727294	no
XLOC_000486	Sscle01g010140	Chr_1:3469271-3470916	C	A	OK	3.4338	7.89806	1.20169	0.00135	0.00521831	yes
XLOC_000487	Sscle01g010150	Chr_1:3471309-3472879	C	A	OK	33.0006	24.7405	-0.415621	0.14525	0.25352	no
XLOC_000488	Sscle01g010170	Chr_1:3479699-3480910	C	A	OK	25.806	5.51484	-2.22631	5e-05	0.000276735	yes
XLOC_000489	Sscle01g010280	Chr_1:3507996-3510368	C	A	OK	13.607	19.6561	0.530623	0.75675	0.839877	no
XLOC_000490	Sscle01g010290	Chr_1:3513148-3513831	C	A	NOTEST	0	0	0	1	1	no
XLOC_000491	Sscle01g010320	Chr_1:3518193-3521860	C	A	OK	20.2632	23.8875	0.2374	0.73085	0.820967	no
XLOC_000492	Sscle01g010330	Chr_1:3522273-3523773	C	A	NOTEST	0.221385	0.753951	1.76791	1	1	no
XLOC_000493	Sscle01g010340	Chr_1:3524586-3525054	C	A	OK	0.403044	2.74668	2.76868	0.01965	0.0505533	no
XLOC_000494	Sscle01g010350	Chr_1:3526091-3527792	C	A	OK	102.398	737.326	2.84811	5e-05	0.000276735	yes
XLOC_000495	Sscle01g010360	Chr_1:3528567-3529193	C	A	OK	0.292618	1.56554	2.41957	0.0459	0.101265	no
XLOC_000496	Sscle01g010380	Chr_1:3532210-3532532	C	A	OK	19.3957	10.2444	-0.920908	0.124	0.224213	no
XLOC_000497	Sscle01g010400	Chr_1:3535975-3538237	C	A	NOTEST	0.637237	0.950939	0.577524	1	1	no
XLOC_000498	Sscle01g010410	Chr_1:3541575-3544299	C	A	OK	1.54817	2.18774	0.498881	0.20905	0.334907	no
XLOC_000499	Sscle01g010440	Chr_1:3557484-3559421	C	A	NOTEST	0.215817	0.356479	0.724009	1	1	no
XLOC_000500	Sscle01g010460	Chr_1:3565830-3567184	C	A	NOTEST	0	0	0	1	1	no
XLOC_000501	Sscle01g010470	Chr_1:3569457-3573102	C	A	OK	1.08392	3.319	1.61449	0.0001	0.000523187	yes
XLOC_000502	Sscle01g010500	Chr_1:3582157-3583768	C	A	OK	66.0012	96.4026	0.54658	0.08095	0.160136	no
XLOC_000503	Sscle01g010510	Chr_1:3584085-3585267	C	A	OK	2.21308	6.82802	1.62541	0.00015	0.00075266	yes
XLOC_000504	Sscle01g010520	Chr_1:3589724-3592104	C	A	OK	22.455	40.659	0.856539	0.00505	0.0161579	yes
XLOC_000505	Sscle01g010530	Chr_1:3592387-3594031	C	A	NOTEST	0	0	0	1	1	no
XLOC_000506	Sscle01g010550	Chr_1:3602548-3603031	C	A	NOTEST	0.181281	0.046652	-1.95822	1	1	no
XLOC_000507	Sscle01g010560	Chr_1:3604242-3604488	C	A	NOTEST	0	0	0	1	1	no
XLOC_000508	Sscle01g010580	Chr_1:3606040-3606951	C	A	OK	28.2016	13.0648	-1.11009	0.0007	0.00294879	yes
XLOC_000509	Sscle01g010600	Chr_1:3609378-3610044	C	A	OK	19.1411	63.0224	1.71919	5e-05	0.000276735	yes
XLOC_000510	Sscle01g010610	Chr_1:3611513-3612973	C	A	OK	51.0201	92.8548	0.863911	0.00255	0.00903358	yes
XLOC_000511	Sscle01g010620	Chr_1:3613222-3614460	C	A	OK	28.7478	32.8257	0.191372	0.51425	0.646056	no
XLOC_000512	Sscle01g010640	Chr_1:3618119-3624843	C	A	OK	34.587	24.4019	-0.503238	0.8071	0.875793	no
XLOC_000513	Sscle01g010670	Chr_1:3627280-3631511	C	A	OK	12.3333	18.7086	0.601137	0.03715	0.0853301	no
XLOC_000514	Sscle01g010720	Chr_1:3640995-3641633	C	A	OK	46.8185	26.2031	-0.837342	0.0065	0.0200173	yes
XLOC_000515	Sscle01g010730	Chr_1:3642395-3644711	C	A	OK	86.4346	78.8257	-0.132943	0.64775	0.757272	no
XLOC_000516	Sscle01g010750,Sscle01g010760	Chr_1:3649757-3652307	C	A	OK	571.178	834.748	0.547399	0.3651	0.50538	no
XLOC_000517	Sscle01g010770	Chr_1:3657104-3660224	C	A	OK	2.45199	3.9754	0.697148	0.073	0.147382	no
XLOC_000518	Sscle01g010800	Chr_1:3669222-3670899	C	A	NOTEST	0.420274	1.13736	1.43628	1	1	no
XLOC_000519	Sscle01g010810	Chr_1:3672287-3673153	C	A	NOTEST	0	0	0	1	1	no
XLOC_000520	Sscle01g010820	Chr_1:3673421-3673682	C	A	NOTEST	0	0	0	1	1	no
XLOC_000521	Sscle01g010830	Chr_1:3675427-3676029	C	A	NOTEST	0.130686	0.133904	0.0350951	1	1	no
XLOC_000522	Sscle01g010840	Chr_1:3676462-3677810	C	A	NOTEST	0.149486	0.0789029	-0.92186	1	1	no
XLOC_000523	Sscle01g010930	Chr_1:3719186-3720855	C	A	NOTEST	0.360257	0.196809	-0.872234	1	1	no
XLOC_000524	Sscle01g010940	Chr_1:3721611-3722370	C	A	OK	15.7654	19.8339	0.331203	0.31375	0.452186	no
XLOC_000525	Sscle01g010950	Chr_1:3724693-3728356	C	A	OK	26.0394	22.7091	-0.197427	0.49885	0.632629	no
XLOC_000526	Sscle01g010990	Chr_1:3742571-3745110	C	A	OK	17.3984	21.4894	0.304672	0.2907	0.427362	no
XLOC_000527	Sscle01g011010	Chr_1:3747018-3748996	C	A	OK	178.369	120.902	-0.561029	0.0638	0.132164	no
XLOC_000528	Sscle01g011020	Chr_1:3750108-3751527	C	A	NOTEST	0.430286	0.501826	0.22189	1	1	no
XLOC_000529	Sscle01g011050	Chr_1:3758215-3760386	C	A	OK	2.55929	7.34236	1.5205	0.00275	0.00961867	yes
XLOC_000530	Sscle01g011090	Chr_1:3774116-3775192	C	A	OK	4.50052	8.23591	0.871836	0.0215	0.0544788	no
XLOC_000531	Sscle01g011100	Chr_1:3778158-3779255	C	A	NOTEST	0.123953	0.0739237	-0.745683	1	1	no
XLOC_000532	Sscle01g011140	Chr_1:3787183-3788740	C	A	OK	219.224	214.171	-0.0336404	0.9107	0.94358	no
XLOC_000533	Sscle01g011180	Chr_1:3796249-3800347	C	A	OK	12.1438	13.9587	0.200955	0.4595	0.59676	no
XLOC_000534	Sscle01g011210	Chr_1:3805812-3806340	C	A	OK	3283.6	2917.78	-0.170408	0.5848	0.706357	no
XLOC_000535	Sscle01g011250	Chr_1:3822572-3824267	C	A	OK	63.3599	44.0941	-0.522983	0.06675	0.137083	no
XLOC_000536	Sscle01g011270	Chr_1:3848641-3850601	C	A	NOTEST	0.470716	0.506932	0.106935	1	1	no
XLOC_000537	Sscle01g011280	Chr_1:3851864-3854242	C	A	OK	57.8598	46.4008	-0.318412	0.2555	0.388383	no
XLOC_000538	Sscle01g011310	Chr_1:3859972-3865537	C	A	OK	7.88462	8.26506	0.0679836	0.81415	0.880558	no
XLOC_000539	Sscle01g011340,Sscle01g011350	Chr_1:3875750-3878360	C	A	OK	6.23229	7.84613	0.332219	0.50885	0.641446	no
XLOC_000540	Sscle01g011360	Chr_1:3879303-3880367	C	A	OK	38.9907	38.945	-0.00169074	0.99595	0.997147	no
XLOC_000541	Sscle01g011370	Chr_1:3881193-3882902	C	A	OK	449.502	252.087	-0.834407	0.00915	0.0267392	yes
XLOC_000542	Sscle01g011390	Chr_1:3885085-3887267	C	A	OK	19.572	16.2617	-0.267311	0.35225	0.492635	no
XLOC_000543	Sscle01g011500	Chr_1:3917217-3918382	C	A	NOTEST	0.433292	0.101071	-2.09996	1	1	no
XLOC_000544	Sscle01g011560	Chr_1:3939875-3942532	C	A	OK	5.31915	12.6913	1.25457	5e-05	0.000276735	yes
XLOC_000545	Sscle01g011580	Chr_1:3944830-3945932	C	A	OK	15.9513	15.4678	-0.0444078	0.8908	0.930979	no
XLOC_000546	Sscle01g011590,Sscle01g011600	Chr_1:3947860-3951561	C	A	OK	53.8504	73.4531	0.447866	0.1621	0.276071	no
XLOC_000547	Sscle01g000010	Chr_1:296-1744	C	A	OK	60.4371	44.4985	-0.441677	0.1243	0.224659	no
XLOC_000548	Sscle01g000030	Chr_1:3348-4169	C	A	OK	35.5262	32.7711	-0.11646	0.7018	0.799254	no
XLOC_000549	Sscle01g000050	Chr_1:7184-9505	C	A	OK	6.2851	322.436	5.68093	5e-05	0.000276735	yes
XLOC_000550	Sscle01g000090	Chr_1:22865-25489	C	A	OK	0.0695017	1.57296	4.50029	0.0044	0.0143667	yes
XLOC_000551	Sscle01g000110	Chr_1:28576-29662	C	A	OK	1.79771	20.2563	3.49413	5e-05	0.000276735	yes
XLOC_000552	Sscle01g000120	Chr_1:30487-30967	C	A	OK	0.610464	3.48084	2.51146	0.02905	0.0697472	no
XLOC_000553	Sscle01g000140	Chr_1:35266-39863	C	A	NOTEST	0.186099	0.0868323	-1.09977	1	1	no
XLOC_000554	Sscle01g000150,Sscle01g000160	Chr_1:40899-46391	C	A	OK	492.189	207.1	-1.24888	0.00315	0.0107976	yes
XLOC_000555	Sscle01g000170	Chr_1:48009-49334	C	A	OK	22.7467	17.32	-0.393218	0.1717	0.288578	no
XLOC_000556	Sscle01g000190	Chr_1:52013-52967	C	A	OK	1.96827	2.90391	0.56107	0.21705	0.344576	no
XLOC_000557	Sscle01g000220	Chr_1:64749-72821	C	A	NOTEST	0.381552	0.396255	0.0545483	1	1	no
XLOC_000558	Sscle01g000240	Chr_1:75113-76718	C	A	NOTEST	0.0924007	0.112954	0.289757	1	1	no
XLOC_000559	Sscle01g000260	Chr_1:79603-81689	C	A	OK	7.83919	16.2195	1.04895	0.00105	0.00419378	yes
XLOC_000560	Sscle01g000280	Chr_1:88466-90889	C	A	OK	475.842	404.903	-0.232905	0.7846	0.859929	no
XLOC_000561	Sscle01g000290	Chr_1:92077-92434	C	A	OK	0	2.28858	inf	0.0009	0.00367155	yes
XLOC_000562	Sscle01g000300	Chr_1:93411-96870	C	A	OK	1.40207	0.484524	-1.53292	0.00085	0.00349406	yes
XLOC_000563	Sscle01g000310	Chr_1:97124-97668	C	A	OK	2.77046	1.17922	-1.23229	0.1077	0.200916	no
XLOC_000564	Sscle01g000320	Chr_1:99251-102206	C	A	NOTEST	0.173377	0.0676916	-1.35687	1	1	no
XLOC_000565	Sscle01g000330	Chr_1:106887-108839	C	A	OK	1.17995	1.4025	0.249269	0.57475	0.698088	no
XLOC_000566	Sscle01g000350	Chr_1:112983-115140	C	A	NOTEST	0.895321	0.92553	0.047876	1	1	no
XLOC_000567	Sscle01g000370	Chr_1:119697-120375	C	A	OK	12.7873	20.3264	0.668646	0.0601	0.125978	no
XLOC_000568	Sscle01g000390	Chr_1:121815-122823	C	A	OK	33.943	36.0429	0.0866002	0.7591	0.84157	no
XLOC_000569	Sscle01g000410	Chr_1:126551-128492	C	A	OK	51.5234	62.2089	0.271894	0.3418	0.481848	no
XLOC_000570	Sscle01g000430	Chr_1:133889-137794	C	A	NOTEST	0.464296	0.469083	0.0147998	1	1	no
XLOC_000571	Sscle01g000440	Chr_1:138886-140355	C	A	OK	27.685	54.5236	0.977774	0.00105	0.00419378	yes
XLOC_000572	Sscle01g000460	Chr_1:147168-148366	C	A	OK	57.9441	60.8488	0.0705683	0.80365	0.873318	no
XLOC_000573	Sscle01g000490	Chr_1:154204-156478	C	A	OK	5.85149	5.52969	-0.0816054	0.801	0.871465	no
XLOC_000574	Sscle01g000510	Chr_1:158773-160054	C	A	NOTEST	0.207282	0.0865612	-1.2598	1	1	no
XLOC_000575	Sscle01g000520	Chr_1:161289-161762	C	A	NOTEST	0	0	0	1	1	no
XLOC_000576	Sscle01g000530	Chr_1:162110-162542	C	A	NOTEST	0	0.150404	inf	1	1	no
XLOC_000577	Sscle01g000540	Chr_1:163823-165269	C	A	OK	416.417	279.241	-0.57652	0.1188	0.216932	no
XLOC_000578	Sscle01g000570	Chr_1:183439-185467	C	A	OK	66.1184	35.7099	-0.888728	0.00205	0.00749473	yes
XLOC_000579	Sscle01g000590	Chr_1:187951-190691	C	A	OK	2.04348	1.84005	-0.151285	0.6954	0.794376	no
XLOC_000580	Sscle01g000600	Chr_1:191648-193770	C	A	OK	2.31662	2.99088	0.368548	0.31295	0.451378	no
XLOC_000581	Sscle01g000640	Chr_1:202407-210635	C	A	OK	25.521	93.3584	1.87109	0.1973	0.320671	no
XLOC_000582	Sscle01g000660	Chr_1:219563-220022	C	A	NOTEST	1.14431	1.3544	0.243181	1	1	no
XLOC_000583	Sscle01g000670	Chr_1:220641-222800	C	A	OK	260.793	266.605	0.031802	0.9207	0.949886	no
XLOC_000584	Sscle01g000690	Chr_1:222889-228820	C	A	OK	19.0355	69.8621	1.87582	0.10045	0.190137	no
XLOC_000585	Sscle01g000720	Chr_1:234583-235459	C	A	NOTEST	0.224542	0.0990639	-1.18055	1	1	no
XLOC_000586	Sscle01g000730	Chr_1:235833-236910	C	A	OK	85.6631	272.531	1.66968	5e-05	0.000276735	yes
XLOC_000587	Sscle01g000780	Chr_1:257986-260881	C	A	NOTEST	0.0963087	0.174538	0.8578	1	1	no
XLOC_000588	Sscle01g000790,Sscle01g000800	Chr_1:261704-269168	C	A	OK	58.223	192.635	1.72621	5e-05	0.000276735	yes
XLOC_000589	Sscle01g000810	Chr_1:271446-275003	C	A	OK	2.85176	17.4971	2.61719	5e-05	0.000276735	yes
XLOC_000590	Sscle01g000820	Chr_1:278905-281209	C	A	OK	76.8694	92.8416	0.272362	0.41335	0.552989	no
XLOC_000591	Sscle01g000830	Chr_1:283397-284615	C	A	NOTEST	0.118336	0.0958658	-0.303806	1	1	no
XLOC_000592	Sscle01g000860	Chr_1:290586-291972	C	A	OK	52.5943	36.4371	-0.529498	0.0656	0.135149	no
XLOC_000593	Sscle01g000880	Chr_1:295126-296546	C	A	OK	1.43889	1.40686	-0.032475	0.95705	0.973087	no
XLOC_000594	Sscle01g000890	Chr_1:299133-299430	C	A	NOTEST	0.480514	0	#NAME?	1	1	no
XLOC_000595	Sscle01g000930	Chr_1:306255-307234	C	A	NOTEST	0.0676892	0.396855	2.55161	1	1	no
XLOC_000596	Sscle01g000940	Chr_1:307642-307888	C	A	NOTEST	0	0	0	1	1	no
XLOC_000597	Sscle01g000960	Chr_1:310017-311900	C	A	OK	1.60316	32.3443	4.33452	5e-05	0.000276735	yes
XLOC_000598	Sscle01g000970	Chr_1:313575-314754	C	A	OK	12.6891	13.2928	0.0670524	0.8393	0.897522	no
XLOC_000599	Sscle01g001000	Chr_1:323351-325231	C	A	OK	3.02757	1.41799	-1.09432	0.00735	0.0222083	yes
XLOC_000600	Sscle01g001010	Chr_1:326203-329426	C	A	OK	4.8753	12.2385	1.32786	0.0001	0.000523187	yes
XLOC_000601	Sscle01g001020	Chr_1:331421-334796	C	A	OK	40.3454	43.1233	0.0960633	0.738	0.826279	no
XLOC_000602	Sscle01g001030	Chr_1:335464-339403	C	A	OK	23.6302	19.363	-0.287332	0.3193	0.458078	no
XLOC_000603	Sscle01g001040	Chr_1:340828-342526	C	A	OK	60.6253	31.8824	-0.92716	0.00145	0.0055518	yes
XLOC_000604	Sscle01g001050	Chr_1:343137-343822	C	A	OK	34.9459	34.3463	-0.0249682	0.93625	0.959785	no
XLOC_000605	Sscle01g001070	Chr_1:351422-358140	C	A	OK	22.798	34.004	0.576794	0.05135	0.111022	no
XLOC_000606	Sscle01g001110	Chr_1:367290-369996	C	A	OK	44.2558	37.2913	-0.247027	0.38895	0.529298	no
XLOC_000607	Sscle01g001120	Chr_1:370832-373288	C	A	OK	19.7556	33.3611	0.755904	0.0084	0.0248783	yes
XLOC_000608	Sscle01g001130	Chr_1:377506-378043	C	A	NOTEST	0.287225	0.207958	-0.465886	1	1	no
XLOC_000609	Sscle01g001160	Chr_1:391571-393335	C	A	OK	5.90225	15.4302	1.38642	0.0012	0.00471203	yes
XLOC_000610	Sscle01g001170	Chr_1:394432-395892	C	A	OK	1840.3	746.819	-1.30111	0.00025	0.0011901	yes
XLOC_000611	Sscle01g001190	Chr_1:398423-400361	C	A	OK	3.22229	9.04186	1.48853	5e-05	0.000276735	yes
XLOC_000612	Sscle01g001210	Chr_1:406878-408508	C	A	OK	302.308	237.673	-0.347039	0.25995	0.393379	no
XLOC_000613	Sscle01g001240,Sscle01g001250	Chr_1:415498-420728	C	A	OK	146.662	167.587	0.192413	0.61635	0.732011	no
XLOC_000614	Sscle01g001260	Chr_1:423892-424333	C	A	NOTEST	0.840394	1.89051	1.16963	1	1	no
XLOC_000615	Sscle01g001280	Chr_1:425421-430560	C	A	OK	42.3007	60.8677	0.524995	0.6999	0.797803	no
XLOC_000616	Sscle01g001290	Chr_1:425421-430560	C	A	OK	20.7049	28.0153	0.436241	0.77665	0.854219	no
XLOC_000617	Sscle01g001310	Chr_1:435446-437283	C	A	OK	63.4374	153.43	1.27418	0.27895	0.414302	no
XLOC_000618	Sscle01g001330	Chr_1:440326-442118	C	A	NOTEST	0.245378	0.364531	0.571034	1	1	no
XLOC_000619	Sscle01g001340	Chr_1:444201-445991	C	A	OK	25.7489	14.2505	-0.853503	0.0066	0.0202752	yes
XLOC_000620	Sscle01g001350	Chr_1:448101-448254	C	A	NOTEST	0	0	0	1	1	no
XLOC_000621	Sscle01g001360	Chr_1:450444-452555	C	A	OK	24.0025	73.2092	1.60884	5e-05	0.000276735	yes
XLOC_000622	Sscle01g001380	Chr_1:458565-460259	C	A	OK	1.6804	2.35182	0.484974	0.2822	0.417924	no
XLOC_000623	Sscle01g001390	Chr_1:460775-463027	C	A	OK	132.125	50.4217	-1.38979	5e-05	0.000276735	yes
XLOC_000624	Sscle01g001430	Chr_1:477394-480178	C	A	OK	1.47475	1.55617	0.0775334	0.83375	0.893902	no
XLOC_000625	Sscle01g001440	Chr_1:481181-483679	C	A	OK	21.3936	10.6108	-1.01165	0.00085	0.00349406	yes
XLOC_000626	Sscle01g001450	Chr_1:484124-486022	C	A	OK	39.451	17.2293	-1.19519	5e-05	0.000276735	yes
XLOC_000627	Sscle01g001460	Chr_1:486659-487551	C	A	OK	10.0782	3.00798	-1.74437	0.0001	0.000523187	yes
XLOC_000628	Sscle01g001500	Chr_1:495374-496556	C	A	NOTEST	0.306793	0.517605	0.754588	1	1	no
XLOC_000629	Sscle01g001520	Chr_1:501516-503557	C	A	OK	14.9381	21.8149	0.54632	0.0717	0.145225	no
XLOC_000630	Sscle01g001530	Chr_1:506271-506780	C	A	OK	2.98295	966.751	8.34026	0.00075	0.00313343	yes
XLOC_000631	Sscle01g001540	Chr_1:510480-515154	C	A	OK	24.3509	37.748	0.632428	0.0337	0.0787981	no
XLOC_000632	Sscle01g001570	Chr_1:523630-529318	C	A	OK	1.7215	3.7723	1.13178	0.00075	0.00313343	yes
XLOC_000633	Sscle01g001580	Chr_1:530906-532118	C	A	NOTEST	0	0	0	1	1	no
XLOC_000634	Sscle01g001590	Chr_1:534424-536212	C	A	OK	0.340244	2.29976	2.75684	0.008	0.0238786	yes
XLOC_000635	Sscle01g001600	Chr_1:540687-542340	C	A	NOTEST	0	0.0220099	inf	1	1	no
XLOC_000636	Sscle01g001630	Chr_1:550779-556111	C	A	OK	15.5083	10.3607	-0.58192	0.0377	0.0863586	no
XLOC_000637	Sscle01g001650	Chr_1:559318-561286	C	A	NOTEST	0.30777	0.315068	0.0338065	1	1	no
XLOC_000638	Sscle01g001670	Chr_1:569089-570280	C	A	NOTEST	0	0	0	1	1	no
XLOC_000639	Sscle01g001690	Chr_1:573626-575728	C	A	NOTEST	0.0937264	0.148894	0.667753	1	1	no
XLOC_000640	Sscle01g001700	Chr_1:576478-577924	C	A	OK	2.93681	5.83288	0.989959	0.01045	0.0298866	yes
XLOC_000641	Sscle01g001730	Chr_1:586887-589726	C	A	NOTEST	0.147959	0.172049	0.217621	1	1	no
XLOC_000642	Sscle01g001750	Chr_1:593657-596183	C	A	OK	95.3284	38.8851	-1.29369	0.0002	0.000974451	yes
XLOC_000643	Sscle01g001770	Chr_1:596280-597285	C	A	OK	12.1905	11.9537	-0.0282979	0.9315	0.956961	no
XLOC_000644	Sscle01g001810	Chr_1:613281-614689	C	A	OK	50.0608	23.8005	-1.07269	0.0005	0.00219831	yes
XLOC_000645	Sscle01g001850	Chr_1:631031-632051	C	A	OK	10.1775	47.4605	2.22135	5e-05	0.000276735	yes
XLOC_000646	Sscle01g001900,Sscle01g001910	Chr_1:637795-640620	C	A	OK	318.971	280.005	-0.187969	0.7702	0.849683	no
XLOC_000647	Sscle01g001930	Chr_1:645795-646374	C	A	OK	12.8451	19.6243	0.611422	0.0862	0.168476	no
XLOC_000648	Sscle01g001940	Chr_1:647267-647651	C	A	OK	3.14269	1.54324	-1.02604	0.18575	0.306346	no
XLOC_000649	Sscle01g001960	Chr_1:651561-653595	C	A	OK	4.6483	8.77493	0.916683	0.0078	0.0233638	yes
XLOC_000650	Sscle01g001980	Chr_1:660433-661456	C	A	OK	1.6896	1.52364	-0.149165	0.76885	0.848706	no
XLOC_000651	Sscle01g001990	Chr_1:662792-665547	C	A	OK	50.8741	45.6487	-0.156359	0.5783	0.701016	no
XLOC_000652	Sscle01g002010	Chr_1:670831-675511	C	A	OK	0.635945	1.21386	0.932624	0.02105	0.0535306	no
XLOC_000653	Sscle01g002040	Chr_1:681539-682306	C	A	NOTEST	0.328114	0.393397	0.261788	1	1	no
XLOC_000654	Sscle01g002050	Chr_1:682621-683873	C	A	NOTEST	0.0149911	0.0738903	2.30128	1	1	no
XLOC_000655	Sscle01g002060	Chr_1:684666-686602	C	A	NOTEST	0.27788	0.143135	-0.957084	1	1	no
XLOC_000656	Sscle01g002080	Chr_1:688788-689916	C	A	OK	71.681	24.2677	-1.56255	5e-05	0.000276735	yes
XLOC_000657	Sscle01g002100	Chr_1:692415-692846	C	A	OK	1293.72	702.236	-0.881497	0.0029	0.0100624	yes
XLOC_000658	Sscle01g002110	Chr_1:694682-696195	C	A	OK	0.81431	318.877	8.61321	5e-05	0.000276735	yes
XLOC_000659	Sscle01g002120	Chr_1:697486-699123	C	A	OK	5.34327	21.5373	2.01104	5e-05	0.000276735	yes
XLOC_000660	Sscle01g002150	Chr_1:702566-703511	C	A	OK	2.39335	0.526948	-2.1833	0.00725	0.0219505	yes
XLOC_000661	Sscle01g002160	Chr_1:705245-707044	C	A	OK	892.915	948.308	0.0868321	0.79845	0.869554	no
XLOC_000662	Sscle01g002230	Chr_1:721332-723415	C	A	OK	39.9529	38.0679	-0.0697275	0.805	0.874307	no
XLOC_000663	Sscle01g002260	Chr_1:733334-734651	C	A	OK	100.492	56.8798	-0.821092	0.00545	0.0172439	yes
XLOC_000664	Sscle01g002270	Chr_1:740462-743282	C	A	OK	14.6559	11.8644	-0.304853	0.29255	0.429352	no
XLOC_000665	Sscle01g002280	Chr_1:743857-745204	C	A	OK	0.514833	6.16276	3.5814	0.2459	0.377667	no
XLOC_000666	Sscle01g002300	Chr_1:748241-750278	C	A	OK	94.951	55.8432	-0.765802	0.0094	0.0273442	yes
XLOC_000667	Sscle01g002330	Chr_1:758294-759404	C	A	OK	1.69086	1.28126	-0.400196	0.3889	0.52925	no
XLOC_000668	Sscle01g002340	Chr_1:760109-761925	C	A	OK	87.7834	26.582	-1.7235	5e-05	0.000276735	yes
XLOC_000669	Sscle01g002350	Chr_1:765508-769990	C	A	OK	9.01068	17.6336	0.968617	0.01	0.0288248	yes
XLOC_000670	Sscle01g002370	Chr_1:772187-773309	C	A	OK	1.81105	1.94454	0.102604	0.8204	0.884936	no
XLOC_000671	Sscle01g002410	Chr_1:781090-785456	C	A	OK	39.0122	60.0037	0.621126	0.0506	0.109702	no
XLOC_000672	Sscle01g002420	Chr_1:799265-799544	C	A	NOTEST	0	0.377264	inf	1	1	no
XLOC_000673	Sscle01g002430	Chr_1:800382-802244	C	A	OK	91.0548	58.1271	-0.647525	0.0274	0.0665017	no
XLOC_000674	Sscle01g002440	Chr_1:802810-803692	C	A	OK	2.10486	1.06576	-0.98184	0.06765	0.138583	no
XLOC_000675	Sscle01g002450	Chr_1:803830-804110	C	A	NOTEST	0	0	0	1	1	no
XLOC_000676	Sscle01g002460	Chr_1:804688-805414	C	A	NOTEST	0.496897	0.0851347	-2.54513	1	1	no
XLOC_000677	Sscle01g002470	Chr_1:806031-806391	C	A	NOTEST	0.478724	0.191122	-1.3247	1	1	no
XLOC_000678	Sscle01g002480	Chr_1:807503-808097	C	A	NOTEST	0.176314	0.208426	0.241391	1	1	no
XLOC_000679	Sscle01g002490	Chr_1:809814-811006	C	A	OK	34.6029	33.7473	-0.036121	0.8952	0.933689	no
XLOC_000680	Sscle01g002550	Chr_1:823125-823989	C	A	NOTEST	0.0719305	0.14539	1.01526	1	1	no
XLOC_000681	Sscle01g002560	Chr_1:825445-827158	C	A	NOTEST	0.922224	1.16052	0.331587	1	1	no
XLOC_000682	Sscle01g002570	Chr_1:828655-832593	C	A	NOTEST	0.127399	0.603374	2.2437	1	1	no
XLOC_000683	Sscle01g002600	Chr_1:850043-852005	C	A	OK	15.2775	12.0038	-0.347921	0.22325	0.351732	no
XLOC_000684	Sscle01g002610	Chr_1:853605-857891	C	A	OK	50.501	27.7304	-0.864842	0.09085	0.175656	no
XLOC_000685	Sscle01g002650	Chr_1:864534-867445	C	A	OK	21.9239	17.8598	-0.295784	0.2997	0.437142	no
XLOC_000686	Sscle01g002660	Chr_1:868122-868890	C	A	NOTEST	0.502852	0.318241	-0.660016	1	1	no
XLOC_000687	Sscle01g002670	Chr_1:869983-870918	C	A	NOTEST	1.07246	0.125791	-3.09183	1	1	no
XLOC_000688	Sscle01g002680	Chr_1:872302-873526	C	A	NOTEST	0	0	0	1	1	no
XLOC_000689	Sscle01g002690	Chr_1:884973-886263	C	A	OK	171.508	238.167	0.473694	0.11135	0.206218	no
XLOC_000690	Sscle01g002710	Chr_1:912451-912664	C	A	NOTEST	0.527929	0.82267	0.639971	1	1	no
XLOC_000691	Sscle01g002720	Chr_1:913201-914515	C	A	OK	11.3978	12.3233	0.112632	0.73675	0.825364	no
XLOC_000692	Sscle01g002750	Chr_1:920853-921972	C	A	OK	32.3564	30.4967	-0.0853996	0.76825	0.848256	no
XLOC_000693	Sscle01g002770	Chr_1:926940-928592	C	A	NOTEST	0.116638	0	#NAME?	1	1	no
XLOC_000694	Sscle01g002800	Chr_1:944650-947872	C	A	OK	24.0855	30.9547	0.361994	0.20305	0.327634	no
XLOC_000695	Sscle01g002810	Chr_1:948299-949757	C	A	NOTEST	0	0	0	1	1	no
XLOC_000696	Sscle01g002830	Chr_1:952525-953546	C	A	OK	93.7903	173.6	0.888259	0.0025	0.00888343	yes
XLOC_000697	Sscle01g002850	Chr_1:953857-955363	C	A	OK	584.074	196.866	-1.56893	0.0007	0.00294879	yes
XLOC_000698	Sscle01g002870	Chr_1:960559-962970	C	A	OK	12.836	14.1342	0.138996	0.63395	0.746199	no
XLOC_000699	Sscle01g002920	Chr_1:986322-988429	C	A	OK	23.6666	17.9488	-0.398968	0.1829	0.302733	no
XLOC_000700	Sscle01g002940,Sscle01g002950	Chr_1:991421-994917	C	A	OK	49.186	78.2426	0.669707	0.0507	0.109873	no
XLOC_000701	Sscle01g003000	Chr_1:1009086-1010177	C	A	NOTEST	0.0763791	0.103945	0.444573	1	1	no
XLOC_000702	Sscle01g003010	Chr_1:1011839-1012774	C	A	OK	11.5674	6.66334	-0.795751	0.4308	0.569754	no
XLOC_000703	Sscle01g003020	Chr_1:1013209-1015128	C	A	OK	1.59417	1.10245	-0.532097	0.19735	0.320723	no
XLOC_000704	Sscle01g003110	Chr_1:1041512-1042883	C	A	OK	28.9548	1886.26	6.02558	5e-05	0.000276735	yes
XLOC_000705	Sscle01g003120	Chr_1:1046122-1047208	C	A	OK	5.50345	120.363	4.45091	5e-05	0.000276735	yes
XLOC_000706	Sscle01g003130	Chr_1:1048627-1050710	C	A	OK	178.553	65.0167	-1.45747	5e-05	0.000276735	yes
XLOC_000707	Sscle01g003180	Chr_1:1069837-1073393	C	A	OK	40.1682	76.0624	0.921131	0.00225	0.00811857	yes
XLOC_000708	Sscle01g003210	Chr_1:1086288-1087179	C	A	OK	79.5406	133.746	0.749732	0.03325	0.0779363	no
XLOC_000709	Sscle01g003230	Chr_1:1093651-1096157	C	A	OK	941.269	612.868	-0.619031	0.06915	0.141042	no
XLOC_000710	Sscle01g003260	Chr_1:1102712-1104586	C	A	OK	65.5723	95.1826	0.537611	0.2156	0.342767	no
XLOC_000711	Sscle01g003280	Chr_1:1113129-1114887	C	A	OK	7.56681	6.33181	-0.257067	0.42015	0.559453	no
XLOC_000712	Sscle01g003320	Chr_1:1140509-1143334	C	A	OK	4.69048	34.0075	2.85804	5e-05	0.000276735	yes
XLOC_000713	Sscle01g003330	Chr_1:1144018-1145870	C	A	OK	41.9797	54.3816	0.373427	0.19005	0.311754	no
XLOC_000714	Sscle01g003360	Chr_1:1153780-1156114	C	A	NOTEST	0.716982	0.482436	-0.571598	1	1	no
XLOC_000715	Sscle01g003370	Chr_1:1158601-1159843	C	A	OK	131.508	116.728	-0.171999	0.5386	0.667236	no
XLOC_000716	Sscle01g003440	Chr_1:1176475-1181523	C	A	OK	3.40677	19.1147	2.4882	5e-05	0.000276735	yes
XLOC_000717	Sscle01g003470	Chr_1:1188107-1193520	C	A	OK	15.4446	20.1921	0.386693	0.16845	0.28436	no
XLOC_000718	Sscle01g003480	Chr_1:1231018-1231534	C	A	NOTEST	0.374166	0	#NAME?	1	1	no
XLOC_000719	Sscle01g003490	Chr_1:1232166-1233416	C	A	OK	23.6517	6.01357	-1.97565	0.0009	0.00367155	yes
XLOC_000720	Sscle01g003510,Sscle01g003520	Chr_1:1235484-1239171	C	A	OK	52.8215	69.4354	0.394546	0.23515	0.365484	no
XLOC_000721	Sscle01g003540	Chr_1:1241245-1242778	C	A	OK	88.2319	42.2166	-1.06349	0.00015	0.00075266	yes
XLOC_000722	Sscle01g003570	Chr_1:1248452-1249500	C	A	OK	199.49	90.4836	-1.14059	5e-05	0.000276735	yes
XLOC_000723	Sscle01g003590	Chr_1:1250186-1252392	C	A	OK	358.028	354.203	-0.0154942	0.9648	0.97775	no
XLOC_000724	Sscle01g003610	Chr_1:1262163-1262349	C	A	NOTEST	0	0	0	1	1	no
XLOC_000725	Sscle01g003620	Chr_1:1263940-1269455	C	A	OK	101.045	42.6179	-1.24547	0.12725	0.22884	no
XLOC_000726	Sscle01g003640	Chr_1:1263940-1269455	C	A	OK	1495.26	1300.09	-0.201789	0.6299	0.743009	no
XLOC_000727	Sscle01g003650	Chr_1:1271860-1273513	C	A	OK	3.92806	3.53077	-0.153834	0.6908	0.790975	no
XLOC_000728	Sscle01g003660	Chr_1:1274476-1276412	C	A	OK	342.95	301.85	-0.184168	0.5544	0.680858	no
XLOC_000729	Sscle01g003670	Chr_1:1280195-1282392	C	A	NOTEST	0.280743	0.714709	1.3481	1	1	no
XLOC_000730	Sscle01g003680	Chr_1:1284770-1285906	C	A	NOTEST	0	0	0	1	1	no
XLOC_000731	Sscle01g003690	Chr_1:1286704-1287975	C	A	NOTEST	0.304575	0.302926	-0.00783533	1	1	no
XLOC_000732	Sscle01g003700	Chr_1:1288639-1290202	C	A	OK	11.0741	0.953233	-3.53822	0.133	0.236834	no
XLOC_000733	Sscle01g003730	Chr_1:1296314-1297069	C	A	NOTEST	0.104873	0.393947	1.90936	1	1	no
XLOC_000734	Sscle01g003740	Chr_1:1297696-1298902	C	A	OK	2.66772	5.15213	0.949561	0.0601	0.125978	no
XLOC_000735	Sscle01g003760	Chr_1:1303815-1304398	C	A	NOTEST	0	0	0	1	1	no
XLOC_000736	Sscle01g003770	Chr_1:1305826-1306250	C	A	NOTEST	0	0	0	1	1	no
XLOC_000737	Sscle01g003780	Chr_1:1308177-1313107	C	A	OK	9.38972	8.27045	-0.183117	0.53865	0.667271	no
XLOC_000738	Sscle01g003800	Chr_1:1317814-1318522	C	A	OK	5.00467	3.38276	-0.565074	0.19755	0.320965	no
XLOC_000739	Sscle01g003810	Chr_1:1319166-1320176	C	A	OK	4.68321	25.3658	2.43732	5e-05	0.000276735	yes
XLOC_000740	Sscle01g003830	Chr_1:1323246-1325572	C	A	OK	87.7972	62.2365	-0.496414	0.08245	0.162538	no
XLOC_000741	Sscle01g003860	Chr_1:1332004-1333454	C	A	NOTEST	0.107552	0.12187	0.180321	1	1	no
XLOC_000742	Sscle01g003870	Chr_1:1334683-1341826	C	A	OK	9.40391	7.74295	-0.280378	0.33065	0.470146	no
XLOC_000743	Sscle01g003890	Chr_1:1345869-1346028	C	A	NOTEST	0	0	0	1	1	no
XLOC_000744	Sscle01g003900	Chr_1:1346524-1346707	C	A	NOTEST	0	0	0	1	1	no
XLOC_000745	-	Chr_1:1352555-1353001	C	A	OK	113.878	21.3804	-2.41312	5e-05	0.000276735	yes
XLOC_000746	Sscle01g003960	Chr_1:1380336-1383365	C	A	OK	236.364	197.166	-0.261599	0.54905	0.676235	no
XLOC_000747	Sscle01g003970	Chr_1:1384044-1384335	C	A	NOTEST	1.43201	0.459441	-1.64009	1	1	no
XLOC_000748	Sscle01g003980	Chr_1:1385400-1386537	C	A	NOTEST	1.10543	0.848882	-0.380974	1	1	no
XLOC_000749	Sscle01g003990	Chr_1:1387203-1388978	C	A	OK	37.9339	62.1604	0.712509	0.0136	0.0372162	yes
XLOC_000750	Sscle01g004000,Sscle01g004010	Chr_1:1389324-1393616	C	A	OK	95.1875	171.241	0.847183	0.01185	0.0332016	yes
XLOC_000751	Sscle01g004030	Chr_1:1403616-1406092	C	A	NOTEST	0.42255	0.872649	1.04628	1	1	no
XLOC_000752	Sscle01g004050	Chr_1:1414513-1414852	C	A	NOTEST	0.496411	0.0325284	-3.93176	1	1	no
XLOC_000753	Sscle01g004070	Chr_1:1418005-1418815	C	A	OK	13.088	40.5004	1.62969	5e-05	0.000276735	yes
XLOC_000754	Sscle01g004090	Chr_1:1422603-1425215	C	A	OK	52.0088	32.9475	-0.658587	0.02	0.0513063	no
XLOC_000755	Sscle01g004100	Chr_1:1426357-1427595	C	A	OK	12.8999	10.035	-0.362326	0.25685	0.389895	no
XLOC_000756	Sscle01g004110	Chr_1:1428017-1428709	C	A	OK	242.394	369.911	0.609825	0.0356	0.0824	no
XLOC_000757	Sscle01g004120	Chr_1:1429320-1429662	C	A	NOTEST	0.374956	0	#NAME?	1	1	no
XLOC_000758	Sscle01g004130	Chr_1:1430861-1432028	C	A	NOTEST	0.362576	0.697703	0.944331	1	1	no
XLOC_000759	Sscle01g004140	Chr_1:1432371-1433681	C	A	NOTEST	0.197766	0	#NAME?	1	1	no
XLOC_000760	Sscle01g004160	Chr_1:1436652-1438689	C	A	OK	1902.58	2882.53	0.599378	0.21675	0.344244	no
XLOC_000761	Sscle01g004170	Chr_1:1439166-1439931	C	A	NOTEST	0.306909	0.15023	-1.03064	1	1	no
XLOC_000762	Sscle01g004180	Chr_1:1440954-1442098	C	A	NOTEST	0.03738	0.0315343	-0.245348	1	1	no
XLOC_000763	Sscle01g004200	Chr_1:1448387-1449200	C	A	OK	1.70095	8.5276	2.3258	0.0001	0.000523187	yes
XLOC_000764	Sscle01g004210	Chr_1:1451473-1454229	C	A	NOTEST	0.112847	0.224437	0.991935	1	1	no
XLOC_000765	Sscle01g004220	Chr_1:1456160-1459108	C	A	OK	2.52779	14.2461	2.49462	5e-05	0.000276735	yes
XLOC_000766	Sscle01g004240,Sscle01g004250	Chr_1:1462052-1468399	C	A	OK	43.0887	50.6327	0.232759	0.59645	0.715819	no
XLOC_000767	Sscle01g004280	Chr_1:1479927-1480269	C	A	NOTEST	0	0	0	1	1	no
XLOC_000768	Sscle01g004290	Chr_1:1480611-1481112	C	A	NOTEST	0.18446	0	#NAME?	1	1	no
XLOC_000769	Sscle01g004300	Chr_1:1481837-1483521	C	A	OK	18.0252	9.32944	-0.950152	0.01255	0.0348459	yes
XLOC_000770	Sscle01g004310	Chr_1:1483758-1484628	C	A	OK	8.3726	2.86027	-1.54952	0.0003	0.00139935	yes
XLOC_000771	Sscle01g004340	Chr_1:1492000-1492859	C	A	NOTEST	1.03458	0.122171	-3.08208	1	1	no
XLOC_000772	Sscle01g004350	Chr_1:1492934-1493117	C	A	NOTEST	0.653972	0	#NAME?	1	1	no
XLOC_000773	Sscle01g004360	Chr_1:1493212-1493386	C	A	NOTEST	0.971529	0	#NAME?	1	1	no
XLOC_000774	Sscle01g004370	Chr_1:1493732-1495992	C	A	NOTEST	0	0.0561739	inf	1	1	no
XLOC_000775	Sscle01g004380	Chr_1:1497964-1499556	C	A	OK	8.37884	8.0838	-0.0517179	0.88045	0.924635	no
XLOC_000776	Sscle01g004410	Chr_1:1504750-1506125	C	A	OK	67.404	53.2599	-0.339785	0.2355	0.365874	no
XLOC_000777	Sscle01g004420	Chr_1:1507505-1508436	C	A	NOTEST	0.889389	0.894661	0.00852583	1	1	no
XLOC_000778	Sscle01g004430	Chr_1:1510145-1514877	C	A	NOTEST	0.238919	0.357867	0.582904	1	1	no
XLOC_000779	Sscle01g004440	Chr_1:1515872-1516834	C	A	OK	1.38226	3.52414	1.35024	0.01	0.0288248	yes
XLOC_000780	Sscle01g004470	Chr_1:1530181-1534253	C	A	OK	22.5143	32.0288	0.508527	0.1185	0.2165	no
XLOC_000781	Sscle01g004480	Chr_1:1543499-1545059	C	A	OK	4.80092	5.64668	0.234093	0.4896	0.624402	no
XLOC_000782	Sscle01g004490	Chr_1:1546523-1548759	C	A	OK	77.6067	164.33	1.08235	0.0003	0.00139935	yes
XLOC_000783	Sscle01g004500	Chr_1:1551743-1553973	C	A	OK	2.40223	4.10514	0.77306	0.03145	0.0744624	no
XLOC_000784	Sscle01g004530	Chr_1:1559569-1560518	C	A	OK	30.9289	25.1825	-0.296532	0.3036	0.441307	no
XLOC_000785	Sscle01g004550	Chr_1:1563538-1565762	C	A	OK	12.761	13.5168	0.0830186	0.77475	0.852907	no
XLOC_000786	Sscle01g004560	Chr_1:1568709-1573218	C	A	OK	25.4909	19.2771	-0.403093	0.15035	0.260229	no
XLOC_000787	Sscle01g004570,Sscle01g004580	Chr_1:1576382-1580048	C	A	OK	106.126	105.018	-0.0151378	0.9706	0.981329	no
XLOC_000788	Sscle01g004610	Chr_1:1587921-1589533	C	A	OK	3.76874	8.00905	1.08755	0.0021	0.00764999	yes
XLOC_000789	Sscle01g004640	Chr_1:1597616-1598883	C	A	NOTEST	0.098491	0.290388	1.55992	1	1	no
XLOC_000790	Sscle01g004660	Chr_1:1602016-1602699	C	A	OK	86.3902	142.623	0.723266	0.0155	0.0415109	yes
XLOC_000791	Sscle01g004670	Chr_1:1605277-1605850	C	A	NOTEST	0.449767	0.65029	0.531906	1	1	no
XLOC_000792	Sscle01g004680	Chr_1:1607912-1609334	C	A	NOTEST	0.0182652	0.0293155	0.682565	1	1	no
XLOC_000793	Sscle01g004690	Chr_1:1610851-1612121	C	A	OK	215.828	414.137	0.940228	0.0025	0.00888343	yes
XLOC_000794	Sscle01g004700	Chr_1:1614572-1615484	C	A	NOTEST	0.447084	0.819365	0.87396	1	1	no
XLOC_000795	Sscle01g004710	Chr_1:1616209-1617359	C	A	OK	0.854659	5.14628	2.59011	5e-05	0.000276735	yes
XLOC_000796	Sscle01g004730	Chr_1:1618840-1619671	C	A	OK	13.8147	33.8618	1.29346	0.3457	0.485929	no
XLOC_000797	Sscle01g004770	Chr_1:1625108-1626091	C	A	OK	65.381	34.231	-0.933567	0.00155	0.00588323	yes
XLOC_000798	Sscle01g004790	Chr_1:1630395-1633114	C	A	OK	18.5172	22.4331	0.276766	0.33355	0.473161	no
XLOC_000799	Sscle01g004810	Chr_1:1638936-1641831	C	A	OK	42.7329	42.2127	-0.0176706	0.95095	0.969293	no
XLOC_000800	Sscle01g004820	Chr_1:1643597-1644834	C	A	OK	390.78	1013.93	1.37553	0.0001	0.000523187	yes
XLOC_000801	Sscle01g004830	Chr_1:1648200-1649730	C	A	OK	4.64303	8.16816	0.814944	0.02465	0.0609805	no
XLOC_000802	Sscle01g004870	Chr_1:1667693-1670978	C	A	OK	42.0872	30.5857	-0.460524	0.10205	0.192492	no
XLOC_000803	Sscle01g004880	Chr_1:1680681-1681731	C	A	NOTEST	0.0478973	0.0367523	-0.382112	1	1	no
XLOC_000804	Sscle01g004890	Chr_1:1685029-1685697	C	A	NOTEST	0.170529	0.168245	-0.0194548	1	1	no
XLOC_000805	-	Chr_1:1694762-1700486	C	A	OK	8.40685	21.0055	1.32113	5e-05	0.000276735	yes
XLOC_000806	Sscle01g004900	Chr_1:1706966-1710151	C	A	OK	25.0983	22.4366	-0.161738	0.56585	0.690507	no
XLOC_000807	Sscle01g004910	Chr_1:1712091-1718975	C	A	OK	36.4724	22.5092	-0.696288	0.0209	0.0531985	no
XLOC_000808	Sscle01g004930	Chr_1:1724980-1726240	C	A	OK	31.708	11.6877	-1.43986	5e-05	0.000276735	yes
XLOC_000809	Sscle01g004940	Chr_1:1726747-1728271	C	A	OK	4.693	7.33629	0.644542	0.07555	0.151423	no
XLOC_000810	Sscle01g004950	Chr_1:1728502-1728808	C	A	OK	7.70675	22.7255	1.56012	0.00465	0.0150579	yes
XLOC_000811	Sscle01g005000	Chr_1:1739350-1740318	C	A	OK	57.6159	2778.5	5.5917	5e-05	0.000276735	yes
XLOC_000812	Sscle01g005020	Chr_1:1748909-1750706	C	A	NOTEST	0.857213	0.738483	-0.215088	1	1	no
XLOC_000813	Sscle01g005030	Chr_1:1751488-1757016	C	A	OK	27.3544	39.6379	0.535111	0.0733	0.147854	no
XLOC_000814	Sscle01g005040	Chr_1:1758990-1761597	C	A	OK	11.8232	11.012	-0.102535	0.7203	0.813264	no
XLOC_000815	Sscle01g005060	Chr_1:1763567-1764265	C	A	OK	24.7894	25.5317	0.0425648	0.90075	0.937159	no
XLOC_000816	Sscle01g005090	Chr_1:1769278-1772992	C	A	OK	9.3517	6.04454	-0.629595	0.03425	0.0798765	no
XLOC_000817	Sscle01g005110	Chr_1:1777465-1779530	C	A	OK	30.1552	40.8897	0.439329	0.1214	0.220495	no
XLOC_000818	Sscle01g005120	Chr_1:1780324-1781446	C	A	OK	135.335	139.372	0.0424026	0.90415	0.939275	no
XLOC_000819	Sscle01g005140	Chr_1:1782804-1783539	C	A	OK	2.41173	2.15956	-0.159329	0.73915	0.827069	no
XLOC_000820	Sscle01g005180	Chr_1:1795212-1795884	C	A	OK	34.2825	15.8206	-1.11567	0.00095	0.00384809	yes
XLOC_000821	Sscle01g005220	Chr_1:1811379-1816920	C	A	OK	33.4751	28.6603	-0.224036	0.44725	0.585412	no
XLOC_000822	Sscle01g005240	Chr_1:1822568-1824533	C	A	OK	50.7803	39.5241	-0.361539	0.20565	0.330814	no
XLOC_000823	Sscle01g005260	Chr_1:1828571-1829262	C	A	NOTEST	0.105368	0.188974	0.842753	1	1	no
XLOC_000824	Sscle01g005270,Sscle01g005280	Chr_1:1830333-1837566	C	A	OK	214.403	101.176	-1.08346	0.0017	0.00637417	yes
XLOC_000825	Sscle01g005290	Chr_1:1838282-1843667	C	A	OK	7.88885	10.757	0.447385	0.12435	0.224724	no
XLOC_000826	Sscle01g005310	Chr_1:1845318-1847440	C	A	OK	15.4731	15.1638	-0.0291287	0.91785	0.948093	no
XLOC_000827	Sscle01g005380	Chr_1:1862148-1863049	C	A	OK	156.087	69.605	-1.16508	5e-05	0.000276735	yes
XLOC_000828	Sscle01g005400	Chr_1:1864852-1866546	C	A	OK	12.8129	36.9665	1.52862	5e-05	0.000276735	yes
XLOC_000829	Sscle01g005410	Chr_1:1871007-1872269	C	A	OK	25.4287	46.0567	0.856951	0.0029	0.0100624	yes
XLOC_000830	Sscle01g005430	Chr_1:1875567-1877514	C	A	OK	138.5	110.587	-0.324703	0.29205	0.428824	no
XLOC_000831	Sscle01g005450	Chr_1:1883704-1884508	C	A	OK	11.6792	8.49964	-0.458462	0.2071	0.33259	no
XLOC_000832	Sscle01g005470	Chr_1:1890334-1892495	C	A	OK	46.337	32.2185	-0.524276	0.06505	0.134232	no
XLOC_000833	Sscle01g005520	Chr_1:1909613-1914491	C	A	OK	14.0659	16.1736	0.201439	0.4851	0.620264	no
XLOC_000834	Sscle01g005530	Chr_1:1915310-1916864	C	A	NOTEST	1.02244	0.714291	-0.517436	1	1	no
XLOC_000835	Sscle01g005550	Chr_1:1922424-1924519	C	A	OK	44.2261	20.1962	-1.13082	0.0002	0.000974451	yes
XLOC_000836	Sscle01g005570	Chr_1:1927402-1928318	C	A	NOTEST	0.831996	0.66633	-0.320339	1	1	no
XLOC_000837	Sscle01g005660	Chr_1:1953572-1955448	C	A	OK	42.4732	16.5503	-1.3597	5e-05	0.000276735	yes
XLOC_000838	Sscle01g005690	Chr_1:1962941-1963739	C	A	OK	44.2908	27.3733	-0.694239	0.03725	0.0855185	no
XLOC_000839	Sscle01g005700	Chr_1:1964810-1967809	C	A	OK	105.206	178.917	0.766075	0.0128	0.0354052	yes
XLOC_000840	Sscle01g005730	Chr_1:1973240-1974811	C	A	OK	216.427	183.836	-0.235461	0.4195	0.55888	no
XLOC_000841	Sscle01g005750	Chr_1:1977666-1979607	C	A	OK	9.35744	4.54923	-1.04049	0.00085	0.00349406	yes
XLOC_000842	Sscle01g005760,Sscle01g005770,Sscle01g005780	Chr_1:1979901-1986830	C	A	OK	165.222	61.3817	-1.42853	0.13175	0.235102	no
XLOC_000843	Sscle01g005800	Chr_1:1987916-1991143	C	A	OK	80.3309	582.908	2.85924	5e-05	0.000276735	yes
XLOC_000844	Sscle01g005840	Chr_1:2001063-2007571	C	A	OK	8.15988	6.71442	-0.281286	0.88275	0.926018	no
XLOC_000845	Sscle01g005900	Chr_1:2020755-2021436	C	A	NOTEST	0.651486	0.668579	0.0373625	1	1	no
XLOC_000846	Sscle01g005930	Chr_1:2045008-2046566	C	A	OK	196.218	339.136	0.789407	0.01175	0.0329618	yes
XLOC_000847	Sscle01g005940	Chr_1:2047472-2051065	C	A	OK	1.19128	2.25771	0.922347	0.11635	0.21343	no
XLOC_000848	Sscle01g005960	Chr_1:2053957-2054957	C	A	OK	147.779	121.571	-0.28164	0.3324	0.471952	no
XLOC_000849	Sscle01g005990	Chr_1:2064536-2065625	C	A	NOTEST	0.0566793	0	#NAME?	1	1	no
XLOC_000850	Sscle01g006010	Chr_1:2075389-2076293	C	A	OK	47.2255	40.2627	-0.23012	0.4238	0.563003	no
XLOC_000851	Sscle01g006020	Chr_1:2076901-2077758	C	A	OK	3.07903	0.986825	-1.64161	0.01045	0.0298866	yes
XLOC_000852	Sscle01g006030	Chr_1:2080944-2085130	C	A	OK	194.765	194.94	0.00129668	0.99675	0.997627	no
XLOC_000853	Sscle01g006070	Chr_1:2090652-2091399	C	A	NOTEST	0.103617	0.445018	2.1026	1	1	no
XLOC_000854	Sscle01g006080	Chr_1:2094059-2096207	C	A	OK	0.382196	12.4648	5.0274	5e-05	0.000276735	yes
XLOC_000855	Sscle01g006120	Chr_1:2102178-2103612	C	A	OK	4.10424	0.699952	-2.55179	0.0002	0.000974451	yes
XLOC_000856	Sscle01g006130	Chr_1:2106714-2108882	C	A	OK	42.7605	489.516	3.51701	5e-05	0.000276735	yes
XLOC_000857	Sscle01g006150	Chr_1:2121724-2126098	C	A	NOTEST	0.359058	0.19263	-0.898387	1	1	no
XLOC_000858	Sscle01g006160	Chr_1:2127189-2128218	C	A	OK	16.4895	19.4062	0.234972	0.43045	0.569428	no
XLOC_000859	Sscle01g006180	Chr_1:2128600-2132861	C	A	OK	198.509	163.399	-0.280807	0.42925	0.568285	no
XLOC_000860	Sscle01g006190	Chr_1:2134773-2138040	C	A	OK	4.7836	5.9989	0.326602	0.26545	0.399475	no
XLOC_000861	Sscle01g006210,Sscle01g006220	Chr_1:2139285-2143485	C	A	OK	31.9256	30.4039	-0.0704574	0.8457	0.901732	no
XLOC_000862	Sscle01g006250	Chr_1:2149149-2151948	C	A	OK	10.63	7.55026	-0.493539	0.08865	0.172272	no
XLOC_000863	Sscle01g006310	Chr_1:2166652-2167161	C	A	NOTEST	0.254677	0.521951	1.03525	1	1	no
XLOC_000864	Sscle01g006320	Chr_1:2167686-2168054	C	A	NOTEST	0.92597	0.593487	-0.641749	1	1	no
XLOC_000865	Sscle01g006330	Chr_1:2169420-2169952	C	A	OK	0.520279	3.3966	2.70673	0.00945	0.0274733	yes
XLOC_000866	Sscle01g006340	Chr_1:2172827-2173127	C	A	NOTEST	0.659709	1.02007	0.628769	1	1	no
XLOC_000867	Sscle01g006370	Chr_1:2184134-2185522	C	A	NOTEST	0.00728746	0.0344633	2.24158	1	1	no
XLOC_000868	Sscle01g006380	Chr_1:2187247-2188641	C	A	NOTEST	0.340762	0.287715	-0.244124	1	1	no
XLOC_000869	Sscle01g006390	Chr_1:2189869-2191561	C	A	OK	15.5109	9.02879	-0.78068	0.01375	0.0375613	yes
XLOC_000870	Sscle01g006430	Chr_1:2202544-2205447	C	A	OK	13.8736	13.5071	-0.0386234	0.89735	0.935095	no
XLOC_000871	Sscle01g006530	Chr_1:2238716-2239780	C	A	OK	38.566	27.6187	-0.481682	0.08845	0.171972	no
XLOC_000872	Sscle01g006550	Chr_1:2246481-2258251	C	A	OK	5.06941	7.30367	0.526802	0.067	0.137513	no
XLOC_000873	Sscle01g006570	Chr_1:2264330-2269085	C	A	OK	81.877	67.7596	-0.273032	0.4499	0.587885	no
XLOC_000874	-	Chr_1:2269212-2270724	C	A	OK	7.68685	8.7967	0.19457	0.5587	0.684586	no
XLOC_000875	Sscle01g006580	Chr_1:2274671-2276538	C	A	NOTEST	0.778665	0.415412	-0.906462	1	1	no
XLOC_000876	Sscle01g006590	Chr_1:2277428-2279868	C	A	OK	146.525	64.5736	-1.18213	0.0006	0.00257951	yes
XLOC_000877	Sscle01g006610	Chr_1:2279896-2282512	C	A	OK	34.2031	29.6668	-0.205279	0.47355	0.609842	no
XLOC_000878	Sscle01g006630	Chr_1:2284022-2287313	C	A	OK	2.6081	7.07193	1.43911	0.37965	0.52011	no
XLOC_000879	Sscle01g006660	Chr_1:2302976-2305982	C	A	OK	6.6658	6.90048	0.0499183	0.87035	0.91792	no
XLOC_000880	Sscle01g006670	Chr_1:2306657-2307162	C	A	OK	348.896	180.665	-0.94948	0.0012	0.00471203	yes
XLOC_000881	Sscle01g006680	Chr_1:2308354-2309551	C	A	OK	23.2592	56.113	1.27053	5e-05	0.000276735	yes
XLOC_000882	Sscle01g006690	Chr_1:2309617-2310046	C	A	OK	16.4562	23.9864	0.543591	0.15075	0.260771	no
XLOC_000883	Sscle01g006710	Chr_1:2310234-2312129	C	A	OK	33.3959	22.3297	-0.580706	0.59155	0.711767	no
XLOC_000884	Sscle01g006740	Chr_1:2318984-2320238	C	A	OK	208.777	129.398	-0.690148	0.02005	0.0514091	no
XLOC_000885	Sscle01g006760	Chr_1:2324825-2325890	C	A	OK	149.277	67.873	-1.13708	5e-05	0.000276735	yes
XLOC_000886	Sscle01g006790	Chr_1:2333604-2335598	C	A	OK	165.212	76.2525	-1.11546	0.00025	0.0011901	yes
XLOC_000887	Sscle01g006800	Chr_1:2336920-2337295	C	A	NOTEST	0.796431	0	#NAME?	1	1	no
XLOC_000888	Sscle01g006810	Chr_1:2340421-2343858	C	A	OK	65.269	21.6957	-1.58899	5e-05	0.000276735	yes
XLOC_000889	Sscle01g006830	Chr_1:2346885-2347220	C	A	OK	253.66	292.675	0.206403	0.5581	0.684036	no
XLOC_000890	Sscle01g006890,Sscle01g006900	Chr_1:2365879-2372348	C	A	OK	65.9789	49.6152	-0.411221	0.19195	0.314127	no
XLOC_000891	Sscle01g006920	Chr_1:2380330-2381307	C	A	OK	3169.42	3392.89	0.0982958	0.77035	0.849807	no
XLOC_000892	Sscle01g006940	Chr_1:2385146-2386270	C	A	OK	7.93893	8.45575	0.0909868	0.7975	0.86889	no
XLOC_000893	Sscle01g006960	Chr_1:2388324-2389210	C	A	NOTEST	0	0	0	1	1	no
XLOC_000894	Sscle01g007010	Chr_1:2410673-2411003	C	A	NOTEST	0	0	0	1	1	no
XLOC_000895	Sscle01g007030	Chr_1:2412878-2414822	C	A	OK	6.18671	13.5022	1.12594	0.00015	0.00075266	yes
XLOC_000896	Sscle01g007050	Chr_1:2417268-2419332	C	A	OK	191.299	631.703	1.72342	5e-05	0.000276735	yes
XLOC_000897	Sscle01g007070	Chr_1:2421552-2422814	C	A	NOTEST	0.651636	0.346446	-0.911434	1	1	no
XLOC_000898	Sscle01g007090	Chr_1:2429327-2430983	C	A	OK	8.45583	30.1735	1.83526	0.57215	0.695814	no
XLOC_000899	Sscle01g007110	Chr_1:2437476-2439762	C	A	OK	126.875	54.6782	-1.21437	5e-05	0.000276735	yes
XLOC_000900	Sscle01g007120	Chr_1:2441033-2444639	C	A	OK	46.3599	83.4857	0.848652	0.01065	0.0303635	yes
XLOC_000901	Sscle01g007150	Chr_1:2450441-2452221	C	A	NOTEST	0.00914102	0.0837108	3.19499	1	1	no
XLOC_000902	Sscle01g007160	Chr_1:2454380-2459934	C	A	OK	7.84174	11.0301	0.492201	0.0904	0.174971	no
XLOC_000903	Sscle01g007170	Chr_1:2460507-2460904	C	A	OK	2160.12	652.33	-1.72744	5e-05	0.000276735	yes
XLOC_000904	Sscle01g007190	Chr_1:2463450-2467027	C	A	OK	49.871	43.9066	-0.183762	0.5615	0.686876	no
XLOC_000905	Sscle01g007210	Chr_1:2473383-2477049	C	A	OK	21.3541	30.3214	0.505822	0.0702	0.142762	no
XLOC_000906	Sscle01g007240	Chr_1:2487421-2489180	C	A	OK	25.0587	28.711	0.196295	0.4848	0.620007	no
XLOC_000907	Sscle01g007250	Chr_1:2490227-2493665	C	A	OK	46.0788	37.9315	-0.280707	0.3217	0.460579	no
XLOC_000908	Sscle01g007260	Chr_1:2494163-2495287	C	A	OK	28.2104	29.6424	0.0714337	0.8126	0.87946	no
XLOC_000909	Sscle01g007270	Chr_1:2495853-2498007	C	A	OK	31.8998	17.9722	-0.827783	0.00455	0.0147825	yes
XLOC_000910	Sscle01g007280,Sscle01g007290	Chr_1:2498465-2502195	C	A	OK	26.6782	26.0596	-0.0338457	0.9134	0.9453	no
XLOC_000911	Sscle01g007310	Chr_1:2505635-2508125	C	A	OK	92.1454	114.698	0.315851	0.316	0.454552	no
XLOC_000912	Sscle01g007320	Chr_1:2508380-2509911	C	A	OK	5.80627	9.40876	0.696392	0.0346	0.0805348	no
XLOC_000913	Sscle01g007340	Chr_1:2512617-2513971	C	A	OK	52.3027	5.70474	-3.19665	5e-05	0.000276735	yes
XLOC_000914	Sscle01g007360	Chr_1:2519622-2522278	C	A	OK	34.0655	31.4716	-0.11426	0.68705	0.788104	no
XLOC_000915	Sscle01g007400,Sscle01g007410	Chr_1:2533018-2541845	C	A	OK	18.6495	18.4747	-0.0135879	0.96355	0.977141	no
XLOC_000916	Sscle01g007460	Chr_1:2559715-2563099	C	A	OK	0.492159	1.58811	1.69011	0.0003	0.00139935	yes
XLOC_000917	Sscle01g007470	Chr_1:2564543-2565849	C	A	OK	55.4392	30.2203	-0.875392	0.0025	0.00888343	yes
XLOC_000918	Sscle01g007500	Chr_1:2574972-2575847	C	A	NOTEST	1.30011	0.369457	-1.81516	1	1	no
XLOC_000919	Sscle01g007510	Chr_1:2578290-2579298	C	A	OK	614.816	692.772	0.172227	0.5673	0.691711	no
XLOC_000920	Sscle01g007530	Chr_1:2581747-2582899	C	A	OK	9.40818	8.02304	-0.229768	0.4842	0.619481	no
XLOC_000921	Sscle01g007540	Chr_1:2583337-2584612	C	A	OK	83.2296	51.7524	-0.685473	0.01715	0.0451652	yes
XLOC_000922	Sscle01g007560,Sscle01g007570	Chr_1:2585943-2589728	C	A	OK	103.834	118.509	0.190723	0.61835	0.733582	no
XLOC_000923	Sscle01g007580	Chr_1:2590131-2591323	C	A	OK	418.992	167.41	-1.32354	5e-05	0.000276735	yes
XLOC_000924	Sscle01g007590	Chr_1:2592027-2594291	C	A	OK	53.2284	30.9965	-0.78009	0.0068	0.0207907	yes
XLOC_000925	Sscle01g007630	Chr_1:2601586-2605486	C	A	OK	103.426	71.051	-0.541678	0.12955	0.232014	no
XLOC_000926	Sscle01g007640	Chr_1:2606381-2606720	C	A	OK	95.715	380.955	1.9928	5e-05	0.000276735	yes
XLOC_000927	Sscle01g007660	Chr_1:2611299-2612202	C	A	NOTEST	0.677879	1.03421	0.609435	1	1	no
XLOC_000928	Sscle01g007700	Chr_1:2625628-2635008	C	A	OK	0.601931	1.74218	1.53322	5e-05	0.000276735	yes
XLOC_000929	Sscle01g007730	Chr_1:2644113-2644975	C	A	NOTEST	0.530639	0.650823	0.294534	1	1	no
XLOC_000930	Sscle01g007740	Chr_1:2645843-2647510	C	A	OK	185.954	126.757	-0.552888	0.05905	0.124185	no
XLOC_000931	Sscle01g007750	Chr_1:2648385-2650689	C	A	OK	9.0013	6.60581	-0.446398	0.15185	0.26225	no
XLOC_000932	Sscle01g007790	Chr_1:2665091-2665715	C	A	NOTEST	0.0588772	0	#NAME?	1	1	no
XLOC_000933	Sscle01g007800	Chr_1:2666565-2667078	C	A	NOTEST	0.107242	0	#NAME?	1	1	no
XLOC_000934	Sscle01g007830	Chr_1:2686997-2688454	C	A	OK	56.4641	63.6251	0.172264	0.54635	0.673892	no
XLOC_000935	Sscle01g007840	Chr_1:2690971-2692629	C	A	OK	147.36	42.7082	-1.78676	5e-05	0.000276735	yes
XLOC_000936	Sscle01g007860	Chr_1:2697100-2702354	C	A	OK	1.77296	21.3743	3.59164	5e-05	0.000276735	yes
XLOC_000937	Sscle01g007900	Chr_1:2718930-2720110	C	A	OK	3.08306	3.24346	0.0731733	0.8585	0.910168	no
XLOC_000938	Sscle01g007910	Chr_1:2721515-2722522	C	A	OK	5.03016	6.14546	0.288916	0.4558	0.593309	no
XLOC_000939	Sscle01g007920	Chr_1:2723036-2725249	C	A	OK	92.8513	146.045	0.653416	0.0755	0.151347	no
XLOC_000940	Sscle01g007930	Chr_1:2725920-2726652	C	A	OK	184.722	184.694	-0.000219567	0.9975	0.998118	no
XLOC_000941	Sscle01g007960	Chr_1:2733391-2734299	C	A	OK	58.7654	16.6506	-1.81939	5e-05	0.000276735	yes
XLOC_000942	Sscle01g007980	Chr_1:2737409-2741976	C	A	OK	49.6298	59.6677	0.265743	0.38115	0.521608	no
XLOC_000943	Sscle01g007990	Chr_1:2743134-2744928	C	A	OK	1061.02	655.88	-0.693949	0.03775	0.0864458	no
XLOC_000944	Sscle01g008010	Chr_1:2746453-2748135	C	A	OK	72.983	43.213	-0.756096	0.00965	0.0279707	yes
XLOC_000945	Sscle01g008030	Chr_1:2750803-2754546	C	A	OK	33.7429	50.3427	0.577198	0.0482	0.105395	no
XLOC_000946	Sscle01g008040	Chr_1:2755736-2757465	C	A	OK	23.7209	47.9368	1.01498	0.00015	0.00075266	yes
XLOC_000947	Sscle01g008050	Chr_1:2758457-2759024	C	A	NOTEST	0	0	0	1	1	no
XLOC_000948	Sscle01g008060	Chr_1:2759366-2759975	C	A	NOTEST	0	0	0	1	1	no
XLOC_000949	Sscle01g008070	Chr_1:2763479-2764817	C	A	OK	39.0316	23.5772	-0.727248	0.01395	0.0380197	yes
XLOC_000950	Sscle01g008090	Chr_1:2770964-2772676	C	A	OK	4.80261	28.2476	2.55624	5e-05	0.000276735	yes
XLOC_000951	Sscle01g008100	Chr_1:2774079-2776419	C	A	NOTEST	0.745998	1.08201	0.536471	1	1	no
XLOC_000952	Sscle01g008110	Chr_1:2777803-2778505	C	A	OK	2.17114	1.13902	-0.930665	0.10585	0.198164	no
XLOC_000953	Sscle01g008120	Chr_1:2783185-2784711	C	A	OK	0.282988	9.43446	5.05913	0.0004	0.0018049	yes
XLOC_000954	Sscle01g008130	Chr_1:2786459-2788178	C	A	NOTEST	0.146239	0.0286006	-2.35422	1	1	no
XLOC_000955	Sscle01g008140	Chr_1:2791948-2795327	C	A	OK	15.9897	18.9382	0.244156	0.39765	0.537778	no
XLOC_000956	Sscle01g008150	Chr_1:2797976-2799628	C	A	OK	1.76418	6.37279	1.85293	5e-05	0.000276735	yes
XLOC_000957	Sscle01g008180	Chr_1:2805251-2806110	C	A	NOTEST	0.473071	0.449874	-0.0725362	1	1	no
XLOC_000958	Sscle01g008190	Chr_1:2806996-2808671	C	A	OK	28.9799	35.2686	0.283331	0.3237	0.462768	no
XLOC_000959	Sscle01g008220	Chr_1:2815902-2819469	C	A	NOTEST	0.0888365	0.169252	0.929945	1	1	no
XLOC_000960	Sscle01g008230	Chr_1:2821997-2822842	C	A	NOTEST	0	0	0	1	1	no
XLOC_000961	Sscle01g008240	Chr_1:2824433-2824994	C	A	NOTEST	0	0	0	1	1	no
XLOC_000962	Sscle01g008250	Chr_1:2826756-2827262	C	A	NOTEST	0	0	0	1	1	no
XLOC_000963	Sscle01g008260	Chr_1:2829485-2830514	C	A	OK	0.748842	2.44506	1.70714	0.0053	0.0168371	yes
XLOC_000964	Sscle01g008270	Chr_1:2830968-2832665	C	A	OK	0.54196	1.50319	1.47177	0.0385	0.0878074	no
XLOC_000965	Sscle01g008290	Chr_1:2835902-2836112	C	A	NOTEST	0	0	0	1	1	no
XLOC_000966	Sscle01g008330	Chr_1:2850091-2850872	C	A	NOTEST	0.0618988	0.0734301	0.246461	1	1	no
XLOC_000967	Sscle01g008340	Chr_1:2851033-2851560	C	A	NOTEST	0.0491449	0.14705	1.5812	1	1	no
XLOC_000968	Sscle01g008350	Chr_1:2852558-2855383	C	A	OK	1.07198	1.35446	0.337449	0.4215	0.560788	no
XLOC_000969	Sscle01g008360	Chr_1:2856317-2856923	C	A	OK	176.082	115.626	-0.606781	0.0351	0.0814679	no
XLOC_000970	Sscle01g008440	Chr_1:2881773-2883277	C	A	OK	0.508834	4.34812	3.09512	0.0004	0.0018049	yes
XLOC_000971	Sscle01g008460	Chr_1:2889277-2891832	C	A	OK	0.155369	81.5588	9.036	0.00015	0.00075266	yes
XLOC_000972	Sscle01g008470	Chr_1:2892396-2895146	C	A	OK	0.660672	1.44214	1.12621	0.01795	0.0469045	yes
XLOC_000973	Sscle01g008520	Chr_1:2903017-2904077	C	A	NOTEST	0.0474386	0.626117	3.7223	1	1	no
XLOC_000974	Sscle01g008530	Chr_1:2913709-2914904	C	A	OK	24.5795	12.8857	-0.931683	0.00215	0.00780729	yes
XLOC_000975	Sscle01g008540	Chr_1:2915767-2916397	C	A	NOTEST	0.0448767	0	#NAME?	1	1	no
XLOC_000976	Sscle01g008580	Chr_1:2923602-2924880	C	A	OK	0.617686	1.29728	1.07054	0.062	0.129194	no
XLOC_000977	Sscle01g008600	Chr_1:2926978-2928582	C	A	OK	2.64973	14.8779	2.48925	5e-05	0.000276735	yes
XLOC_000978	Sscle01g008610,Sscle01g008620	Chr_1:2930345-2937761	C	A	OK	15.0864	20.5793	0.447948	0.2658	0.399869	no
XLOC_000979	Sscle01g008650	Chr_1:2946075-2947996	C	A	NOTEST	0.0421162	0.163086	1.95318	1	1	no
XLOC_000980	Sscle01g008660	Chr_1:2953616-2953931	C	A	NOTEST	0.997617	1.54596	0.631946	1	1	no
XLOC_000981	Sscle01g008670	Chr_1:2960995-2964068	C	A	OK	50.0945	65.4847	0.386506	0.19125	0.313254	no
XLOC_000982	Sscle01g008680	Chr_1:2964447-2965079	C	A	OK	21222.7	27865.2	0.392857	0.3213	0.460159	no
XLOC_000983	Sscle01g008700	Chr_1:2974025-2975270	C	A	OK	2.41388	4.45965	0.885576	0.03035	0.0722877	no
XLOC_000984	Sscle01g008710	Chr_1:2976304-2977747	C	A	NOTEST	0.109152	0.26775	1.29455	1	1	no
XLOC_000985	Sscle01g008790	Chr_1:2994524-2994930	C	A	NOTEST	0	0	0	1	1	no
XLOC_000986	Sscle01g008810	Chr_1:3006816-3009175	C	A	OK	2.14569	6.29393	1.55252	5e-05	0.000276735	yes
XLOC_000987	Sscle01g008820	Chr_1:3009774-3014453	C	A	OK	26.5316	50.5379	0.929654	0.00185	0.00685726	yes
XLOC_000988	Sscle01g008830	Chr_1:3014872-3016255	C	A	NOTEST	0.0621281	0.102645	0.724345	1	1	no
XLOC_000989	Sscle01g008840	Chr_1:3017247-3019066	C	A	OK	14.8242	21.9495	0.566239	0.06125	0.127926	no
XLOC_000990	Sscle01g008860	Chr_1:3025376-3027977	C	A	OK	67.2303	63.8369	-0.0747206	0.80975	0.877542	no
XLOC_000991	Sscle01g008880	Chr_1:3030625-3031450	C	A	OK	7.672	17.77	1.21177	0.00095	0.00384809	yes
XLOC_000992	Sscle01g008910	Chr_1:3039894-3040635	C	A	OK	26.5967	23.1625	-0.199458	0.50825	0.640914	no
XLOC_000993	Sscle01g008920	Chr_1:3041671-3043199	C	A	OK	67.5005	53.002	-0.348852	0.2086	0.334387	no
XLOC_000994	Sscle01g008930	Chr_1:3044717-3046303	C	A	NOTEST	0.0915443	0.304386	1.73336	1	1	no
XLOC_000995	Sscle01g008980	Chr_1:3059616-3061334	C	A	OK	15.2016	7.86417	-0.950855	0.0014	0.00538544	yes
XLOC_000996	Sscle01g008990	Chr_1:3062190-3063162	C	A	OK	25.7927	32.2861	0.323953	0.2749	0.409842	no
XLOC_000997	Sscle01g009010	Chr_1:3071311-3072558	C	A	OK	24.1704	20.0813	-0.267391	0.35325	0.493633	no
XLOC_000998	Sscle01g009020	Chr_1:3073119-3074373	C	A	OK	27.8656	27.7408	-0.00647831	0.9834	0.989226	no
XLOC_000999	Sscle01g009050	Chr_1:3091542-3095215	C	A	OK	17.2031	24.384	0.503268	0.0865	0.168949	no
XLOC_001000	Sscle01g009060	Chr_1:3095480-3097215	C	A	OK	74.9205	37.1808	-1.0108	0.00075	0.00313343	yes
XLOC_001001	Sscle01g009080	Chr_1:3098518-3099889	C	A	OK	7.30269	3.59428	-1.02272	0.0056	0.0176494	yes
XLOC_001002	Sscle01g009090	Chr_1:3100245-3101265	C	A	OK	433.1	209.998	-1.04433	0.0008	0.00331422	yes
XLOC_001003	Sscle01g009110	Chr_1:3102724-3103078	C	A	OK	3.334	0.26971	-3.62777	0.13305	0.236898	no
XLOC_001004	Sscle01g009120	Chr_1:3104277-3104703	C	A	NOTEST	0.326808	0.585379	0.84093	1	1	no
XLOC_001005	Sscle01g009130	Chr_1:3107203-3108594	C	A	OK	1443.11	1258.76	-0.197178	0.57955	0.702089	no
XLOC_001006	Sscle01g009140	Chr_1:3112969-3116169	C	A	OK	31.1856	25.4236	-0.294713	0.35755	0.497872	no
XLOC_001007	Sscle01g009150	Chr_1:3121030-3122245	C	A	OK	270.109	311.466	0.205532	0.4965	0.630467	no
XLOC_001008	Sscle01g009180	Chr_1:3133516-3137787	C	A	OK	8.16832	8.86441	0.117984	0.6818	0.783972	no
XLOC_001009	Sscle01g009190	Chr_1:3139540-3139780	C	A	NOTEST	0.207408	1.02352	2.303	1	1	no
XLOC_001010	Sscle01g009200	Chr_1:3147935-3148757	C	A	NOTEST	0.275991	0.33415	0.275874	1	1	no
XLOC_001011	Sscle01g009220	Chr_1:3153610-3156201	C	A	OK	8.93237	12.4611	0.480311	0.1174	0.214959	no
XLOC_001012	Sscle01g009230	Chr_1:3157579-3157996	C	A	NOTEST	0.639719	0.925125	0.532209	1	1	no
XLOC_001013	Sscle01g009250	Chr_1:3167807-3169402	C	A	OK	2.44797	2.15695	-0.18259	0.6627	0.769145	no
XLOC_001014	Sscle01g009260	Chr_1:3170027-3171527	C	A	NOTEST	0.956871	0.981028	0.0359694	1	1	no
XLOC_001015	Sscle01g009270	Chr_1:3173135-3174550	C	A	OK	20.341	2.66195	-2.93383	5e-05	0.000276735	yes
XLOC_001016	Sscle01g009280	Chr_1:3175640-3178173	C	A	OK	13.114	20.2932	0.629886	0.0326	0.0766702	no
XLOC_001017	Sscle01g009290	Chr_1:3179057-3180714	C	A	NOTEST	0.359316	1.03578	1.52739	1	1	no
XLOC_001018	Sscle01g009300	Chr_1:3181803-3182418	C	A	OK	6.10214	4.55073	-0.423219	0.32065	0.459486	no
XLOC_001019	Sscle01g009330	Chr_1:3186636-3187803	C	A	OK	5.45668	9.40197	0.78494	0.03745	0.0858959	no
XLOC_001020	Sscle01g009350	Chr_1:3189464-3191475	C	A	OK	20.137	49.3164	1.29222	5e-05	0.000276735	yes
XLOC_001021	Sscle01g009390	Chr_1:3203048-3203354	C	A	NOTEST	0	0	0	1	1	no
XLOC_001022	Sscle01g009400	Chr_1:3204977-3205912	C	A	OK	57.9694	66.2066	0.191683	0.49735	0.631263	no
XLOC_001023	Sscle01g009420	Chr_1:3219483-3221607	C	A	OK	22.8898	27.0323	0.239978	0.3966	0.536767	no
XLOC_001024	Sscle01g009430	Chr_1:3226759-3228145	C	A	OK	9.2827	11.57	0.317769	0.3299	0.469368	no
XLOC_001025	Sscle01g009440	Chr_1:3228622-3231916	C	A	OK	4.29925	6.72143	0.644683	0.03675	0.0845919	no
XLOC_001026	Sscle01g009460	Chr_1:3235866-3238287	C	A	OK	28.2501	38.6107	0.450743	0.1211	0.220094	no
XLOC_001027	Sscle01g009480	Chr_1:3240489-3241188	C	A	OK	146.715	98.3354	-0.577233	0.04785	0.104767	no
XLOC_001028	Sscle01g009520	Chr_1:3252647-3255403	C	A	OK	55.8205	55.5497	-0.00701567	0.97995	0.987063	no
XLOC_001029	Sscle01g009550	Chr_1:3272707-3274090	C	A	OK	9.73116	11.5923	0.252481	0.5793	0.701875	no
XLOC_001030	Sscle01g009590	Chr_1:3285766-3287338	C	A	OK	3.23786	4.57099	0.497468	0.1741	0.291614	no
XLOC_001031	Sscle01g009620	Chr_1:3297112-3298758	C	A	OK	28.4976	21.0747	-0.435328	0.14495	0.25317	no
XLOC_001032	Sscle01g009630	Chr_1:3300050-3301572	C	A	OK	67.89	93.5401	0.462385	0.10435	0.195925	no
XLOC_001033	Sscle01g009650	Chr_1:3304591-3306935	C	A	OK	39.8412	60.2557	0.596836	0.0526	0.113163	no
XLOC_001034	Sscle01g009660	Chr_1:3309604-3310576	C	A	OK	24.216	46.1756	0.93117	0.00185	0.00685726	yes
XLOC_001035	Sscle01g009690	Chr_1:3328898-3330026	C	A	NOTEST	0.135128	0.348929	1.36861	1	1	no
XLOC_001036	Sscle01g009700	Chr_1:3330944-3331838	C	A	OK	0.605034	2.40666	1.99195	0.0299	0.0714181	no
XLOC_001037	Sscle01g009740	Chr_1:3343726-3345049	C	A	OK	103.2	113.808	0.141162	0.6158	0.731531	no
XLOC_001038	Sscle01g009820	Chr_1:3364557-3366379	C	A	NOTEST	0.216241	0.574229	1.40899	1	1	no
XLOC_001039	Sscle01g009840	Chr_1:3369850-3371578	C	A	OK	8.38499	191.658	4.51458	5e-05	0.000276735	yes
XLOC_001040	Sscle01g009850	Chr_1:3372691-3374345	C	A	OK	1.036	5.95306	2.52261	5e-05	0.000276735	yes
XLOC_001041	Sscle01g009890	Chr_1:3384642-3388455	C	A	OK	28.082	27.2251	-0.0447063	0.97115	0.981677	no
XLOC_001042	-	Chr_1:3388823-3395587	C	A	OK	2.0367	15.8932	2.9641	0.1857	0.306288	no
XLOC_001043	Sscle01g009940	Chr_1:3399203-3400212	C	A	OK	248.124	442.806	0.835615	0.0047	0.0151931	yes
XLOC_001044	Sscle01g009960	Chr_1:3408073-3408697	C	A	NOTEST	0.114471	0.0706838	-0.69553	1	1	no
XLOC_001045	Sscle01g009970	Chr_1:3410207-3411035	C	A	NOTEST	0	0.119523	inf	1	1	no
XLOC_001046	Sscle01g009980	Chr_1:3413324-3413915	C	A	OK	3.08637	1.69624	-0.863566	0.1337	0.237791	no
XLOC_001047	Sscle01g010000	Chr_1:3415941-3416657	C	A	OK	229.354	160.006	-0.519454	0.06885	0.14057	no
XLOC_001048	Sscle01g010020	Chr_1:3423478-3426657	C	A	OK	46.3989	26.6842	-0.798104	0.0064	0.0197507	yes
XLOC_001049	Sscle01g010030	Chr_1:3427535-3428654	C	A	OK	3.52412	2.4958	-0.497765	0.2786	0.413935	no
XLOC_001050	Sscle01g010040	Chr_1:3429008-3434133	C	A	OK	18.4081	38.7279	1.07303	0.2162	0.343528	no
XLOC_001051	Sscle01g010060	Chr_1:3434577-3436170	C	A	OK	93.8486	94.6521	0.0122986	0.96365	0.977204	no
XLOC_001052	Sscle01g010080	Chr_1:3439578-3440832	C	A	OK	34.0622	14.0148	-1.28123	5e-05	0.000276735	yes
XLOC_001053	Sscle01g010100	Chr_1:3450354-3454295	C	A	OK	8.78174	10.6022	0.271789	0.33935	0.479317	no
XLOC_001054	Sscle01g010120	Chr_1:3458314-3464738	C	A	OK	0.079621	1.2354	3.95569	5e-05	0.000276735	yes
XLOC_001055	Sscle01g010130	Chr_1:3464750-3466634	C	A	NOTEST	0.0198909	1.07842	5.76067	1	1	no
XLOC_001056	Sscle01g010160	Chr_1:3473932-3475174	C	A	OK	5.70506	38.6453	2.75998	5e-05	0.000276735	yes
XLOC_001057	Sscle01g010180	Chr_1:3483054-3483534	C	A	NOTEST	0.087756	0	#NAME?	1	1	no
XLOC_001058	Sscle01g010190	Chr_1:3484531-3485221	C	A	NOTEST	0	0	0	1	1	no
XLOC_001059	Sscle01g010200	Chr_1:3486069-3486606	C	A	NOTEST	0	0	0	1	1	no
XLOC_001060	Sscle01g010210	Chr_1:3487539-3488163	C	A	NOTEST	0	0	0	1	1	no
XLOC_001061	Sscle01g010220	Chr_1:3490320-3490632	C	A	NOTEST	0	0	0	1	1	no
XLOC_001062	Sscle01g010230	Chr_1:3492022-3492475	C	A	NOTEST	0.190737	0.16779	-0.184933	1	1	no
XLOC_001063	Sscle01g010240	Chr_1:3493392-3493827	C	A	NOTEST	0	0	0	1	1	no
XLOC_001064	Sscle01g010250	Chr_1:3495143-3496890	C	A	OK	51.036	31.4656	-0.697741	0.0329	0.0772632	no
XLOC_001065	Sscle01g010260	Chr_1:3497991-3498531	C	A	NOTEST	0.272557	0.288734	0.0831831	1	1	no
XLOC_001066	Sscle01g010270	Chr_1:3504706-3505957	C	A	OK	100.227	61.2534	-0.710404	0.01355	0.0371052	yes
XLOC_001067	Sscle01g010280	Chr_1:3507996-3510368	C	A	OK	12.3527	18.5665	0.587882	0.3854	0.525816	no
XLOC_001068	Sscle01g010300	Chr_1:3516361-3517877	C	A	NOTEST	0.0234077	0.0395348	0.756141	1	1	no
XLOC_001069	Sscle01g010310	Chr_1:3518193-3521860	C	A	OK	585.028	698.934	0.256652	0.4571	0.594505	no
XLOC_001070	Sscle01g010370	Chr_1:3530225-3530965	C	A	OK	151.364	98.6166	-0.618121	0.03175	0.0750273	no
XLOC_001071	Sscle01g010390	Chr_1:3532772-3534155	C	A	OK	25.8066	21.7304	-0.248024	0.39285	0.533193	no
XLOC_001072	Sscle01g010420	Chr_1:3547049-3551211	C	A	NOTEST	0.256073	0.148578	-0.785336	1	1	no
XLOC_001073	Sscle01g010430	Chr_1:3552516-3554645	C	A	OK	1262.47	1112.4	-0.182583	0.65915	0.766294	no
XLOC_001074	Sscle01g010450	Chr_1:3561131-3563036	C	A	NOTEST	0.0355767	0.0664107	0.900484	1	1	no
XLOC_001075	Sscle01g010480	Chr_1:3573242-3574454	C	A	OK	0.320282	29.8797	6.54368	0.00015	0.00075266	yes
XLOC_001076	Sscle01g010490	Chr_1:3577959-3578363	C	A	NOTEST	0	0	0	1	1	no
XLOC_001077	-	Chr_1:3586508-3587227	C	A	OK	13.5794	25.9317	0.933296	0.0183	0.0476538	yes
XLOC_001078	Sscle01g010540	Chr_1:3599784-3600835	C	A	NOTEST	0.415543	0.0600225	-2.79142	1	1	no
XLOC_001079	Sscle01g010570	Chr_1:3604520-3605865	C	A	OK	97.3745	82.3274	-0.24217	0.6517	0.76038	no
XLOC_001080	Sscle01g010590	Chr_1:3606973-3608746	C	A	OK	22.9887	18.8023	-0.290019	0.3157	0.454265	no
XLOC_001081	-	Chr_1:3610255-3611056	C	A	OK	1.1326	2.41232	1.09078	0.05115	0.110678	no
XLOC_001082	Sscle01g010610	Chr_1:3611513-3612973	C	A	OK	11.3808	13.561	0.252872	0.8889	0.929789	no
XLOC_001083	Sscle01g010630,Sscle01g010650	Chr_1:3618119-3624843	C	A	OK	121.633	116.094	-0.0672381	0.8635	0.913413	no
XLOC_001084	Sscle01g010660	Chr_1:3625933-3626732	C	A	OK	18.8529	11.4493	-0.719524	0.0355	0.0822148	no
XLOC_001085	Sscle01g010680	Chr_1:3632557-3634836	C	A	OK	503.155	1399.74	1.47609	0.0002	0.000974451	yes
XLOC_001086	Sscle01g010690	Chr_1:3635669-3636876	C	A	OK	522.222	287.403	-0.861587	0.00455	0.0147825	yes
XLOC_001087	Sscle01g010700	Chr_1:3637447-3638292	C	A	OK	4.39396	4.96509	0.176296	0.665	0.77084	no
XLOC_001088	Sscle01g010710	Chr_1:3639340-3640682	C	A	OK	3.03747	3.68344	0.278186	0.4953	0.629372	no
XLOC_001089	Sscle01g010740	Chr_1:3645386-3647861	C	A	OK	101.433	46.4648	-1.12631	0.0001	0.000523187	yes
XLOC_001090	Sscle01g010780	Chr_1:3661545-3665169	C	A	OK	17.5031	11.459	-0.611129	0.0344	0.0801601	no
XLOC_001091	Sscle01g010790	Chr_1:3668358-3668648	C	A	NOTEST	0	1.3063	inf	1	1	no
XLOC_001092	Sscle01g010850	Chr_1:3678718-3679985	C	A	OK	84.8631	98.194	0.210498	0.4608	0.597954	no
XLOC_001093	Sscle01g010860	Chr_1:3682975-3683363	C	A	NOTEST	0	0	0	1	1	no
XLOC_001094	Sscle01g010870	Chr_1:3690465-3692802	C	A	OK	7.33118	4.02241	-0.865985	0.0118	0.0330825	yes
XLOC_001095	Sscle01g010880	Chr_1:3693362-3695446	C	A	OK	411.461	1413.1	1.78003	0.00795	0.0237514	yes
XLOC_001096	Sscle01g010890	Chr_1:3698871-3705553	C	A	OK	4.34179	12.4727	1.52242	5e-05	0.000276735	yes
XLOC_001097	Sscle01g010900	Chr_1:3707150-3709101	C	A	NOTEST	0.430587	0.375062	-0.199175	1	1	no
XLOC_001098	Sscle01g010910	Chr_1:3710344-3711914	C	A	NOTEST	0.135292	0.332658	1.29796	1	1	no
XLOC_001099	Sscle01g010920	Chr_1:3712632-3713647	C	A	NOTEST	0.0504169	0.0639131	0.342203	1	1	no
XLOC_001100	Sscle01g010960	Chr_1:3732863-3733770	C	A	OK	9435.48	3557.16	-1.40737	0.0002	0.000974451	yes
XLOC_001101	Sscle01g010970	Chr_1:3734847-3739125	C	A	OK	38.7441	4.42024	-3.13178	5e-05	0.000276735	yes
XLOC_001102	Sscle01g010980	Chr_1:3739139-3740672	C	A	OK	14.7464	2.01692	-2.87014	5e-05	0.000276735	yes
XLOC_001103	Sscle01g011000	Chr_1:3745870-3746777	C	A	OK	5848.34	3233.79	-0.854804	0.0148	0.0399373	yes
XLOC_001104	Sscle01g011030	Chr_1:3752336-3754177	C	A	OK	33.6432	20.1241	-0.741395	0.0084	0.0248783	yes
XLOC_001105	Sscle01g011040	Chr_1:3755453-3756031	C	A	NOTEST	0.0424346	0	#NAME?	1	1	no
XLOC_001106	Sscle01g011060	Chr_1:3762296-3764316	C	A	NOTEST	0.126388	0.0562588	-1.16771	1	1	no
XLOC_001107	Sscle01g011070	Chr_1:3766358-3768541	C	A	OK	31.4296	31.8944	0.0211773	0.9477	0.967224	no
XLOC_001108	Sscle01g011080	Chr_1:3769484-3772245	C	A	OK	8.34259	9.86028	0.241133	0.39785	0.53798	no
XLOC_001109	Sscle01g011110	Chr_1:3781869-3782462	C	A	NOTEST	0.0660286	0.303999	2.2029	1	1	no
XLOC_001110	Sscle01g011120	Chr_1:3782898-3783993	C	A	OK	60.6465	719.222	3.56794	5e-05	0.000276735	yes
XLOC_001111	Sscle01g011130	Chr_1:3784961-3786069	C	A	OK	117.505	194.001	0.72334	0.01145	0.0322538	yes
XLOC_001112	Sscle01g011150	Chr_1:3789340-3791387	C	A	NOTEST	0.355434	0.330631	-0.10436	1	1	no
XLOC_001113	Sscle01g011160	Chr_1:3792729-3792903	C	A	NOTEST	0.912512	0	#NAME?	1	1	no
XLOC_001114	Sscle01g011170	Chr_1:3794180-3795448	C	A	OK	10.5093	46.8046	2.15498	5e-05	0.000276735	yes
XLOC_001115	Sscle01g011190	Chr_1:3801315-3803065	C	A	OK	4.58186	8.49633	0.890906	0.0043	0.0140918	yes
XLOC_001116	Sscle01g011200	Chr_1:3804414-3805119	C	A	OK	1.14165	1.6266	0.510736	0.4151	0.554718	no
XLOC_001117	Sscle01g011220	Chr_1:3807001-3807904	C	A	NOTEST	0.196678	0.122655	-0.681225	1	1	no
XLOC_001118	Sscle01g011230	Chr_1:3808873-3813877	C	A	OK	24.064	12.6388	-0.929024	0.00195	0.00717935	yes
XLOC_001119	Sscle01g011240	Chr_1:3815176-3820890	C	A	OK	90.5186	51.3208	-0.818672	0.014	0.0381359	yes
XLOC_001120	Sscle01g011260	Chr_1:3828392-3832693	C	A	OK	43.4855	31.9776	-0.443472	0.1761	0.294146	no
XLOC_001121	Sscle01g011290	Chr_1:3854788-3855784	C	A	NOTEST	0.771255	0.473267	-0.704555	1	1	no
XLOC_001122	Sscle01g011300	Chr_1:3856248-3859416	C	A	OK	2.3715	3.50734	0.564576	0.10545	0.19755	no
XLOC_001123	Sscle01g011320	Chr_1:3867353-3869092	C	A	OK	24.3025	36.7141	0.59523	0.0392	0.0890938	no
XLOC_001124	Sscle01g011330	Chr_1:3872516-3873893	C	A	NOTEST	0.106889	0.435219	2.02563	1	1	no
XLOC_001125	Sscle01g011380	Chr_1:3883027-3884415	C	A	OK	220.859	274.482	0.313586	0.4828	0.618149	no
XLOC_001126	Sscle01g011400	Chr_1:3890209-3891787	C	A	NOTEST	0.847961	0.866431	0.0310872	1	1	no
XLOC_001127	Sscle01g011410	Chr_1:3892301-3892688	C	A	NOTEST	0.0767746	0.381247	2.31203	1	1	no
XLOC_001128	Sscle01g011420	Chr_1:3892975-3893418	C	A	NOTEST	0	0.18102	inf	1	1	no
XLOC_001129	Sscle01g011430	Chr_1:3893446-3894001	C	A	NOTEST	0.155069	0.208429	0.426649	1	1	no
XLOC_001130	Sscle01g011440	Chr_1:3894498-3896283	C	A	OK	50.4393	36.8383	-0.453342	0.11305	0.208696	no
XLOC_001131	Sscle01g011450	Chr_1:3898067-3900019	C	A	OK	78.6814	91.6681	0.220398	0.4612	0.59834	no
XLOC_001132	Sscle01g011460	Chr_1:3900545-3902328	C	A	OK	1.37933	143.78	6.70375	5e-05	0.000276735	yes
XLOC_001133	Sscle01g011470	Chr_1:3905125-3907764	C	A	OK	8.81327	5.90041	-0.578863	0.0591	0.124265	no
XLOC_001134	Sscle01g011480	Chr_1:3908674-3911326	C	A	OK	20.0425	20.4253	0.0272932	0.9281	0.954748	no
XLOC_001135	Sscle01g011490	Chr_1:3913350-3916420	C	A	OK	68.1461	95.7577	0.490757	0.1376	0.243101	no
XLOC_001136	Sscle01g011510	Chr_1:3919520-3922722	C	A	OK	58.9848	47.9437	-0.299001	0.3229	0.461887	no
XLOC_001137	Sscle01g011520	Chr_1:3925228-3925745	C	A	NOTEST	0.421337	0.462789	0.13538	1	1	no
XLOC_001138	Sscle01g011530	Chr_1:3929018-3929538	C	A	OK	3955.97	3807.31	-0.0552577	0.8646	0.914079	no
XLOC_001139	Sscle01g011540	Chr_1:3931989-3932619	C	A	OK	14.79	9.73512	-0.603349	0.0955	0.182801	no
XLOC_001140	Sscle01g011550	Chr_1:3933743-3936740	C	A	OK	0.164861	19.8729	6.91341	5e-05	0.000276735	yes
XLOC_001141	Sscle01g011570	Chr_1:3943049-3944297	C	A	OK	32.105	66.9971	1.0613	0.0004	0.0018049	yes
XLOC_001142	-	Chr_1:3946175-3947727	C	A	OK	4.99674	7.19525	0.526059	0.13635	0.241426	no
XLOC_001143	-	Chr_1:536379-537504	C	A	OK	3.78552	11.3978	1.59019	0.0001	0.000523187	yes
XLOC_001144	-	Chr_1:888326-888751	C	A	OK	1.58247	1.37248	-0.205391	0.79605	0.867902	no
XLOC_001145	-	Chr_1:1062868-1063413	C	A	OK	1.35688	1.18322	-0.197575	0.77775	0.854929	no
XLOC_001146	-	Chr_1:1675304-1675646	C	A	OK	15.9031	5.09542	-1.64203	0.00495	0.0158815	yes
XLOC_001147	-	Chr_1:1675733-1675977	C	A	OK	15.062	10.1244	-0.573076	0.3626	0.50294	no
XLOC_001148	-	Chr_1:1677141-1677493	C	A	OK	12.8249	4.28906	-1.58022	0.0136	0.0372162	yes
XLOC_001149	-	Chr_1:1677931-1678141	C	A	OK	37.3271	15.6606	-1.25308	0.0477	0.104496	no
XLOC_001150	-	Chr_1:2271081-2271292	C	A	OK	7.04538	4.10303	-0.779988	0.4756	0.611668	no
XLOC_001151	-	Chr_1:2679064-2680565	C	A	OK	0.65975	1.47952	1.16514	0.026	0.0637067	no
XLOC_001152	-	Chr_1:3833812-3834859	C	A	OK	2.53834	1.27305	-0.995599	0.0419	0.0940016	no
XLOC_001153	-	Chr_1:3839100-3840174	C	A	OK	3.56088	3.08774	-0.205684	0.617	0.732557	no
XLOC_001154	Sscle10g074810	Chr_10:5251-6529	C	A	OK	5.18297	7.2301	0.480238	0.1773	0.295626	no
XLOC_001155	Sscle10g074830	Chr_10:9271-10790	C	A	OK	84.3345	100.264	0.249603	0.4799	0.61553	no
XLOC_001156	Sscle10g074840	Chr_10:12876-14777	C	A	OK	4.93046	13.4659	1.44951	5e-05	0.000276735	yes
XLOC_001157	Sscle10g074870	Chr_10:20762-21633	C	A	OK	0.13324	1.56197	3.55127	0.15	0.259742	no
XLOC_001158	Sscle10g074880	Chr_10:22600-22810	C	A	NOTEST	1.07475	0	#NAME?	1	1	no
XLOC_001159	Sscle10g074890	Chr_10:24072-25638	C	A	OK	6.56683	5.99565	-0.13128	0.7085	0.804513	no
XLOC_001160	Sscle10g074920	Chr_10:31229-31673	C	A	NOTEST	0	0	0	1	1	no
XLOC_001161	Sscle10g074930	Chr_10:37899-39830	C	A	OK	18.1461	18.0726	-0.00585508	0.98475	0.990094	no
XLOC_001162	Sscle10g074950	Chr_10:48352-48985	C	A	NOTEST	0.373278	0.971974	1.38067	1	1	no
XLOC_001163	Sscle10g074980	Chr_10:57971-59451	C	A	NOTEST	0.0342594	0.146063	2.09202	1	1	no
XLOC_001164	Sscle10g075030	Chr_10:70870-71870	C	A	OK	111.921	123.455	0.141501	0.61105	0.727762	no
XLOC_001165	Sscle10g075050	Chr_10:78472-80528	C	A	OK	1.43954	2.53125	0.814241	0.05195	0.112083	no
XLOC_001166	Sscle10g075100	Chr_10:102487-108747	C	A	OK	79.5255	117.675	0.565316	0.14235	0.249654	no
XLOC_001167	Sscle10g075110	Chr_10:109156-110652	C	A	OK	2.71382	1.6244	-0.740414	0.08435	0.165527	no
XLOC_001168	Sscle10g075120	Chr_10:112152-112440	C	A	NOTEST	1.19543	0.860385	-0.474481	1	1	no
XLOC_001169	Sscle10g075200	Chr_10:141066-142654	C	A	OK	30.8343	47.8697	0.634574	0.027	0.0657046	no
XLOC_001170	Sscle10g075220	Chr_10:145451-152464	C	A	OK	48.271	42.3878	-0.187508	0.80895	0.876974	no
XLOC_001171	Sscle10g075260	Chr_10:157118-159451	C	A	NOTEST	0	0.0192875	inf	1	1	no
XLOC_001172	Sscle10g075280	Chr_10:163112-164667	C	A	OK	0.617077	3.27286	2.40703	5e-05	0.000276735	yes
XLOC_001173	-	Chr_10:170073-171026	C	A	OK	267.176	193.592	-0.464769	0.12705	0.228537	no
XLOC_001174	Sscle10g075310	Chr_10:176741-178601	C	A	OK	66.2814	66.0016	-0.00610303	0.9849	0.990195	no
XLOC_001175	Sscle10g075330	Chr_10:182583-183747	C	A	OK	0.915639	1.85512	1.01866	0.06345	0.131594	no
XLOC_001176	Sscle10g075340	Chr_10:185945-189199	C	A	OK	45.0123	39.2337	-0.198227	0.48055	0.616123	no
XLOC_001177	Sscle10g075360	Chr_10:190181-192874	C	A	OK	13.3523	9.88985	-0.433064	0.14045	0.247052	no
XLOC_001178	Sscle10g075370	Chr_10:194288-197145	C	A	OK	5.46584	9.03117	0.724469	0.0271	0.0659072	no
XLOC_001179	Sscle10g075390	Chr_10:206926-208081	C	A	OK	63.6819	26.9903	-1.23844	5e-05	0.000276735	yes
XLOC_001180	Sscle10g075420	Chr_10:214311-214998	C	A	OK	9.98809	16.2992	0.706518	0.04375	0.0973692	no
XLOC_001181	Sscle10g075430	Chr_10:215702-217004	C	A	NOTEST	0.395859	0.548968	0.471737	1	1	no
XLOC_001182	Sscle10g075490	Chr_10:230377-231304	C	A	OK	37.3947	34.4077	-0.120102	0.69105	0.791147	no
XLOC_001183	Sscle10g075560	Chr_10:243643-244841	C	A	OK	371.864	754.902	1.02151	0.6625	0.768987	no
XLOC_001184	Sscle10g075570	Chr_10:246108-248444	C	A	OK	830.928	599.856	-0.470108	0.2196	0.347504	no
XLOC_001185	Sscle10g075580	Chr_10:248793-252287	C	A	OK	57.9889	18.5558	-1.64391	5e-05	0.000276735	yes
XLOC_001186	Sscle10g075590	Chr_10:256952-259130	C	A	OK	108.829	80.2659	-0.439199	0.1353	0.239978	no
XLOC_001187	Sscle10g075610	Chr_10:263352-264902	C	A	OK	6.22257	9.82263	0.658599	0.0459	0.101265	no
XLOC_001188	Sscle10g075620	Chr_10:268075-268527	C	A	NOTEST	0	0	0	1	1	no
XLOC_001189	Sscle10g075630	Chr_10:270473-270731	C	A	NOTEST	0	0	0	1	1	no
XLOC_001190	Sscle10g075650	Chr_10:278431-280178	C	A	OK	10.4856	11.4973	0.132898	0.6695	0.774443	no
XLOC_001191	Sscle10g075680	Chr_10:294261-296296	C	A	OK	1.39114	1.64416	0.241078	0.54895	0.676139	no
XLOC_001192	Sscle10g075690	Chr_10:300068-301627	C	A	OK	0.887454	3.96393	2.15919	5e-05	0.000276735	yes
XLOC_001193	Sscle10g075700	Chr_10:302725-306116	C	A	OK	21.6032	22.2118	0.0400845	0.89295	0.932251	no
XLOC_001194	Sscle10g075720	Chr_10:315106-318559	C	A	OK	38.0435	18.7265	-1.02256	0.0006	0.00257951	yes
XLOC_001195	Sscle10g075730	Chr_10:319487-321962	C	A	OK	35.1196	27.4458	-0.355691	0.21395	0.340788	no
XLOC_001196	Sscle10g075740	Chr_10:324421-326794	C	A	OK	37.9253	35.264	-0.104964	0.709	0.804843	no
XLOC_001197	Sscle10g075780	Chr_10:338482-339724	C	A	OK	32.7382	37.3464	0.189998	0.4931	0.627533	no
XLOC_001198	Sscle10g075790	Chr_10:341396-343301	C	A	OK	1.96128	6.92528	1.82008	5e-05	0.000276735	yes
XLOC_001199	Sscle10g075800	Chr_10:345071-346708	C	A	NOTEST	0.0663164	0.196285	1.56551	1	1	no
XLOC_001200	Sscle10g075820	Chr_10:350772-351599	C	A	OK	42.7671	40.1024	-0.0928124	0.74585	0.831951	no
XLOC_001201	Sscle10g075860	Chr_10:367764-374325	C	A	OK	29.1031	64.6804	1.15216	0.0001	0.000523187	yes
XLOC_001202	Sscle10g075870	Chr_10:377089-380728	C	A	OK	10.7494	19.3034	0.8446	0.0041	0.013536	yes
XLOC_001203	Sscle10g075890	Chr_10:389496-392485	C	A	OK	22.1844	35.046	0.659704	0.01975	0.0507738	no
XLOC_001204	Sscle10g075910	Chr_10:400980-402426	C	A	OK	157.288	96.8828	-0.6991	0.01975	0.0507738	no
XLOC_001205	Sscle10g075940	Chr_10:411389-412325	C	A	OK	13.6977	12.4736	-0.135052	0.68415	0.785849	no
XLOC_001206	Sscle10g075980	Chr_10:420715-421501	C	A	OK	41.3235	28.9292	-0.514437	0.1159	0.212788	no
XLOC_001207	Sscle10g075990	Chr_10:423885-424155	C	A	NOTEST	0	0	0	1	1	no
XLOC_001208	Sscle10g076020	Chr_10:436283-439656	C	A	NOTEST	0.398008	0.469653	0.238796	1	1	no
XLOC_001209	Sscle10g076040	Chr_10:442764-445324	C	A	OK	27.8991	51.7763	0.892071	0.10245	0.193084	no
XLOC_001210	Sscle10g076050	Chr_10:442764-445324	C	A	OK	12.3266	19.6714	0.674321	0.7095	0.805244	no
XLOC_001211	Sscle10g076070	Chr_10:449394-457054	C	A	OK	12.3829	10.9467	-0.177853	0.7642	0.845359	no
XLOC_001212	Sscle10g076090	Chr_10:458173-460089	C	A	OK	14.4619	14.8909	0.0421749	0.88735	0.928807	no
XLOC_001213	Sscle10g076100	Chr_10:463599-465338	C	A	OK	54.4606	103.693	0.929032	0.0012	0.00471203	yes
XLOC_001214	Sscle10g076120	Chr_10:467521-469039	C	A	OK	18.2954	10.9197	-0.744553	0.0138	0.0376711	yes
XLOC_001215	Sscle10g076140	Chr_10:473453-476736	C	A	OK	10.5972	14.2057	0.42278	0.13905	0.245114	no
XLOC_001216	Sscle10g076150	Chr_10:478706-482249	C	A	OK	14.8844	26.7618	0.846371	0.00345	0.0116715	yes
XLOC_001217	Sscle10g076160	Chr_10:486193-486609	C	A	NOTEST	0.324965	1.73483	2.41644	1	1	no
XLOC_001218	Sscle10g076170	Chr_10:487318-487808	C	A	NOTEST	0.276642	0.788908	1.51184	1	1	no
XLOC_001219	Sscle10g076180	Chr_10:490507-492964	C	A	NOTEST	0.0140401	0	#NAME?	1	1	no
XLOC_001220	Sscle10g076190	Chr_10:493075-493381	C	A	NOTEST	0	0	0	1	1	no
XLOC_001221	Sscle10g076220	Chr_10:502388-503437	C	A	OK	79.6239	30.1263	-1.40218	5e-05	0.000276735	yes
XLOC_001222	Sscle10g076260	Chr_10:507254-509308	C	A	OK	93.6162	52.9373	-0.822475	0.0049	0.0157437	yes
XLOC_001223	Sscle10g076270	Chr_10:510533-511678	C	A	NOTEST	0.480135	0.318303	-0.59304	1	1	no
XLOC_001224	Sscle10g076290	Chr_10:515840-518313	C	A	OK	44.6646	15.1925	-1.55577	5e-05	0.000276735	yes
XLOC_001225	Sscle10g076300	Chr_10:518631-520369	C	A	OK	50.1736	51.1579	0.0280301	0.9278	0.954494	no
XLOC_001226	Sscle10g076320	Chr_10:525613-527107	C	A	OK	81.0135	165.857	1.03371	0.0005	0.00219831	yes
XLOC_001227	Sscle10g076330	Chr_10:528087-529360	C	A	OK	33.6575	66.9383	0.991905	0.00065	0.00276554	yes
XLOC_001228	Sscle10g076410	Chr_10:561048-562722	C	A	OK	22.6263	13.4936	-0.745726	0.02335	0.058311	no
XLOC_001229	Sscle10g076420	Chr_10:572152-572829	C	A	OK	2.05763	0.483557	-2.08922	0.0424	0.0949008	no
XLOC_001230	Sscle10g076430	Chr_10:573925-576198	C	A	OK	41.2918	56.8077	0.46023	0.10785	0.201119	no
XLOC_001231	Sscle10g076440	Chr_10:577638-578526	C	A	OK	9.38789	10.0783	0.102374	0.7485	0.833842	no
XLOC_001232	Sscle10g076460	Chr_10:580569-581948	C	A	OK	77.953	35.5224	-1.13387	0.0002	0.000974451	yes
XLOC_001233	Sscle10g076480	Chr_10:584690-587355	C	A	OK	30.9706	46.8187	0.596184	0.0371	0.0852401	no
XLOC_001234	Sscle10g076500,Sscle10g076510,Sscle10g076520	Chr_10:595677-600277	C	A	OK	7.11949	93.4289	3.71402	5e-05	0.000276735	yes
XLOC_001235	Sscle10g076560	Chr_10:622594-627954	C	A	OK	8.61738	9.53945	0.146656	0.61875	0.733917	no
XLOC_001236	Sscle10g076570	Chr_10:632729-634540	C	A	NOTEST	0.0673133	0.513937	2.93263	1	1	no
XLOC_001237	Sscle10g076580	Chr_10:647604-649993	C	A	OK	17.5089	11.2901	-0.633028	0.02745	0.0666016	no
XLOC_001238	Sscle10g076590	Chr_10:651203-652756	C	A	OK	3.76403	3.39018	-0.150916	0.676	0.779503	no
XLOC_001239	Sscle10g076610	Chr_10:655994-657867	C	A	OK	22.8086	15.1862	-0.586816	0.07195	0.14563	no
XLOC_001240	Sscle10g076620	Chr_10:658677-659991	C	A	OK	55.1898	213.128	1.94924	5e-05	0.000276735	yes
XLOC_001241	Sscle10g076650	Chr_10:666255-666870	C	A	OK	39.3059	99.3877	1.33832	5e-05	0.000276735	yes
XLOC_001242	Sscle10g076690	Chr_10:669165-674951	C	A	OK	5.17858	11.2964	1.12524	0.0991	0.188212	no
XLOC_001243	Sscle10g076720	Chr_10:682671-683857	C	A	OK	0.276368	2.68407	3.27976	0.00295	0.0102137	yes
XLOC_001244	Sscle10g076730	Chr_10:684706-686490	C	A	OK	12.3107	10.2086	-0.270135	0.36055	0.500865	no
XLOC_001245	Sscle10g076750	Chr_10:689075-689306	C	A	NOTEST	0	0.0560216	inf	1	1	no
XLOC_001246	Sscle10g076770	Chr_10:692220-693507	C	A	OK	261.945	170.65	-0.618226	0.03565	0.0824946	no
XLOC_001247	Sscle10g076780	Chr_10:694407-696546	C	A	OK	43.197	64.6514	0.58175	0.04245	0.094988	no
XLOC_001248	Sscle10g076810	Chr_10:702521-703234	C	A	OK	7.79335	8.69377	0.157739	0.71185	0.807014	no
XLOC_001249	Sscle10g076820	Chr_10:704699-705878	C	A	OK	10.5596	11.527	0.126459	0.7034	0.800486	no
XLOC_001250	Sscle10g076830	Chr_10:706455-715074	C	A	OK	3.87377	2.79766	-0.469517	0.8198	0.88451	no
XLOC_001251	Sscle10g076870	Chr_10:717447-720191	C	A	OK	213.569	55.6896	-1.93922	0.00075	0.00313343	yes
XLOC_001252	Sscle10g076880	Chr_10:721478-723281	C	A	NOTEST	0.696258	0.886258	0.348104	1	1	no
XLOC_001253	Sscle10g076890	Chr_10:724084-726892	C	A	OK	15.3549	21.3039	0.472416	0.10005	0.189578	no
XLOC_001254	Sscle10g076900	Chr_10:727155-728202	C	A	OK	43.9794	36.1635	-0.282297	0.4011	0.541225	no
XLOC_001255	Sscle10g076920	Chr_10:732562-733369	C	A	OK	1.46123	4.29446	1.55529	0.00265	0.00932373	yes
XLOC_001256	Sscle10g076930	Chr_10:734014-735658	C	A	OK	83.4459	189.674	1.18461	5e-05	0.000276735	yes
XLOC_001257	Sscle10g076950	Chr_10:741319-741499	C	A	NOTEST	0	7.66799	inf	1	1	no
XLOC_001258	Sscle10g076960	Chr_10:741613-742086	C	A	NOTEST	0	0.22088	inf	1	1	no
XLOC_001259	Sscle10g076970	Chr_10:744022-745201	C	A	OK	12.1101	23.2695	0.942237	0.00305	0.010508	yes
XLOC_001260	Sscle10g076980	Chr_10:749315-751758	C	A	OK	3.54849	17.4279	2.29612	5e-05	0.000276735	yes
XLOC_001261	Sscle10g077000	Chr_10:756100-757829	C	A	OK	141.514	66.0779	-1.09871	0.00025	0.0011901	yes
XLOC_001262	Sscle10g077010	Chr_10:761091-762592	C	A	OK	1.11355	5.76546	2.37227	5e-05	0.000276735	yes
XLOC_001263	Sscle10g077020	Chr_10:763192-764893	C	A	NOTEST	0.129775	0.194858	0.586409	1	1	no
XLOC_001264	Sscle10g077030	Chr_10:769037-769757	C	A	NOTEST	1.12651	0.705636	-0.674869	1	1	no
XLOC_001265	Sscle10g077050	Chr_10:776837-779651	C	A	OK	89.027	74.3469	-0.259969	0.37295	0.513354	no
XLOC_001266	Sscle10g077060	Chr_10:780466-781531	C	A	OK	33.6665	23.3208	-0.529693	0.0728	0.147064	no
XLOC_001267	Sscle10g077080	Chr_10:784295-785502	C	A	OK	29.3145	27.9811	-0.0671623	0.8609	0.911724	no
XLOC_001268	Sscle10g077140	Chr_10:813079-815133	C	A	OK	0.371286	3.39052	3.19091	5e-05	0.000276735	yes
XLOC_001269	Sscle10g077160	Chr_10:819088-821386	C	A	OK	11.6958	14.5145	0.311504	0.2793	0.414723	no
XLOC_001270	Sscle10g077200	Chr_10:831069-832188	C	A	NOTEST	0.0734151	0.458017	2.64125	1	1	no
XLOC_001271	Sscle10g077210	Chr_10:834550-835851	C	A	NOTEST	0.484452	0.49015	0.0168697	1	1	no
XLOC_001272	Sscle10g077230	Chr_10:839507-841040	C	A	OK	54.0986	46.2046	-0.227555	0.4182	0.557703	no
XLOC_001273	Sscle10g077240	Chr_10:842316-843707	C	A	OK	137.592	358.306	1.3808	5e-05	0.000276735	yes
XLOC_001274	Sscle10g077260	Chr_10:847349-848095	C	A	NOTEST	0.307162	0.186011	-0.723612	1	1	no
XLOC_001275	Sscle10g077270	Chr_10:850941-852266	C	A	NOTEST	0.294767	0.222878	-0.403322	1	1	no
XLOC_001276	Sscle10g077310	Chr_10:859453-861134	C	A	OK	39.2179	45.8609	0.22575	0.4358	0.57453	no
XLOC_001277	Sscle10g077320	Chr_10:867577-870405	C	A	OK	36.7601	31.6736	-0.214859	0.45575	0.593266	no
XLOC_001278	Sscle10g077330	Chr_10:871602-872850	C	A	NOTEST	1.22858	0.896567	-0.454509	1	1	no
XLOC_001279	Sscle10g077350	Chr_10:877653-878655	C	A	OK	1.98801	1.32368	-0.586764	0.28045	0.415983	no
XLOC_001280	Sscle10g077380	Chr_10:880592-884352	C	A	OK	579.104	513.623	-0.173112	0.611	0.727727	no
XLOC_001281	Sscle10g077390	Chr_10:885638-886043	C	A	NOTEST	1.09756	0.700781	-0.647271	1	1	no
XLOC_001282	Sscle10g077410	Chr_10:889811-892334	C	A	OK	50.54	87.9086	0.798578	0.005	0.0160197	yes
XLOC_001283	Sscle10g077420	Chr_10:894687-895322	C	A	NOTEST	0.0704581	0.264544	1.90867	1	1	no
XLOC_001284	Sscle10g077430	Chr_10:896646-897405	C	A	OK	113.302	148.125	0.386636	0.1932	0.315653	no
XLOC_001285	Sscle10g077460	Chr_10:910516-912715	C	A	OK	28.0261	41.8819	0.579554	0.0435	0.0969142	no
XLOC_001286	-	Chr_10:917088-918259	C	A	OK	149.562	72.0475	-1.05372	0.0008	0.00331422	yes
XLOC_001287	Sscle10g077490	Chr_10:918431-918734	C	A	OK	50.3068	33.0877	-0.604459	0.17475	0.292464	no
XLOC_001288	Sscle10g077510	Chr_10:920555-921108	C	A	OK	113.962	84.0718	-0.438863	0.1299	0.232482	no
XLOC_001289	Sscle10g077530	Chr_10:923235-924062	C	A	OK	7.81049	6.28705	-0.31303	0.404	0.544042	no
XLOC_001290	Sscle10g077560	Chr_10:930946-932709	C	A	OK	70.0826	120.242	0.778813	0.00825	0.0244983	yes
XLOC_001291	Sscle10g077570	Chr_10:933371-938517	C	A	OK	17.0847	29.2601	0.776231	0.0062	0.019233	yes
XLOC_001292	Sscle10g077590	Chr_10:946297-948574	C	A	OK	12.7632	13.0898	0.0364449	0.9005	0.936974	no
XLOC_001293	Sscle10g077620,Sscle10g077630	Chr_10:965762-970269	C	A	OK	196.025	245.278	0.323379	0.3754	0.515706	no
XLOC_001294	Sscle10g077640	Chr_10:971089-972686	C	A	OK	23.0216	30.6104	0.411035	0.15345	0.264337	no
XLOC_001295	Sscle10g077660	Chr_10:976755-977419	C	A	OK	1096.55	1222.82	0.157232	0.5874	0.70847	no
XLOC_001296	Sscle10g077670	Chr_10:978036-980494	C	A	OK	5.67371	4.6313	-0.292877	0.3785	0.518912	no
XLOC_001297	Sscle10g077700	Chr_10:987489-988743	C	A	OK	3.24385	7.34017	1.17811	0.0033	0.0112379	yes
XLOC_001298	Sscle10g077710	Chr_10:989127-989847	C	A	OK	24.4782	27.2501	0.154762	0.66915	0.774177	no
XLOC_001299	Sscle10g077730	Chr_10:991728-994748	C	A	OK	8.11022	12.148	0.582905	0.0429	0.0957981	no
XLOC_001300	Sscle10g077780	Chr_10:1001601-1002412	C	A	OK	101.825	216.885	1.09084	0.00045	0.00200347	yes
XLOC_001301	Sscle10g077810	Chr_10:1007302-1007943	C	A	OK	24.1687	10.4009	-1.21643	0.0006	0.00257951	yes
XLOC_001302	Sscle10g077830	Chr_10:1009629-1011064	C	A	OK	46.4779	29.9622	-0.633401	0.0289	0.0694654	no
XLOC_001303	Sscle10g077860	Chr_10:1015103-1020836	C	A	OK	710.725	668.168	-0.0890809	0.8748	0.920771	no
XLOC_001304	Sscle10g077880	Chr_10:1023517-1026372	C	A	OK	13.471	14.8231	0.137992	0.62815	0.741612	no
XLOC_001305	Sscle10g077900	Chr_10:1030047-1030887	C	A	OK	11.3073	7.40034	-0.611591	0.0641	0.132653	no
XLOC_001306	Sscle10g077920,Sscle10g077930	Chr_10:1037895-1045969	C	A	OK	2.27057	53.8923	4.56895	5e-05	0.000276735	yes
XLOC_001307	Sscle10g077940	Chr_10:1046251-1046458	C	A	NOTEST	0	0	0	1	1	no
XLOC_001308	Sscle10g077950	Chr_10:1051165-1056865	C	A	OK	27.8957	22.9334	-0.282593	0.41635	0.555875	no
XLOC_001309	Sscle10g077980	Chr_10:1060915-1061725	C	A	NOTEST	0.0567115	0.0963197	0.764189	1	1	no
XLOC_001310	Sscle10g078000	Chr_10:1068584-1070425	C	A	NOTEST	0.870973	0.419075	-1.05542	1	1	no
XLOC_001311	Sscle10g078020	Chr_10:1074817-1076702	C	A	OK	94.4832	82.5517	-0.194761	0.4961	0.630118	no
XLOC_001312	-	Chr_10:1088003-1089531	C	A	OK	1.19631	1.7915	0.582579	0.1825	0.302257	no
XLOC_001313	Sscle10g078060	Chr_10:1096682-1100816	C	A	OK	19.8728	56.1406	1.49825	0.02045	0.0522443	no
XLOC_001314	Sscle10g078070	Chr_10:1101737-1102197	C	A	NOTEST	0.695568	1.59361	1.19603	1	1	no
XLOC_001315	Sscle10g078080	Chr_10:1102750-1103523	C	A	NOTEST	0.161002	0.201402	0.322992	1	1	no
XLOC_001316	Sscle10g078100	Chr_10:1107999-1108508	C	A	OK	10.3706	2.99878	-1.79006	0.00635	0.0196199	yes
XLOC_001317	Sscle10g078110	Chr_10:1108716-1110087	C	A	OK	4.98066	6.63105	0.412902	0.2668	0.400919	no
XLOC_001318	Sscle10g078120	Chr_10:1112732-1114519	C	A	NOTEST	0.0319415	0.0210182	-0.603795	1	1	no
XLOC_001319	Sscle10g078140	Chr_10:1120837-1121869	C	A	OK	32.3646	24.6324	-0.39386	0.1697	0.286006	no
XLOC_001320	Sscle10g078150	Chr_10:1125895-1127037	C	A	OK	18.4052	41.2072	1.16279	0.0001	0.000523187	yes
XLOC_001321	Sscle10g078170	Chr_10:1130748-1131103	C	A	OK	0.455572	225.542	8.9515	0.12005	0.21866	no
XLOC_001322	Sscle10g078190,Sscle10g078200	Chr_10:1137169-1145015	C	A	OK	117.306	64.9553	-0.852752	0.0106	0.0302396	yes
XLOC_001323	Sscle10g078210	Chr_10:1147409-1149139	C	A	OK	0.212192	11.6559	5.77955	0.0003	0.00139935	yes
XLOC_001324	Sscle10g078250	Chr_10:1163319-1163859	C	A	NOTEST	0.294799	0.102544	-1.52349	1	1	no
XLOC_001325	Sscle10g078270,Sscle10g078280	Chr_10:1171224-1174734	C	A	OK	9.70901	5.71403	-0.764816	0.0806	0.15956	no
XLOC_001326	Sscle10g078290	Chr_10:1175491-1179172	C	A	OK	23.3489	24.5613	0.0730322	0.80165	0.871951	no
XLOC_001327	Sscle10g078310	Chr_10:1180853-1182962	C	A	OK	0.938697	1.48604	0.662744	0.3129	0.451324	no
XLOC_001328	Sscle10g078330	Chr_10:1192863-1193744	C	A	OK	56.5971	42.5425	-0.411822	0.15	0.259742	no
XLOC_001329	Sscle10g078360	Chr_10:1200905-1201371	C	A	OK	114.949	251.12	1.12739	0.0025	0.00888343	yes
XLOC_001330	Sscle10g078370,Sscle10g078380	Chr_10:1201896-1210500	C	A	OK	74.0139	49.4373	-0.582196	0.30475	0.442502	no
XLOC_001331	Sscle10g078400	Chr_10:1211154-1215041	C	A	NOTEST	0.404813	1.03716	1.35731	1	1	no
XLOC_001332	Sscle10g078410	Chr_10:1215663-1218112	C	A	OK	102.233	47.0294	-1.12023	0.06395	0.132414	no
XLOC_001333	Sscle10g078430	Chr_10:1218359-1222541	C	A	OK	43.1822	33.2023	-0.379155	0.20845	0.334242	no
XLOC_001334	Sscle10g078460	Chr_10:1232163-1235741	C	A	OK	31.0676	16.1508	-0.943811	0.0018	0.00669884	yes
XLOC_001335	Sscle10g078490	Chr_10:1242590-1247023	C	A	OK	86.2992	234.638	1.44302	5e-05	0.000276735	yes
XLOC_001336	Sscle10g078500	Chr_10:1261227-1263826	C	A	OK	17.9159	18.6719	0.0596312	0.88725	0.928734	no
XLOC_001337	Sscle10g078510	Chr_10:1264587-1265697	C	A	OK	30.1756	26.4369	-0.190829	0.4993	0.63304	no
XLOC_001338	Sscle10g078520	Chr_10:1267574-1269179	C	A	OK	2.31146	1.09296	-1.08057	0.00925	0.0269765	yes
XLOC_001339	Sscle10g078540	Chr_10:1280740-1283111	C	A	OK	195.89	254.991	0.380407	0.2199	0.347854	no
XLOC_001340	Sscle10g078550	Chr_10:1288960-1291102	C	A	NOTEST	0.706347	0.529813	-0.414894	1	1	no
XLOC_001341	Sscle10g078570	Chr_10:1293649-1296560	C	A	OK	152.771	126.418	-0.273166	0.3717	0.51207	no
XLOC_001342	Sscle10g078610	Chr_10:1306513-1308674	C	A	OK	52.931	92.4208	0.804104	0.0069	0.021047	yes
XLOC_001343	Sscle10g078640	Chr_10:1320412-1320875	C	A	NOTEST	0.760112	1.13536	0.578868	1	1	no
XLOC_001344	Sscle10g078670,Sscle10g078680	Chr_10:1324754-1330872	C	A	OK	235.006	425.165	0.855326	0.01905	0.0492853	yes
XLOC_001345	Sscle10g078690	Chr_10:1331296-1333148	C	A	OK	36.4091	42.0246	0.206934	0.46655	0.603303	no
XLOC_001346	Sscle10g078720	Chr_10:1339215-1343480	C	A	OK	46.8981	21.7724	-1.10703	0.00015	0.00075266	yes
XLOC_001347	Sscle10g078730	Chr_10:1344252-1345122	C	A	NOTEST	0.932124	0.945495	0.0205479	1	1	no
XLOC_001348	Sscle10g078740	Chr_10:1345751-1348154	C	A	OK	42.9833	28.4847	-0.593589	0.0385	0.0878074	no
XLOC_001349	Sscle10g078760	Chr_10:1350994-1353669	C	A	OK	32.6314	35.8673	0.136412	0.77945	0.856127	no
XLOC_001350	Sscle10g078780	Chr_10:1354555-1356552	C	A	OK	22.528	112.573	2.32107	5e-05	0.000276735	yes
XLOC_001351	Sscle10g078790	Chr_10:1357442-1361645	C	A	OK	16.5808	26.5379	0.678538	0.0224	0.0563691	no
XLOC_001352	Sscle10g078800	Chr_10:1362271-1363522	C	A	OK	115.172	55.5429	-1.05212	0.00035	0.00160435	yes
XLOC_001353	Sscle10g078830	Chr_10:1369771-1371355	C	A	OK	3.5307	194.084	5.78058	5e-05	0.000276735	yes
XLOC_001354	Sscle10g078840	Chr_10:1375674-1382111	C	A	OK	23.8672	18.2189	-0.389599	0.19525	0.31812	no
XLOC_001355	Sscle10g078860	Chr_10:1384591-1390919	C	A	OK	30.1069	49.9307	0.729833	0.0215	0.0544788	no
XLOC_001356	Sscle10g078910	Chr_10:1404839-1405169	C	A	OK	5.11515	36.4332	2.8324	0.0014	0.00538544	yes
XLOC_001357	Sscle10g078930	Chr_10:1408745-1410256	C	A	OK	13.7742	290.892	4.40044	5e-05	0.000276735	yes
XLOC_001358	Sscle10g078940	Chr_10:1410948-1411960	C	A	OK	444.333	531.588	0.258667	0.3806	0.521068	no
XLOC_001359	Sscle10g078960	Chr_10:1414601-1416356	C	A	OK	180.289	128.707	-0.486223	0.0965	0.184323	no
XLOC_001360	Sscle10g078970	Chr_10:1417075-1421058	C	A	NOTEST	0.163703	0.0120474	-3.76428	1	1	no
XLOC_001361	Sscle10g079010	Chr_10:1433306-1433771	C	A	OK	93.6973	134.875	0.525547	0.08705	0.169772	no
XLOC_001362	Sscle10g079030	Chr_10:1437907-1442668	C	A	NOTEST	0.540592	0.597481	0.144354	1	1	no
XLOC_001363	Sscle10g079040	Chr_10:1446085-1447113	C	A	OK	33.1837	7.93618	-2.06396	5e-05	0.000276735	yes
XLOC_001364	Sscle10g079070	Chr_10:1452506-1454805	C	A	OK	5.5392	14.4796	1.38627	0.0002	0.000974451	yes
XLOC_001365	Sscle10g079090	Chr_10:1456704-1457564	C	A	NOTEST	0.0661304	0.119975	0.859349	1	1	no
XLOC_001366	Sscle10g079120	Chr_10:1468594-1469737	C	A	OK	117.151	94.6341	-0.307939	0.2858	0.421977	no
XLOC_001367	Sscle10g079140	Chr_10:1473836-1474859	C	A	OK	14.4294	20.9849	0.540342	0.0918	0.177121	no
XLOC_001368	Sscle10g079150	Chr_10:1476626-1478143	C	A	OK	19.7429	16.8884	-0.225296	0.45095	0.58881	no
XLOC_001369	Sscle10g079160	Chr_10:1487853-1488387	C	A	OK	99.0142	135.639	0.454063	0.1238	0.2239	no
XLOC_001370	Sscle10g079190	Chr_10:1495035-1498605	C	A	OK	2.15011	11.4806	2.41671	5e-05	0.000276735	yes
XLOC_001371	Sscle10g079220	Chr_10:1504514-1508631	C	A	OK	24.6939	20.5014	-0.268433	0.4921	0.626618	no
XLOC_001372	Sscle10g079240	Chr_10:1511359-1512773	C	A	OK	35.1978	27.8354	-0.338566	0.257	0.390073	no
XLOC_001373	Sscle10g079260	Chr_10:1520702-1520900	C	A	NOTEST	0	0	0	1	1	no
XLOC_001374	Sscle10g079280	Chr_10:1521603-1525424	C	A	OK	73.368	46.3789	-0.661682	0.0849	0.166406	no
XLOC_001375	Sscle10g079290	Chr_10:1526549-1527755	C	A	NOTEST	0.826371	0.301032	-1.45687	1	1	no
XLOC_001376	Sscle10g079300	Chr_10:1530131-1533230	C	A	NOTEST	0.113501	0.137765	0.279505	1	1	no
XLOC_001377	Sscle10g079320	Chr_10:1538399-1539497	C	A	OK	3.82069	36.2668	3.24674	5e-05	0.000276735	yes
XLOC_001378	Sscle10g079330	Chr_10:1540829-1541561	C	A	NOTEST	0.033877	0	#NAME?	1	1	no
XLOC_001379	Sscle10g079340	Chr_10:1542360-1543317	C	A	NOTEST	0.860291	0.481559	-0.837112	1	1	no
XLOC_001380	Sscle10g079360	Chr_10:1546779-1547962	C	A	OK	6.65258	14.0556	1.07916	0.28835	0.424836	no
XLOC_001381	Sscle10g079390	Chr_10:1555109-1557663	C	A	OK	2.10959	2.71044	0.36157	0.3259	0.465185	no
XLOC_001382	Sscle10g079410	Chr_10:1566200-1567702	C	A	OK	358.708	141.208	-1.34499	0.0001	0.000523187	yes
XLOC_001383	Sscle10g079430	Chr_10:1571133-1572044	C	A	OK	130.937	82.5754	-0.665092	0.02035	0.0520454	no
XLOC_001384	Sscle10g079480	Chr_10:1583506-1585538	C	A	OK	11.2535	10.6366	-0.0813335	0.83225	0.892972	no
XLOC_001385	Sscle10g079490	Chr_10:1595199-1595766	C	A	NOTEST	0	0	0	1	1	no
XLOC_001386	Sscle10g079500	Chr_10:1602627-1607973	C	A	OK	37.4934	32.472	-0.207439	0.56585	0.690507	no
XLOC_001387	Sscle10g079510	Chr_10:1610649-1611627	C	A	NOTEST	0.0421321	0	#NAME?	1	1	no
XLOC_001388	Sscle10g079530	Chr_10:1622860-1624075	C	A	NOTEST	0.0517582	0	#NAME?	1	1	no
XLOC_001389	Sscle10g079540	Chr_10:1625276-1627301	C	A	NOTEST	0.148635	0.0632362	-1.23295	1	1	no
XLOC_001390	Sscle10g079550	Chr_10:1627416-1628109	C	A	NOTEST	0.111989	0.0646142	-0.793436	1	1	no
XLOC_001391	Sscle10g079580	Chr_10:1635929-1637094	C	A	OK	73.5879	50.9451	-0.530527	0.0659	0.135667	no
XLOC_001392	Sscle10g079590	Chr_10:1637888-1639212	C	A	OK	319.22	713.625	1.16061	0.00055	0.00239053	yes
XLOC_001393	Sscle10g079620	Chr_10:1651842-1652259	C	A	OK	2.57584	3.46186	0.426502	0.4913	0.62593	no
XLOC_001394	Sscle10g079630	Chr_10:1653585-1655543	C	A	OK	2.93571	1.96144	-0.581792	0.12995	0.232535	no
XLOC_001395	Sscle10g079640	Chr_10:1656365-1657547	C	A	OK	22.7889	18.3021	-0.316318	0.30475	0.442502	no
XLOC_001396	Sscle10g079650	Chr_10:1658833-1659931	C	A	OK	1.58584	1.38023	-0.200342	0.67235	0.776681	no
XLOC_001397	Sscle10g079690	Chr_10:1666574-1670316	C	A	OK	52.2792	46.7773	-0.160428	0.6299	0.743009	no
XLOC_001398	Sscle10g079700	Chr_10:1671599-1673715	C	A	NOTEST	0.0488383	0.0655036	0.42356	1	1	no
XLOC_001399	Sscle10g079730	Chr_10:1678450-1679422	C	A	OK	76.7809	21.584	-1.83078	5e-05	0.000276735	yes
XLOC_001400	Sscle10g079760	Chr_10:1696157-1701900	C	A	OK	95.4031	108.96	0.191695	0.55195	0.678766	no
XLOC_001401	Sscle10g079770	Chr_10:1734147-1736172	C	A	OK	637.671	11.0355	-5.85259	0.17565	0.293598	no
XLOC_001402	Sscle10g079790	Chr_10:1745218-1747255	C	A	OK	70.4373	40.1632	-0.810464	0.0133	0.0365406	yes
XLOC_001403	Sscle10g079810	Chr_10:1748856-1750364	C	A	OK	2.09667	2.27852	0.120001	0.79395	0.866453	no
XLOC_001404	Sscle10g079830	Chr_10:1758435-1760816	C	A	OK	45.0942	52.8064	0.227771	0.41495	0.554608	no
XLOC_001405	Sscle10g079840	Chr_10:1762441-1763785	C	A	OK	32.1349	86.1966	1.42349	5e-05	0.000276735	yes
XLOC_001406	Sscle10g079860,Sscle10g079870	Chr_10:1771562-1774250	C	A	OK	28.7579	18.6122	-0.627706	0.05245	0.112903	no
XLOC_001407	Sscle10g079880,Sscle10g079890	Chr_10:1776969-1783325	C	A	OK	3.09401	3.87287	0.323927	0.32975	0.469206	no
XLOC_001408	Sscle10g079940	Chr_10:1793119-1798477	C	A	OK	10.8158	14.4358	0.416515	0.215	0.342057	no
XLOC_001409	Sscle10g079960	Chr_10:1801866-1802193	C	A	NOTEST	0	0.267865	inf	1	1	no
XLOC_001410	Sscle10g079970	Chr_10:1803842-1804211	C	A	NOTEST	0.266023	0.235032	-0.178694	1	1	no
XLOC_001411	Sscle10g079980	Chr_10:1805839-1808726	C	A	OK	36.1722	40.3532	0.157804	0.76795	0.848044	no
XLOC_001412	Sscle10g080000	Chr_10:1809623-1810644	C	A	OK	198.46	233.123	0.232244	0.42775	0.566756	no
XLOC_001413	Sscle10g080010	Chr_10:1812711-1813200	C	A	NOTEST	0	0	0	1	1	no
XLOC_001414	-	Chr_10:1826981-1828767	C	A	OK	7.16848	103.771	3.8556	5e-05	0.000276735	yes
XLOC_001415	Sscle10g080040	Chr_10:1829592-1833640	C	A	OK	6.21941	72.5715	3.54455	5e-05	0.000276735	yes
XLOC_001416	Sscle10g080060	Chr_10:1841531-1842923	C	A	OK	5.37322	15.0987	1.49056	5e-05	0.000276735	yes
XLOC_001417	Sscle10g080080	Chr_10:1846870-1851654	C	A	OK	13.8282	11.8067	-0.228003	0.4298	0.568818	no
XLOC_001418	Sscle10g080100	Chr_10:1858413-1860634	C	A	OK	39.3788	49.6535	0.334475	0.28145	0.4171	no
XLOC_001419	Sscle10g080120	Chr_10:1863628-1866992	C	A	OK	40.2278	29.3568	-0.454499	0.1083	0.201777	no
XLOC_001420	Sscle10g080190	Chr_10:1883246-1884790	C	A	OK	13.2133	14.7799	0.161645	0.5797	0.702195	no
XLOC_001421	Sscle10g080210	Chr_10:1888853-1890051	C	A	OK	29.4664	46.9794	0.67296	0.0199	0.0510998	no
XLOC_001422	Sscle10g080230	Chr_10:1893894-1895528	C	A	OK	33.8105	65.7106	0.958653	0.0016	0.0060475	yes
XLOC_001423	Sscle10g080240	Chr_10:1900572-1901492	C	A	OK	300.246	169.805	-0.822265	0.0042	0.0138121	yes
XLOC_001424	Sscle10g080270	Chr_10:1919325-1921331	C	A	OK	44.2871	54.5105	0.299649	0.2956	0.432656	no
XLOC_001425	Sscle10g080300	Chr_10:1928023-1929008	C	A	OK	670.199	545.169	-0.297887	0.31665	0.455248	no
XLOC_001426	Sscle10g080340	Chr_10:1935337-1937305	C	A	OK	94.0889	62.2881	-0.595069	0.04115	0.0926627	no
XLOC_001427	Sscle10g080360	Chr_10:1941585-1943662	C	A	NOTEST	0.0808491	0.0493626	-0.711811	1	1	no
XLOC_001428	Sscle10g080380	Chr_10:1947357-1952532	C	A	OK	4.97478	5.29215	0.0892228	0.76275	0.844214	no
XLOC_001429	Sscle10g080390	Chr_10:1953789-1957627	C	A	OK	0.0596249	1.26999	4.41276	0.00275	0.00961867	yes
XLOC_001430	Sscle10g080410	Chr_10:1960867-1962147	C	A	OK	2652.97	2281.85	-0.217403	0.54885	0.676067	no
XLOC_001431	Sscle10g080440	Chr_10:1977100-1977673	C	A	NOTEST	0	0	0	1	1	no
XLOC_001432	Sscle10g080450	Chr_10:1978370-1978859	C	A	NOTEST	0	0	0	1	1	no
XLOC_001433	Sscle10g080480	Chr_10:1991621-1991777	C	A	OK	40.9612	31.3429	-0.38612	0.60715	0.724602	no
XLOC_001434	Sscle10g080490	Chr_10:1992926-1996076	C	A	OK	13.0482	11.9959	-0.12131	0.6698	0.774661	no
XLOC_001435	Sscle10g080510	Chr_10:2000161-2003505	C	A	OK	4.66363	3.61201	-0.368649	0.26245	0.396187	no
XLOC_001436	-	Chr_10:2012722-2014586	C	A	OK	0.0119584	4.2532	8.47439	0.0989	0.187885	no
XLOC_001437	Sscle10g080540	Chr_10:2019248-2020212	C	A	NOTEST	0.113573	0.401367	1.8213	1	1	no
XLOC_001438	Sscle10g080580	Chr_10:2027484-2027759	C	A	OK	52.2546	1077.76	4.36634	5e-05	0.000276735	yes
XLOC_001439	Sscle10g080590	Chr_10:2028285-2032249	C	A	OK	0.197168	2.53199	3.68278	5e-05	0.000276735	yes
XLOC_001440	Sscle10g080600	Chr_10:2032452-2032776	C	A	NOTEST	0.130381	0	#NAME?	1	1	no
XLOC_001441	Sscle10g080610	Chr_10:2033192-2034269	C	A	NOTEST	0.305849	0.360485	0.237119	1	1	no
XLOC_001442	Sscle10g080620	Chr_10:2036081-2036858	C	A	OK	26.3937	27.7515	0.0723681	0.8117	0.878839	no
XLOC_001443	Sscle10g080640	Chr_10:2040935-2041430	C	A	NOTEST	0.533634	0.0682851	-2.96621	1	1	no
XLOC_001444	Sscle10g080660	Chr_10:2043415-2047556	C	A	OK	340.049	16.1943	-4.39218	5e-05	0.000276735	yes
XLOC_001445	Sscle10g080680	Chr_10:2047898-2049687	C	A	OK	19.2014	9.3791	-1.03369	0.00205	0.00749473	yes
XLOC_001446	Sscle10g080700	Chr_10:2054072-2054437	C	A	OK	116.09	266.408	1.19839	0.00665	0.0204073	yes
XLOC_001447	Sscle10g080710	Chr_10:2056881-2058165	C	A	OK	3.82017	3.1023	-0.300297	0.4179	0.557418	no
XLOC_001448	Sscle10g080730	Chr_10:2063928-2064527	C	A	NOTEST	0.291043	0.428217	0.557109	1	1	no
XLOC_001449	Sscle10g080760	Chr_10:2069804-2071555	C	A	OK	1434.48	1372.66	-0.0635527	0.90405	0.939198	no
XLOC_001450	Sscle10g080770	Chr_10:2072840-2076874	C	A	OK	21.089	18.5011	-0.188878	0.505	0.637972	no
XLOC_001451	Sscle10g080780	Chr_10:2078055-2079616	C	A	OK	23.7134	18.284	-0.375121	0.1895	0.311021	no
XLOC_001452	Sscle10g080850	Chr_10:2096449-2098100	C	A	OK	136.945	89.5419	-0.612964	0.0598	0.125456	no
XLOC_001453	Sscle10g080870	Chr_10:2100844-2101553	C	A	OK	4.30381	3.35544	-0.359113	0.4393	0.57788	no
XLOC_001454	Sscle10g080880	Chr_10:2102636-2104461	C	A	OK	0.246944	1.31493	2.41272	0.0042	0.0138121	yes
XLOC_001455	Sscle10g074820	Chr_10:6680-9026	C	A	OK	131.28	58.3262	-1.17043	0.00015	0.00075266	yes
XLOC_001456	Sscle10g074850	Chr_10:14937-17017	C	A	OK	2.33944	16.2255	2.79403	5e-05	0.000276735	yes
XLOC_001457	Sscle10g074860	Chr_10:17714-19821	C	A	OK	0.818774	1.67756	1.03483	0.01915	0.0494951	yes
XLOC_001458	Sscle10g074900	Chr_10:26272-26964	C	A	NOTEST	0.0621829	0	#NAME?	1	1	no
XLOC_001459	Sscle10g074910	Chr_10:27710-28915	C	A	NOTEST	0.207402	0.258191	0.316012	1	1	no
XLOC_001460	Sscle10g074940	Chr_10:44305-46543	C	A	OK	1.88329	21.5858	3.51875	5e-05	0.000276735	yes
XLOC_001461	Sscle10g074960	Chr_10:50131-51905	C	A	OK	35.6547	251.829	2.82028	5e-05	0.000276735	yes
XLOC_001462	Sscle10g074970	Chr_10:53838-55610	C	A	OK	1.08581	6.17311	2.50723	5e-05	0.000276735	yes
XLOC_001463	Sscle10g074990	Chr_10:61290-61986	C	A	OK	169.543	80.5972	-1.07285	0.0003	0.00139935	yes
XLOC_001464	Sscle10g075000	Chr_10:62673-63180	C	A	NOTEST	0.508512	0.62619	0.300319	1	1	no
XLOC_001465	Sscle10g075010,Sscle10g075020	Chr_10:64202-69146	C	A	OK	35.8388	41.7464	0.220128	0.5813	0.703426	no
XLOC_001466	Sscle10g075040	Chr_10:73135-77226	C	A	OK	39.0749	42.3395	0.115763	0.68905	0.789687	no
XLOC_001467	Sscle10g075060	Chr_10:81507-82467	C	A	NOTEST	0.0282075	0	#NAME?	1	1	no
XLOC_001468	Sscle10g075070	Chr_10:84565-85063	C	A	NOTEST	0	0	0	1	1	no
XLOC_001469	Sscle10g075080	Chr_10:86589-88815	C	A	OK	30.6907	23.7952	-0.36713	0.1958	0.318812	no
XLOC_001470	Sscle10g075090	Chr_10:89794-90719	C	A	OK	27.8662	21.5479	-0.370965	0.22535	0.354133	no
XLOC_001471	-	Chr_10:94493-95591	C	A	OK	1.24085	2.51168	1.01733	0.0258	0.0633075	no
XLOC_001472	Sscle10g075130	Chr_10:112547-112890	C	A	NOTEST	0.480499	0	#NAME?	1	1	no
XLOC_001473	Sscle10g075140	Chr_10:119038-119433	C	A	OK	0.335472	55.864	7.37958	0.12005	0.21866	no
XLOC_001474	Sscle10g075150	Chr_10:122923-124128	C	A	OK	230.671	232.065	0.00869333	0.9768	0.985103	no
XLOC_001475	Sscle10g075160	Chr_10:124866-126482	C	A	OK	51.6713	43.1528	-0.259908	0.3603	0.500656	no
XLOC_001476	Sscle10g075170	Chr_10:128258-130100	C	A	OK	160.281	117.973	-0.442147	0.1287	0.230821	no
XLOC_001477	Sscle10g075180,Sscle10g075190	Chr_10:137322-140730	C	A	OK	59.1387	61.2214	0.049935	0.8759	0.921479	no
XLOC_001478	Sscle10g075210	Chr_10:143135-145214	C	A	OK	71.0883	45.7686	-0.635252	0.02555	0.0628117	no
XLOC_001479	Sscle10g075230,Sscle10g075240,Sscle10g075250	Chr_10:145451-152464	C	A	OK	95.5513	156.182	0.708878	0.0994	0.188657	no
XLOC_001480	Sscle10g075270	Chr_10:160589-161464	C	A	OK	44.2094	128.292	1.53701	5e-05	0.000276735	yes
XLOC_001481	Sscle10g075290	Chr_10:165768-168342	C	A	OK	31.5745	54.6134	0.790495	0.00615	0.0191054	yes
XLOC_001482	Sscle10g075300	Chr_10:172102-175600	C	A	OK	51.7081	29.0311	-0.832791	0.0034	0.0115298	yes
XLOC_001483	Sscle10g075320	Chr_10:180026-180353	C	A	OK	1.00828	49.9351	5.63008	0.07445	0.14966	no
XLOC_001484	Sscle10g075350	Chr_10:189292-189646	C	A	OK	118.836	53.2617	-1.1578	0.00125	0.0048826	yes
XLOC_001485	Sscle10g075380	Chr_10:203391-206119	C	A	OK	11.9025	10.4354	-0.189781	0.4995	0.633218	no
XLOC_001486	Sscle10g075400	Chr_10:208317-209009	C	A	OK	16.648	54.2667	1.70472	5e-05	0.000276735	yes
XLOC_001487	-	Chr_10:209590-210413	C	A	OK	1.20748	1.93122	0.677507	0.2556	0.388503	no
XLOC_001488	Sscle10g075410	Chr_10:211864-213849	C	A	OK	7.40651	18.0042	1.28147	0.0004	0.0018049	yes
XLOC_001489	Sscle10g075440	Chr_10:219286-219869	C	A	OK	79.2963	47.4623	-0.740474	0.0222	0.0559491	no
XLOC_001490	Sscle10g075450	Chr_10:222864-223416	C	A	NOTEST	0	0	0	1	1	no
XLOC_001491	Sscle10g075460	Chr_10:224800-226222	C	A	OK	175.758	2309.07	3.71565	5e-05	0.000276735	yes
XLOC_001492	Sscle10g075470,Sscle10g075480	Chr_10:226865-229997	C	A	OK	102.521	537.099	2.38926	5e-05	0.000276735	yes
XLOC_001493	Sscle10g075500,Sscle10g075510,Sscle10g075520,Sscle10g075530,Sscle10g075540	Chr_10:231311-242047	C	A	OK	26.0572	34.5715	0.407903	0.3389	0.478846	no
XLOC_001494	Sscle10g075550	Chr_10:242275-243031	C	A	OK	169.892	377.288	1.15104	5e-05	0.000276735	yes
XLOC_001495	Sscle10g075560	Chr_10:243643-244841	C	A	OK	3729.18	7297.28	0.968501	0.0153	0.0410695	yes
XLOC_001496	Sscle10g075600	Chr_10:261320-262733	C	A	OK	0.160552	2.75738	4.10218	0.00235	0.00842376	yes
XLOC_001497	Sscle10g075640	Chr_10:271907-273966	C	A	OK	0.919025	15.4501	4.07137	5e-05	0.000276735	yes
XLOC_001498	-	Chr_10:275303-277988	C	A	OK	2.3265	5.56861	1.25916	0.00025	0.0011901	yes
XLOC_001499	Sscle10g075660	Chr_10:280996-288119	C	A	NOTEST	0.442026	0.640949	0.536078	1	1	no
XLOC_001500	Sscle10g075670	Chr_10:289382-291464	C	A	OK	16.4391	23.067	0.488697	0.1376	0.243101	no
XLOC_001501	Sscle10g075710	Chr_10:307716-314871	C	A	OK	6.56651	11.1825	0.768038	0.0082	0.0243766	yes
XLOC_001502	Sscle10g075750	Chr_10:327839-332532	C	A	OK	0.618387	1.32725	1.10186	0.00575	0.0180545	yes
XLOC_001503	Sscle10g075760	Chr_10:333197-336403	C	A	NOTEST	0.135823	0.580728	2.09613	1	1	no
XLOC_001504	Sscle10g075770	Chr_10:336499-338221	C	A	OK	26.2047	24.8163	-0.0785392	0.8255	0.888423	no
XLOC_001505	Sscle10g075810	Chr_10:349388-349671	C	A	NOTEST	0.778733	0	#NAME?	1	1	no
XLOC_001506	Sscle10g075830	Chr_10:352130-353572	C	A	OK	13.278	57.9492	2.12575	5e-05	0.000276735	yes
XLOC_001507	Sscle10g075840	Chr_10:353945-357945	C	A	OK	66.5286	117.212	0.817076	0.00675	0.020663	yes
XLOC_001508	Sscle10g075850	Chr_10:358854-359588	C	A	OK	1489.68	2114.24	0.505144	0.08355	0.164264	no
XLOC_001509	Sscle10g075880	Chr_10:382636-384481	C	A	OK	4.00211	5.63532	0.493737	0.1331	0.23694	no
XLOC_001510	Sscle10g075900	Chr_10:393263-396614	C	A	OK	20.511	17.7307	-0.210154	0.52705	0.657133	no
XLOC_001511	Sscle10g075920	Chr_10:403489-404948	C	A	OK	70.6573	187.428	1.40742	5e-05	0.000276735	yes
XLOC_001512	Sscle10g075930	Chr_10:406288-410974	C	A	OK	43.6455	36.184	-0.27048	0.37405	0.514461	no
XLOC_001513	Sscle10g075950	Chr_10:412812-413365	C	A	OK	6882.9	2844.62	-1.27478	0.00025	0.0011901	yes
XLOC_001514	Sscle10g075960	Chr_10:413967-417491	C	A	OK	13.3001	20.1672	0.600569	0.0359	0.0829595	no
XLOC_001515	Sscle10g075970	Chr_10:418062-419413	C	A	OK	22.6152	24.1797	0.0965074	0.73095	0.821039	no
XLOC_001516	Sscle10g076000	Chr_10:425885-430126	C	A	NOTEST	0.155372	0.24118	0.634388	1	1	no
XLOC_001517	Sscle10g076010	Chr_10:432239-434133	C	A	NOTEST	0.387106	0.396103	0.0331499	1	1	no
XLOC_001518	Sscle10g076030	Chr_10:440282-442758	C	A	OK	46.1464	23.8177	-0.954184	0.0008	0.00331422	yes
XLOC_001519	Sscle10g076050	Chr_10:442764-445324	C	A	OK	52.4463	115.746	1.14204	0.01195	0.0334331	yes
XLOC_001520	Sscle10g076060,Sscle10g076080	Chr_10:449394-457054	C	A	OK	31.4418	24.5637	-0.356156	0.403	0.543088	no
XLOC_001521	Sscle10g076110	Chr_10:465730-467405	C	A	OK	55.5297	35.403	-0.649388	0.02295	0.0574923	no
XLOC_001522	Sscle10g076130	Chr_10:471703-473160	C	A	OK	65.6554	31.4261	-1.06295	0.0004	0.0018049	yes
XLOC_001523	Sscle10g076200,Sscle10g076210	Chr_10:498522-501035	C	A	OK	10.5072	4.16431	-1.33523	0.00395	0.0131056	yes
XLOC_001524	Sscle10g076230,Sscle10g076240,Sscle10g076250	Chr_10:503527-507003	C	A	OK	85.9619	112.163	0.383827	0.3079	0.445891	no
XLOC_001525	Sscle10g076280	Chr_10:512799-515617	C	A	OK	48.985	12.6739	-1.95048	5e-05	0.000276735	yes
XLOC_001526	Sscle10g076310	Chr_10:520511-524272	C	A	OK	16.8358	19.8237	0.235694	0.4223	0.561555	no
XLOC_001527	Sscle10g076340	Chr_10:529794-531297	C	A	OK	0.351548	10.0911	4.84322	5e-05	0.000276735	yes
XLOC_001528	Sscle10g076350	Chr_10:535771-537743	C	A	NOTEST	0.0554596	0.0195081	-1.50737	1	1	no
XLOC_001529	Sscle10g076360	Chr_10:540137-541887	C	A	OK	0.520735	3.37761	2.69738	0.0004	0.0018049	yes
XLOC_001530	Sscle10g076370	Chr_10:543922-545374	C	A	NOTEST	0.0308787	0.0452773	0.552179	1	1	no
XLOC_001531	Sscle10g076380	Chr_10:548314-554090	C	A	OK	3.64017	4.32847	0.249852	0.3929	0.533248	no
XLOC_001532	Sscle10g076390	Chr_10:555036-556201	C	A	OK	140.824	49.1118	-1.51975	5e-05	0.000276735	yes
XLOC_001533	Sscle10g076400	Chr_10:558358-559986	C	A	OK	1.37334	1.40334	0.0311727	0.95865	0.974062	no
XLOC_001534	Sscle10g076450	Chr_10:579287-580109	C	A	OK	37.8191	25.9779	-0.54183	0.06435	0.133065	no
XLOC_001535	Sscle10g076470	Chr_10:583682-584378	C	A	OK	11.5066	8.29313	-0.472473	0.1949	0.317678	no
XLOC_001536	Sscle10g076490	Chr_10:589819-590950	C	A	OK	2.196	11.3824	2.37385	5e-05	0.000276735	yes
XLOC_001537	Sscle10g076530	Chr_10:603046-605728	C	A	OK	65.491	50.6365	-0.37112	0.2002	0.324195	no
XLOC_001538	Sscle10g076540	Chr_10:608087-608971	C	A	OK	3.89342	196.558	5.65777	5e-05	0.000276735	yes
XLOC_001539	Sscle10g076550	Chr_10:609934-612712	C	A	OK	0.286233	4.669	4.02785	5e-05	0.000276735	yes
XLOC_001540	Sscle10g076600	Chr_10:653148-653604	C	A	NOTEST	0.445964	0.773774	0.794983	1	1	no
XLOC_001541	Sscle10g076630	Chr_10:660532-664143	C	A	OK	14.8558	15.7341	0.082865	0.77545	0.853382	no
XLOC_001542	Sscle10g076640	Chr_10:664562-665616	C	A	OK	51.3908	18.7131	-1.45746	5e-05	0.000276735	yes
XLOC_001543	Sscle10g076660	Chr_10:667135-668772	C	A	OK	33.8119	22.1031	-0.613282	0.03545	0.0821253	no
XLOC_001544	Sscle10g076670,Sscle10g076680	Chr_10:669165-674951	C	A	OK	49.5809	44.1942	-0.165925	0.68995	0.790343	no
XLOC_001545	Sscle10g076700	Chr_10:676024-676786	C	A	OK	1.23712	1.29125	0.0617804	0.92355	0.951697	no
XLOC_001546	Sscle10g076710	Chr_10:678291-680510	C	A	OK	63.5309	78.2719	0.301036	0.3059	0.443744	no
XLOC_001547	Sscle10g076740	Chr_10:687275-687898	C	A	OK	92.1705	162.04	0.81397	0.0052	0.0165674	yes
XLOC_001548	Sscle10g076760	Chr_10:689861-691733	C	A	OK	32.9517	29.6583	-0.151918	0.59665	0.715974	no
XLOC_001549	Sscle10g076790	Chr_10:697221-699403	C	A	OK	88.571	65.0179	-0.445998	0.14635	0.254923	no
XLOC_001550	Sscle10g076800	Chr_10:699960-702269	C	A	OK	3.94781	5.77014	0.547554	0.14995	0.259666	no
XLOC_001551	Sscle10g076840	Chr_10:706455-715074	C	A	OK	86.2657	40.3598	-1.09587	0.00065	0.00276554	yes
XLOC_001552	Sscle10g076850	Chr_10:716118-717155	C	A	OK	135.27	167.972	0.312371	0.27735	0.412515	no
XLOC_001553	Sscle10g076860	Chr_10:717447-720191	C	A	OK	270.907	184.167	-0.556784	0.22355	0.352088	no
XLOC_001554	Sscle10g076890	Chr_10:724084-726892	C	A	OK	11.8419	46.8743	1.98489	0.39095	0.53122	no
XLOC_001555	Sscle10g076910	Chr_10:728251-729838	C	A	NOTEST	0.33662	0.279365	-0.26897	1	1	no
XLOC_001556	Sscle10g076940	Chr_10:739915-740539	C	A	OK	2.05595	8.99064	2.12862	5e-05	0.000276735	yes
XLOC_001557	Sscle10g076990	Chr_10:753673-755508	C	A	OK	28.1978	16.966	-0.732933	0.0117	0.0328505	yes
XLOC_001558	Sscle10g077040	Chr_10:771986-774482	C	A	OK	7.42696	5.54391	-0.421869	0.2235	0.352027	no
XLOC_001559	Sscle10g077070	Chr_10:782280-783743	C	A	OK	24.1116	15.9877	-0.592765	0.04045	0.0913777	no
XLOC_001560	Sscle10g077090	Chr_10:786224-790553	C	A	NOTEST	0.184568	0.164394	-0.166993	1	1	no
XLOC_001561	Sscle10g077100	Chr_10:791651-792942	C	A	OK	41.7434	20.0062	-1.0611	0.00025	0.0011901	yes
XLOC_001562	Sscle10g077110	Chr_10:796648-798354	C	A	OK	66.2957	338.694	2.353	5e-05	0.000276735	yes
XLOC_001563	Sscle10g077120	Chr_10:804555-809063	C	A	OK	2.80233	9.40016	1.74606	5e-05	0.000276735	yes
XLOC_001564	Sscle10g077130	Chr_10:810365-812409	C	A	OK	2.49088	16.041	2.68703	5e-05	0.000276735	yes
XLOC_001565	Sscle10g077150	Chr_10:816709-818271	C	A	OK	43.3284	51.425	0.247156	0.3848	0.525204	no
XLOC_001566	Sscle10g077170	Chr_10:822770-824266	C	A	NOTEST	0.127389	0.0878223	-0.536581	1	1	no
XLOC_001567	Sscle10g077180	Chr_10:825005-826818	C	A	NOTEST	0.0309989	0.0818483	1.40074	1	1	no
XLOC_001568	Sscle10g077190	Chr_10:827236-829291	C	A	OK	8.43618	36.2423	2.10301	5e-05	0.000276735	yes
XLOC_001569	Sscle10g077220	Chr_10:836293-839049	C	A	OK	56.8501	89.041	0.647308	0.03045	0.07248	no
XLOC_001570	Sscle10g077250	Chr_10:845236-846486	C	A	OK	55.0871	120.338	1.12731	0.0001	0.000523187	yes
XLOC_001571	Sscle10g077280	Chr_10:853962-854452	C	A	OK	14.1553	8.3476	-0.761904	0.0701	0.142605	no
XLOC_001572	Sscle10g077290	Chr_10:855221-855666	C	A	NOTEST	0.8193	0.177189	-2.2091	1	1	no
XLOC_001573	Sscle10g077300	Chr_10:856253-859155	C	A	OK	19.8308	21.5273	0.118429	0.6796	0.782278	no
XLOC_001574	Sscle10g077340	Chr_10:875817-876951	C	A	OK	87.1231	70.1365	-0.312889	0.27165	0.406219	no
XLOC_001575	Sscle10g077360,Sscle10g077370	Chr_10:880592-884352	C	A	OK	29.8048	84.0216	1.49522	0.14865	0.257973	no
XLOC_001576	Sscle10g077400	Chr_10:888602-889268	C	A	OK	76.8402	166.229	1.11324	5e-05	0.000276735	yes
XLOC_001577	Sscle10g077440	Chr_10:897954-900441	C	A	OK	1.02074	24.7435	4.59937	5e-05	0.000276735	yes
XLOC_001578	Sscle10g077450	Chr_10:903491-904798	C	A	NOTEST	0.253288	0.0433479	-2.54674	1	1	no
XLOC_001579	Sscle10g077470	Chr_10:913318-914888	C	A	NOTEST	0.431834	0.127259	-1.76272	1	1	no
XLOC_001580	Sscle10g077480	Chr_10:915884-916891	C	A	OK	79.8547	42.0952	-0.923722	0.00155	0.00588323	yes
XLOC_001581	Sscle10g077490	Chr_10:918431-918734	C	A	OK	3.28531	9.60687	1.54804	0.57515	0.698396	no
XLOC_001582	Sscle10g077500	Chr_10:918882-920176	C	A	OK	19.8371	13.6393	-0.540432	0.0697	0.141939	no
XLOC_001583	Sscle10g077520	Chr_10:921335-922690	C	A	OK	5.33856	5.29014	-0.0131451	0.9668	0.979025	no
XLOC_001584	Sscle10g077540	Chr_10:924844-928114	C	A	OK	21.3244	23.728	0.154086	0.5872	0.708338	no
XLOC_001585	Sscle10g077550	Chr_10:928618-929953	C	A	OK	43.0364	28.515	-0.593839	0.0458	0.101105	no
XLOC_001586	Sscle10g077580	Chr_10:944640-945574	C	A	OK	51.8819	64.3979	0.311783	0.2776	0.412806	no
XLOC_001587	Sscle10g077600	Chr_10:950640-963781	C	A	OK	14.3458	17.6948	0.302693	0.30885	0.446916	no
XLOC_001588	Sscle10g077610	Chr_10:964765-965445	C	A	OK	620.422	257.04	-1.27126	5e-05	0.000276735	yes
XLOC_001589	Sscle10g077650	Chr_10:973490-976670	C	A	OK	50.3892	26.8992	-0.90555	0.00185	0.00685726	yes
XLOC_001590	Sscle10g077680	Chr_10:980809-983979	C	A	OK	77.299	76.5104	-0.0147934	0.96345	0.977094	no
XLOC_001591	Sscle10g077690	Chr_10:986404-986983	C	A	OK	223.518	162.701	-0.458163	0.1144	0.210612	no
XLOC_001592	Sscle10g077720	Chr_10:990139-991081	C	A	OK	1.25223	4.39921	1.81274	0.0283	0.0682856	no
XLOC_001593	Sscle10g077740	Chr_10:995383-996762	C	A	OK	22.5408	24.8296	0.139521	0.63165	0.744422	no
XLOC_001594	Sscle10g077750	Chr_10:997429-997665	C	A	NOTEST	0	0	0	1	1	no
XLOC_001595	Sscle10g077760,Sscle10g077770	Chr_10:998060-1001411	C	A	OK	74.8199	86.0001	0.200917	0.7511	0.835678	no
XLOC_001596	Sscle10g077790	Chr_10:1002892-1004642	C	A	NOTEST	0.0588252	0.139502	1.24578	1	1	no
XLOC_001597	Sscle10g077800	Chr_10:1004957-1007107	C	A	OK	12.9832	17.1304	0.399911	0.1629	0.277128	no
XLOC_001598	Sscle10g077820	Chr_10:1007947-1009064	C	A	OK	29.8868	15.8583	-0.914275	0.0031	0.0106549	yes
XLOC_001599	Sscle10g077840	Chr_10:1011432-1014808	C	A	NOTEST	0.678592	0.677563	-0.00218974	1	1	no
XLOC_001600	Sscle10g077850	Chr_10:1015103-1020836	C	A	OK	104.219	93.8175	-0.151694	0.8494	0.904115	no
XLOC_001601	Sscle10g077870	Chr_10:1020836-1022015	C	A	OK	34.7805	46.3	0.412735	0.153	0.263763	no
XLOC_001602	Sscle10g077890	Chr_10:1026384-1029719	C	A	OK	27.5991	26.6	-0.0531971	0.8542	0.907482	no
XLOC_001603	Sscle10g077910	Chr_10:1031053-1032542	C	A	OK	44.6266	20.8489	-1.09793	5e-05	0.000276735	yes
XLOC_001604	Sscle10g077960	Chr_10:1051165-1056865	C	A	OK	164.301	156.818	-0.0672525	0.91015	0.943237	no
XLOC_001605	Sscle10g077970	Chr_10:1058070-1059361	C	A	OK	33.1153	26.8384	-0.303199	0.29555	0.4326	no
XLOC_001606	Sscle10g077990	Chr_10:1066176-1067234	C	A	OK	1.23174	1.63427	0.407944	0.44895	0.586983	no
XLOC_001607	Sscle10g078010	Chr_10:1071293-1072246	C	A	NOTEST	0.0851017	0	#NAME?	1	1	no
XLOC_001608	Sscle10g078030	Chr_10:1078071-1078745	C	A	OK	1022.07	1509.03	0.562122	0.0506	0.109702	no
XLOC_001609	Sscle10g078040	Chr_10:1081812-1084071	C	A	OK	16.8974	21.4109	0.341542	0.23645	0.366981	no
XLOC_001610	Sscle10g078050	Chr_10:1096682-1100816	C	A	OK	16.934	12.0344	-0.492753	0.1793	0.298125	no
XLOC_001611	Sscle10g078090	Chr_10:1104076-1105721	C	A	NOTEST	0.528006	0.385429	-0.45409	1	1	no
XLOC_001612	-	Chr_10:1107077-1107751	C	A	OK	78.3712	80.3819	0.0365481	0.9022	0.93803	no
XLOC_001613	Sscle10g078130	Chr_10:1115678-1119021	C	A	OK	16.4157	44.2675	1.43117	0.0001	0.000523187	yes
XLOC_001614	Sscle10g078160	Chr_10:1128574-1129588	C	A	OK	3.94255	8.6862	1.1396	0.00365	0.0122487	yes
XLOC_001615	Sscle10g078180	Chr_10:1131442-1135058	C	A	OK	6.78583	4.351	-0.641178	0.0372	0.0854254	no
XLOC_001616	Sscle10g078220	Chr_10:1153032-1155407	C	A	OK	3.62475	3.0798	-0.235044	0.52135	0.652198	no
XLOC_001617	Sscle10g078230	Chr_10:1156157-1157375	C	A	OK	3.32481	4.6191	0.474341	0.28205	0.417753	no
XLOC_001618	Sscle10g078240	Chr_10:1158165-1158945	C	A	OK	4.80226	1.92643	-1.31778	0.0077	0.0231033	yes
XLOC_001619	Sscle10g078260	Chr_10:1165270-1170358	C	A	NOTEST	0.907324	0.743259	-0.287753	1	1	no
XLOC_001620	Sscle10g078280	Chr_10:1171224-1174734	C	A	OK	16.025	35.497	1.14737	0.67765	0.780749	no
XLOC_001621	Sscle10g078300	Chr_10:1179174-1180841	C	A	OK	2.87533	3.16314	0.137631	0.71495	0.809387	no
XLOC_001622	Sscle10g078320	Chr_10:1189784-1192058	C	A	OK	68.4852	49.3949	-0.47143	0.1002	0.189783	no
XLOC_001623	Sscle10g078340	Chr_10:1193978-1195065	C	A	OK	32.8365	16.9616	-0.953032	0.00115	0.00453935	yes
XLOC_001624	Sscle10g078350	Chr_10:1195881-1197975	C	A	OK	25.9001	24.959	-0.0533983	0.85375	0.907138	no
XLOC_001625	Sscle10g078390	Chr_10:1201896-1210500	C	A	OK	16.5162	16.727	0.0183012	0.98015	0.987193	no
XLOC_001626	Sscle10g078420	Chr_10:1215663-1218112	C	A	OK	128.671	104.841	-0.295493	0.4464	0.584626	no
XLOC_001627	Sscle10g078440	Chr_10:1218359-1222541	C	A	OK	0.783565	2.85806	1.86691	0.3211	0.459975	no
XLOC_001628	Sscle10g078450	Chr_10:1224892-1228268	C	A	NOTEST	0.14479	0.334168	1.20661	1	1	no
XLOC_001629	Sscle10g078470	Chr_10:1236161-1237604	C	A	OK	19.0983	17.5871	-0.118926	0.6822	0.784307	no
XLOC_001630	Sscle10g078480	Chr_10:1238120-1240266	C	A	OK	2.25409	5.83495	1.37218	0.0001	0.000523187	yes
XLOC_001631	Sscle10g078530	Chr_10:1270192-1278064	C	A	OK	4.74659	8.54707	0.84854	0.00355	0.0119633	yes
XLOC_001632	Sscle10g078560	Chr_10:1291144-1293301	C	A	OK	101.698	43.2517	-1.23347	5e-05	0.000276735	yes
XLOC_001633	Sscle10g078580	Chr_10:1297359-1299704	C	A	OK	6.58227	4.72711	-0.477626	0.13285	0.236647	no
XLOC_001634	Sscle10g078590,Sscle10g078600	Chr_10:1300418-1305747	C	A	OK	25.3307	82.5802	1.70491	5e-05	0.000276735	yes
XLOC_001635	Sscle10g078620	Chr_10:1312438-1313467	C	A	OK	16.6353	13.0673	-0.348284	0.27715	0.412289	no
XLOC_001636	Sscle10g078630	Chr_10:1317979-1320134	C	A	OK	5.04526	7.91432	0.649535	0.04795	0.104948	no
XLOC_001637	Sscle10g078650	Chr_10:1321840-1324370	C	A	OK	59.1812	27.4233	-1.10974	0.0001	0.000523187	yes
XLOC_001638	Sscle10g078660	Chr_10:1324754-1330872	C	A	OK	3.07658	31.8004	3.36965	0.02695	0.0656077	no
XLOC_001639	Sscle10g078700,Sscle10g078710	Chr_10:1333651-1338703	C	A	OK	36.8367	26.5833	-0.470624	0.1396	0.245878	no
XLOC_001640	Sscle10g078750	Chr_10:1348781-1350468	C	A	OK	8.0631	11.8194	0.551754	0.08185	0.161573	no
XLOC_001641	Sscle10g078770	Chr_10:1350994-1353669	C	A	OK	68.9114	38.1297	-0.853829	0.04475	0.0991882	no
XLOC_001642	Sscle10g078810	Chr_10:1364212-1365574	C	A	OK	25.6504	24.5326	-0.0642812	0.8163	0.882071	no
XLOC_001643	Sscle10g078820	Chr_10:1367668-1369416	C	A	OK	16.7405	16.2781	-0.0404138	0.8968	0.934738	no
XLOC_001644	Sscle10g078850	Chr_10:1382748-1384277	C	A	OK	23.568	31.0025	0.395554	0.1729	0.290082	no
XLOC_001645	Sscle10g078870	Chr_10:1392953-1396271	C	A	NOTEST	0.673614	0.831527	0.303841	1	1	no
XLOC_001646	Sscle10g078880	Chr_10:1396929-1398021	C	A	OK	1.46605	3.74419	1.35272	0.0039	0.0129663	yes
XLOC_001647	Sscle10g078890	Chr_10:1398444-1399137	C	A	OK	1.85961	12.3282	2.72889	0.0001	0.000523187	yes
XLOC_001648	Sscle10g078900	Chr_10:1399261-1401512	C	A	OK	0.38343	22.8625	5.89788	5e-05	0.000276735	yes
XLOC_001649	Sscle10g078920	Chr_10:1405641-1407021	C	A	OK	0.14548	2.68387	4.20542	0.01105	0.0313045	yes
XLOC_001650	Sscle10g078950	Chr_10:1412417-1414267	C	A	OK	375.966	222.292	-0.758146	0.01335	0.0366591	yes
XLOC_001651	Sscle10g078980	Chr_10:1422989-1426790	C	A	OK	47.7833	40.1663	-0.25052	0.39235	0.53265	no
XLOC_001652	Sscle10g078990,Sscle10g079000	Chr_10:1428226-1432496	C	A	OK	131.077	282.254	1.10658	0.0019	0.00701698	yes
XLOC_001653	Sscle10g079020	Chr_10:1433810-1435278	C	A	OK	29.8053	39.9773	0.423611	0.1427	0.250139	no
XLOC_001654	Sscle10g079050	Chr_10:1447815-1449929	C	A	OK	3.22622	7.82193	1.27768	0.00025	0.0011901	yes
XLOC_001655	Sscle10g079060	Chr_10:1450558-1451712	C	A	OK	34.7011	53.3884	0.621545	0.03465	0.0806284	no
XLOC_001656	Sscle10g079080	Chr_10:1452506-1454805	C	A	OK	2.8217	9.2454	1.71217	0.03745	0.0858959	no
XLOC_001657	Sscle10g079100	Chr_10:1463312-1463987	C	A	NOTEST	0	0.221234	inf	1	1	no
XLOC_001658	Sscle10g079110	Chr_10:1465595-1468229	C	A	OK	37.0554	16.6194	-1.15682	5e-05	0.000276735	yes
XLOC_001659	Sscle10g079130	Chr_10:1471010-1471742	C	A	NOTEST	0.678925	0.658287	-0.0445361	1	1	no
XLOC_001660	Sscle10g079170	Chr_10:1488598-1491116	C	A	OK	6.02109	6.95291	0.207592	0.52035	0.651361	no
XLOC_001661	Sscle10g079180	Chr_10:1492436-1492784	C	A	NOTEST	0.137461	0	#NAME?	1	1	no
XLOC_001662	Sscle10g079200	Chr_10:1500745-1504441	C	A	OK	2.34356	1.25437	-0.901737	0.0179	0.0467914	yes
XLOC_001663	Sscle10g079210	Chr_10:1504514-1508631	C	A	NOTEST	1.12646	0.755034	-0.577177	1	1	no
XLOC_001664	Sscle10g079220	Chr_10:1504514-1508631	C	A	OK	9.93636	23.7158	1.25506	0.0648	0.133809	no
XLOC_001665	Sscle10g079230	Chr_10:1510219-1511304	C	A	OK	46.4273	35.4683	-0.388442	0.17735	0.295693	no
XLOC_001666	Sscle10g079250	Chr_10:1514397-1516650	C	A	NOTEST	0.00895145	0.044789	2.32295	1	1	no
XLOC_001667	Sscle10g079270	Chr_10:1521603-1525424	C	A	OK	56.3136	37.3551	-0.592179	0.2883	0.42479	no
XLOC_001668	Sscle10g079310	Chr_10:1533520-1535078	C	A	OK	2.37309	2.59889	0.131129	0.70705	0.803355	no
XLOC_001669	Sscle10g079350	Chr_10:1544133-1546618	C	A	OK	97.7445	23.658	-2.04669	5e-05	0.000276735	yes
XLOC_001670	Sscle10g079370	Chr_10:1548185-1550698	C	A	OK	2.1493	3.19158	0.570406	0.11745	0.215031	no
XLOC_001671	Sscle10g079380	Chr_10:1550843-1551149	C	A	OK	1.07741	1.88715	0.808645	0.46405	0.600977	no
XLOC_001672	Sscle10g079400	Chr_10:1560023-1565527	C	A	OK	12.4008	22.0473	0.830167	0.0042	0.0138121	yes
XLOC_001673	Sscle10g079420	Chr_10:1568665-1570812	C	A	OK	58.2529	62.1786	0.0940887	0.7385	0.826649	no
XLOC_001674	Sscle10g079440	Chr_10:1573841-1574631	C	A	OK	202.055	150.625	-0.423791	0.1426	0.249995	no
XLOC_001675	Sscle10g079450	Chr_10:1576559-1577024	C	A	NOTEST	0.0728823	0.13435	0.882362	1	1	no
XLOC_001676	Sscle10g079460	Chr_10:1577288-1579683	C	A	OK	8.04857	8.33413	0.0502979	0.86695	0.91568	no
XLOC_001677	Sscle10g079470	Chr_10:1580103-1581445	C	A	OK	5.36656	9.7351	0.859197	0.0136	0.0372162	yes
XLOC_001678	Sscle10g079520	Chr_10:1620196-1622115	C	A	OK	34.738	19.2633	-0.850658	0.00345	0.0116715	yes
XLOC_001679	Sscle10g079560	Chr_10:1631228-1632453	C	A	OK	1.65795	13.2267	2.99599	5e-05	0.000276735	yes
XLOC_001680	Sscle10g079570	Chr_10:1633302-1635081	C	A	OK	47.0164	52.9194	0.170632	0.54675	0.674219	no
XLOC_001681	Sscle10g079600	Chr_10:1644583-1648069	C	A	OK	10.7644	7.67107	-0.488764	0.08825	0.171671	no
XLOC_001682	Sscle10g079610	Chr_10:1650460-1651138	C	A	OK	84.043	54.4658	-0.625779	0.02975	0.0711303	no
XLOC_001683	Sscle10g079660,Sscle10g079670	Chr_10:1660079-1661345	C	A	NOTEST	0.251226	0.183793	-0.450903	1	1	no
XLOC_001684	Sscle10g079680	Chr_10:1662654-1663645	C	A	OK	1.3571	1.33434	-0.0243931	0.9546	0.971584	no
XLOC_001685	Sscle10g079710	Chr_10:1674509-1674990	C	A	OK	0.254427	3.96107	3.96057	0.1221	0.221539	no
XLOC_001686	Sscle10g079720	Chr_10:1676472-1678046	C	A	OK	81.7826	37.5145	-1.12434	5e-05	0.000276735	yes
XLOC_001687	Sscle10g079740	Chr_10:1679461-1680151	C	A	OK	27.7535	9.55817	-1.53786	5e-05	0.000276735	yes
XLOC_001688	Sscle10g079750	Chr_10:1686963-1692416	C	A	OK	60.6294	76.1557	0.328935	0.28925	0.42577	no
XLOC_001689	Sscle10g079770	Chr_10:1734147-1736172	C	A	OK	961.966	41.3945	-4.53848	5e-05	0.000276735	yes
XLOC_001690	Sscle10g079780	Chr_10:1741790-1743368	C	A	OK	2.48996	3.10586	0.318874	0.40945	0.549258	no
XLOC_001691	Sscle10g079800	Chr_10:1745218-1747255	C	A	OK	15.2883	11.2545	-0.44193	0.67555	0.779138	no
XLOC_001692	Sscle10g079820	Chr_10:1751820-1753473	C	A	OK	1.6075	7.25462	2.17408	0.00195	0.00717935	yes
XLOC_001693	Sscle10g079850	Chr_10:1764753-1770998	C	A	OK	3.32467	3.02999	-0.133899	0.66395	0.770087	no
XLOC_001694	Sscle10g079900	Chr_10:1783757-1784467	C	A	OK	8.27083	3.20828	-1.36623	0.0089	0.0261247	yes
XLOC_001695	Sscle10g079910	Chr_10:1785354-1789311	C	A	OK	3.66204	1.53371	-1.25562	0.0006	0.00257951	yes
XLOC_001696	Sscle10g079920	Chr_10:1789899-1791166	C	A	OK	146.63	726.12	2.30803	5e-05	0.000276735	yes
XLOC_001697	Sscle10g079930	Chr_10:1792414-1793016	C	A	OK	2.26358	7.84533	1.79323	0.0022	0.00796199	yes
XLOC_001698	Sscle10g079950	Chr_10:1799938-1801294	C	A	NOTEST	0.0442812	0.141664	1.67771	1	1	no
XLOC_001699	Sscle10g079990	Chr_10:1805839-1808726	C	A	OK	77.1345	54.7927	-0.493392	0.21315	0.339795	no
XLOC_001700	Sscle10g080020	Chr_10:1816389-1822034	C	A	OK	2046.72	3807.49	0.895527	0.07645	0.152898	no
XLOC_001701	Sscle10g080030	Chr_10:1822636-1823205	C	A	NOTEST	0	0.448184	inf	1	1	no
XLOC_001702	Sscle10g080050	Chr_10:1838797-1840465	C	A	OK	3.34046	10.7648	1.68821	5e-05	0.000276735	yes
XLOC_001703	Sscle10g080070	Chr_10:1844297-1845615	C	A	OK	23.9437	32.6022	0.445324	0.2537	0.386352	no
XLOC_001704	Sscle10g080090	Chr_10:1852934-1857074	C	A	OK	11.0155	9.80049	-0.168614	0.57655	0.699593	no
XLOC_001705	Sscle10g080110	Chr_10:1861015-1862033	C	A	OK	5.55725	4.02566	-0.465145	0.1923	0.314552	no
XLOC_001706	Sscle10g080130	Chr_10:1868004-1868520	C	A	NOTEST	0	0	0	1	1	no
XLOC_001707	Sscle10g080140	Chr_10:1870065-1870803	C	A	NOTEST	0	0	0	1	1	no
XLOC_001708	Sscle10g080150	Chr_10:1874011-1876686	C	A	NOTEST	0.141726	0.198766	0.487972	1	1	no
XLOC_001709	Sscle10g080160	Chr_10:1877455-1878559	C	A	NOTEST	0.218129	1.09448	2.32699	1	1	no
XLOC_001710	Sscle10g080170	Chr_10:1878664-1878961	C	A	NOTEST	0.33596	0	#NAME?	1	1	no
XLOC_001711	Sscle10g080180	Chr_10:1880208-1881406	C	A	OK	3.97543	10.2352	1.36436	0.00045	0.00200347	yes
XLOC_001712	Sscle10g080200	Chr_10:1885870-1888406	C	A	OK	15.9046	10.327	-0.623017	0.0278	0.0673072	no
XLOC_001713	Sscle10g080220	Chr_10:1890540-1893636	C	A	OK	73.6001	76.8637	0.0625957	0.8412	0.898703	no
XLOC_001714	-	Chr_10:1895821-1897222	C	A	OK	3.29694	2.25842	-0.545814	0.2537	0.386352	no
XLOC_001715	Sscle10g080250	Chr_10:1902444-1905675	C	A	NOTEST	0.241631	0.252394	0.0628697	1	1	no
XLOC_001716	Sscle10g080260	Chr_10:1910384-1911842	C	A	OK	100.965	155.837	0.626172	0.0336	0.0786039	no
XLOC_001717	Sscle10g080280	Chr_10:1921908-1924689	C	A	NOTEST	0.172583	0.387087	1.16537	1	1	no
XLOC_001718	Sscle10g080290	Chr_10:1925178-1926587	C	A	OK	4.20545	4.21638	0.00374498	0.98645	0.991103	no
XLOC_001719	Sscle10g080310	Chr_10:1929760-1930849	C	A	OK	24.0688	26.2063	0.122748	0.6644	0.770372	no
XLOC_001720	Sscle10g080320	Chr_10:1931949-1933598	C	A	OK	4.02175	5.55835	0.466836	0.22045	0.348456	no
XLOC_001721	Sscle10g080330	Chr_10:1933938-1934848	C	A	OK	40.4979	22.6132	-0.840685	0.0047	0.0151931	yes
XLOC_001722	Sscle10g080350	Chr_10:1937966-1939776	C	A	NOTEST	0.297425	0.377352	0.343384	1	1	no
XLOC_001723	Sscle10g080370	Chr_10:1944766-1946419	C	A	OK	3.35735	1.37963	-1.28304	0.00315	0.0107976	yes
XLOC_001724	Sscle10g080400	Chr_10:1958030-1959502	C	A	OK	0.256589	42.8619	7.38409	0.0008	0.00331422	yes
XLOC_001725	Sscle10g080420	Chr_10:1966670-1971092	C	A	OK	2.4205	2.34633	-0.0448994	0.89925	0.936255	no
XLOC_001726	Sscle10g080430	Chr_10:1975051-1976164	C	A	OK	1.51486	2.1553	0.508699	0.2861	0.422327	no
XLOC_001727	Sscle10g080460	Chr_10:1980651-1984108	C	A	OK	1139.93	643.418	-0.825112	0.026	0.0637067	no
XLOC_001728	Sscle10g080470	Chr_10:1987131-1988982	C	A	NOTEST	0.273964	0.211021	-0.376598	1	1	no
XLOC_001729	Sscle10g080500	Chr_10:1998587-1999523	C	A	OK	15.5782	21.4849	0.4638	0.15665	0.268662	no
XLOC_001730	Sscle10g080520	Chr_10:2005101-2006709	C	A	OK	16.9402	32.0748	0.920987	0.0019	0.00701698	yes
XLOC_001731	Sscle10g080530	Chr_10:2015374-2017446	C	A	NOTEST	0.36975	0.641124	0.794053	1	1	no
XLOC_001732	Sscle10g080550	Chr_10:2020266-2022523	C	A	OK	1.48398	6.18834	2.06008	5e-05	0.000276735	yes
XLOC_001733	Sscle10g080560,Sscle10g080570	Chr_10:2022886-2026825	C	A	OK	1.88623	30.8151	4.03006	5e-05	0.000276735	yes
XLOC_001734	Sscle10g080630	Chr_10:2037163-2040157	C	A	OK	45.3566	21.8941	-1.05077	0.00025	0.0011901	yes
XLOC_001735	Sscle10g080650	Chr_10:2041642-2042288	C	A	OK	39.6024	11.6782	-1.76177	5e-05	0.000276735	yes
XLOC_001736	Sscle10g080670	Chr_10:2043415-2047556	C	A	OK	41.382	18.8964	-1.13089	0.32215	0.461099	no
XLOC_001737	Sscle10g080690	Chr_10:2050609-2051697	C	A	OK	300.103	238.002	-0.334483	0.2777	0.41291	no
XLOC_001738	Sscle10g080720	Chr_10:2060163-2061991	C	A	OK	14.8377	13.3264	-0.154988	0.59075	0.711173	no
XLOC_001739	Sscle10g080740	Chr_10:2064710-2068319	C	A	OK	20.4901	20.3072	-0.0129343	0.9662	0.978675	no
XLOC_001740	Sscle10g080750	Chr_10:2069804-2071555	C	A	OK	563.328	352.912	-0.674668	0.21035	0.336435	no
XLOC_001741	Sscle10g080790	Chr_10:2080599-2081935	C	A	NOTEST	0.600138	0.541036	-0.149571	1	1	no
XLOC_001742	Sscle10g080800	Chr_10:2083507-2084618	C	A	NOTEST	0.0798734	0.0366571	-1.12362	1	1	no
XLOC_001743	Sscle10g080810	Chr_10:2086273-2086952	C	A	NOTEST	0	0	0	1	1	no
XLOC_001744	Sscle10g080820	Chr_10:2088552-2089922	C	A	OK	67.886	54.0309	-0.329328	0.24205	0.373327	no
XLOC_001745	Sscle10g080830	Chr_10:2090798-2094956	C	A	OK	29.2667	22.369	-0.387761	0.18025	0.299386	no
XLOC_001746	Sscle10g080840	Chr_10:2095426-2096411	C	A	OK	99.642	344.308	1.78887	5e-05	0.000276735	yes
XLOC_001747	Sscle10g080860	Chr_10:2098366-2099874	C	A	OK	2.12507	2.55899	0.268063	0.50395	0.637055	no
XLOC_001748	-	Chr_10:567441-568100	C	A	OK	6.65591	3.39032	-0.973217	0.0263	0.0643093	no
XLOC_001749	-	Chr_10:793049-793517	C	A	OK	16.1541	10.841	-0.5754	0.1445	0.252533	no
XLOC_001750	-	Chr_10:1034146-1034893	C	A	OK	7.05707	2.89368	-1.28616	0.00515	0.0164322	yes
XLOC_001751	-	Chr_10:1035043-1035482	C	A	OK	7.81773	3.14946	-1.31164	0.0192	0.0496024	yes
XLOC_001752	-	Chr_10:1199054-1200555	C	A	NOTEST	0.331175	0.489924	0.564964	1	1	no
XLOC_001753	-	Chr_10:1494469-1494778	C	A	NOTEST	0.136897	0	#NAME?	1	1	no
XLOC_001754	-	Chr_10:1664160-1664653	C	A	OK	3.62382	2.10231	-0.785538	0.17515	0.292963	no
XLOC_001755	Sscle11g080890	Chr_11:2025-2432	C	A	NOTEST	0	0	0	1	1	no
XLOC_001756	Sscle11g080900	Chr_11:3418-4135	C	A	OK	2.14771	1.1824	-0.861085	0.599	0.717898	no
XLOC_001757	-	Chr_11:5107-7072	C	A	OK	1.38528	2.46988	0.83427	0.04885	0.106587	no
XLOC_001758	Sscle11g080920	Chr_11:12075-13887	C	A	OK	5.05924	89.2268	4.14048	5e-05	0.000276735	yes
XLOC_001759	Sscle11g080960	Chr_11:23475-26004	C	A	OK	25.8688	22.8983	-0.17597	0.56365	0.688631	no
XLOC_001760	Sscle11g080980,Sscle11g080990	Chr_11:29166-33157	C	A	OK	10.2182	46.6144	2.18964	5e-05	0.000276735	yes
XLOC_001761	Sscle11g081020	Chr_11:43176-43335	C	A	NOTEST	0	0	0	1	1	no
XLOC_001762	Sscle11g081030	Chr_11:50672-57994	C	A	OK	16.2919	15.9328	-0.032155	0.9124	0.944638	no
XLOC_001763	Sscle11g081070	Chr_11:69386-71480	C	A	NOTEST	0.246246	0.742015	1.59134	1	1	no
XLOC_001764	-	Chr_11:74202-75419	C	A	OK	15.2102	10.8472	-0.487711	0.11475	0.211093	no
XLOC_001765	Sscle11g081100	Chr_11:76996-77893	C	A	OK	65.3374	47.9957	-0.445004	0.1169	0.214243	no
XLOC_001766	Sscle11g081110	Chr_11:78781-79608	C	A	OK	91.8307	50.1928	-0.871496	0.00375	0.0125347	yes
XLOC_001767	Sscle11g081140	Chr_11:85850-88168	C	A	OK	15.6404	17.3995	0.153773	0.58735	0.708439	no
XLOC_001768	Sscle11g081150,Sscle11g081160,Sscle11g081170	Chr_11:89564-94311	C	A	OK	339.178	607.576	0.841021	0.4171	0.556618	no
XLOC_001769	-	Chr_11:96834-97274	C	A	OK	83.8059	201.962	1.26896	0.00025	0.0011901	yes
XLOC_001770	Sscle11g081220	Chr_11:100428-101020	C	A	NOTEST	0.560349	0	#NAME?	1	1	no
XLOC_001771	Sscle11g081230	Chr_11:101341-105438	C	A	NOTEST	0.609083	0.657761	0.110926	1	1	no
XLOC_001772	Sscle11g081250	Chr_11:108147-111787	C	A	OK	41.3902	22.4838	-0.880402	0.0088	0.0258791	yes
XLOC_001773	Sscle11g081280	Chr_11:117650-118875	C	A	NOTEST	0.141826	0.296517	1.064	1	1	no
XLOC_001774	Sscle11g081290	Chr_11:123990-124710	C	A	OK	11.438	13.9688	0.28837	0.4084	0.548273	no
XLOC_001775	Sscle11g081300	Chr_11:126377-129473	C	A	OK	6.66155	18.1902	1.44923	5e-05	0.000276735	yes
XLOC_001776	Sscle11g081310	Chr_11:134512-135028	C	A	NOTEST	0.131698	0.680548	2.36947	1	1	no
XLOC_001777	Sscle11g081320	Chr_11:138627-140068	C	A	NOTEST	0.161855	0.492588	1.60568	1	1	no
XLOC_001778	Sscle11g081330	Chr_11:140938-141564	C	A	NOTEST	0	0	0	1	1	no
XLOC_001779	Sscle11g081340	Chr_11:142752-145017	C	A	OK	7.02676	5.31632	-0.402432	0.21725	0.344842	no
XLOC_001780	Sscle11g081350	Chr_11:146901-149023	C	A	NOTEST	1.18315	1.03842	-0.188246	1	1	no
XLOC_001781	-	Chr_11:153859-155459	C	A	OK	4.74349	9.89978	1.06145	0.0019	0.00701698	yes
XLOC_001782	-	Chr_11:163486-164251	C	A	OK	320.456	354.041	0.143791	0.6058	0.723439	no
XLOC_001783	Sscle11g081400	Chr_11:174811-178358	C	A	NOTEST	0.00573467	0.0250375	2.12631	1	1	no
XLOC_001784	Sscle11g081410	Chr_11:179041-179674	C	A	NOTEST	0.046154	0	#NAME?	1	1	no
XLOC_001785	Sscle11g081470	Chr_11:190961-191564	C	A	OK	0.807579	8.88483	3.45967	0.00065	0.00276554	yes
XLOC_001786	Sscle11g081490	Chr_11:192635-194926	C	A	NOTEST	0.00754824	0.0259438	1.78118	1	1	no
XLOC_001787	Sscle11g081500	Chr_11:195309-195719	C	A	NOTEST	0	0	0	1	1	no
XLOC_001788	Sscle11g081510	Chr_11:196439-198515	C	A	NOTEST	0.0906682	0.115806	0.353035	1	1	no
XLOC_001789	Sscle11g081540	Chr_11:210505-212005	C	A	NOTEST	0	0	0	1	1	no
XLOC_001790	Sscle11g081550	Chr_11:212539-213961	C	A	NOTEST	0	0	0	1	1	no
XLOC_001791	Sscle11g081580	Chr_11:223986-225447	C	A	NOTEST	0.144402	0.0664014	-1.12081	1	1	no
XLOC_001792	Sscle11g081590	Chr_11:225973-227170	C	A	NOTEST	0.0130848	0.0784705	2.58426	1	1	no
XLOC_001793	Sscle11g081610	Chr_11:229581-230199	C	A	NOTEST	0	0	0	1	1	no
XLOC_001794	Sscle11g081630	Chr_11:234502-237722	C	A	NOTEST	0	0.0279451	inf	1	1	no
XLOC_001795	Sscle11g081660	Chr_11:243895-244600	C	A	NOTEST	0	0	0	1	1	no
XLOC_001796	Sscle11g081680	Chr_11:248374-248988	C	A	NOTEST	0.152951	0.204493	0.418988	1	1	no
XLOC_001797	Sscle11g081700	Chr_11:252833-254313	C	A	NOTEST	0.053619	0	#NAME?	1	1	no
XLOC_001798	Sscle11g081720	Chr_11:255858-256887	C	A	OK	3.02095	4.88471	0.69327	0.11245	0.207828	no
XLOC_001799	Sscle11g081740	Chr_11:257492-259105	C	A	OK	21.5368	20.2163	-0.0912841	0.8693	0.917177	no
XLOC_001800	Sscle11g081760	Chr_11:259894-261666	C	A	OK	4.72288	6.3033	0.41644	0.2477	0.379632	no
XLOC_001801	Sscle11g081780	Chr_11:263682-264162	C	A	NOTEST	1.09131	0.610304	-0.838465	1	1	no
XLOC_001802	Sscle11g081820	Chr_11:283041-287268	C	A	OK	60.5424	117.271	0.953833	0.00395	0.0131056	yes
XLOC_001803	Sscle11g081890	Chr_11:309381-311623	C	A	OK	40.9644	18.9686	-1.11076	5e-05	0.000276735	yes
XLOC_001804	Sscle11g081900	Chr_11:311933-316274	C	A	OK	1.00527	1.21411	0.272324	0.4768	0.612749	no
XLOC_001805	Sscle11g081910	Chr_11:318281-320177	C	A	NOTEST	0.24243	0.72421	1.57884	1	1	no
XLOC_001806	Sscle11g081920,Sscle11g081930	Chr_11:320343-325423	C	A	OK	24.684	35.2394	0.513613	0.1266	0.227904	no
XLOC_001807	Sscle11g081950	Chr_11:329814-332625	C	A	OK	9.92584	9.31606	-0.0914697	0.75245	0.836676	no
XLOC_001808	Sscle11g081970	Chr_11:334065-336680	C	A	OK	35.2482	17.4532	-1.01406	0.00055	0.00239053	yes
XLOC_001809	Sscle11g081980	Chr_11:339638-339941	C	A	NOTEST	0	0	0	1	1	no
XLOC_001810	Sscle11g082020	Chr_11:350773-353069	C	A	OK	0.0755598	2.41312	4.99713	0.0275	0.0666916	no
XLOC_001811	Sscle11g082030	Chr_11:354166-355030	C	A	OK	9.90823	11.5145	0.21675	0.55145	0.678331	no
XLOC_001812	Sscle11g082040	Chr_11:357526-358387	C	A	OK	90.6625	429.471	2.24398	5e-05	0.000276735	yes
XLOC_001813	Sscle11g082070	Chr_11:369331-372279	C	A	OK	11.6346	11.4805	-0.0192417	0.9449	0.965287	no
XLOC_001814	Sscle11g082080	Chr_11:374256-375595	C	A	OK	131.163	82.4803	-0.669236	0.02175	0.0550213	no
XLOC_001815	Sscle11g082090	Chr_11:377768-378227	C	A	NOTEST	0.141122	0.131966	-0.0967827	1	1	no
XLOC_001816	Sscle11g082100	Chr_11:379089-379506	C	A	NOTEST	0	0	0	1	1	no
XLOC_001817	Sscle11g082110	Chr_11:379868-380962	C	A	NOTEST	0	0	0	1	1	no
XLOC_001818	Sscle11g082120	Chr_11:381714-382332	C	A	NOTEST	0	0	0	1	1	no
XLOC_001819	Sscle11g082140	Chr_11:388700-390495	C	A	NOTEST	0.646543	0.662637	0.035472	1	1	no
XLOC_001820	Sscle11g082160	Chr_11:394170-395496	C	A	NOTEST	1.05024	1.0439	-0.00873934	1	1	no
XLOC_001821	Sscle11g082170	Chr_11:399962-401141	C	A	NOTEST	0.49615	0.330881	-0.584465	1	1	no
XLOC_001822	Sscle11g082180	Chr_11:403086-403425	C	A	NOTEST	0.541153	0	#NAME?	1	1	no
XLOC_001823	Sscle11g082190	Chr_11:408131-409095	C	A	OK	85.5059	80.4181	-0.0885031	0.7545	0.838187	no
XLOC_001824	Sscle11g082200	Chr_11:414687-416328	C	A	OK	25.0237	11.4172	-1.13208	0.00055	0.00239053	yes
XLOC_001825	Sscle11g082210	Chr_11:421730-423026	C	A	NOTEST	0.0384534	0.0265545	-0.534153	1	1	no
XLOC_001826	Sscle11g082220	Chr_11:427873-428293	C	A	NOTEST	0	0	0	1	1	no
XLOC_001827	Sscle11g082240	Chr_11:441239-442001	C	A	OK	0.67161	1.83673	1.45144	0.05615	0.119287	no
XLOC_001828	Sscle11g082260	Chr_11:450855-453058	C	A	OK	31.3552	24.6261	-0.348516	0.2212	0.349305	no
XLOC_001829	Sscle11g082270	Chr_11:453955-455442	C	A	OK	69.0472	75.1763	0.122696	0.7636	0.844876	no
XLOC_001830	Sscle11g082280	Chr_11:455733-458423	C	A	OK	2.36301	2.61382	0.145537	0.6805	0.783015	no
XLOC_001831	Sscle11g082300	Chr_11:461229-463109	C	A	OK	279.527	141.131	-0.985952	0.00125	0.0048826	yes
XLOC_001832	Sscle11g082310	Chr_11:464849-467921	C	A	OK	23.1454	35.4883	0.616619	0.0333	0.0780303	no
XLOC_001833	Sscle11g082320	Chr_11:471778-475896	C	A	OK	62.2586	73.9719	0.248705	0.41345	0.553081	no
XLOC_001834	Sscle11g082330	Chr_11:477079-478188	C	A	NOTEST	0.32047	0.0363866	-3.13871	1	1	no
XLOC_001835	Sscle11g082340	Chr_11:478763-479111	C	A	OK	2.40141	3.12865	0.381659	0.62095	0.73571	no
XLOC_001836	Sscle11g082350	Chr_11:479156-479537	C	A	OK	3.20145	5.39541	0.753008	0.2282	0.357401	no
XLOC_001837	Sscle11g082390	Chr_11:492058-493342	C	A	OK	1.05251	1.35978	0.36954	0.4307	0.569659	no
XLOC_001838	Sscle11g082420	Chr_11:496610-497671	C	A	OK	54.6428	42.2334	-0.371646	0.19365	0.316202	no
XLOC_001839	Sscle11g082480,Sscle11g082490	Chr_11:515868-518673	C	A	OK	119.24	157.29	0.399554	0.316	0.454552	no
XLOC_001840	Sscle11g082500	Chr_11:519217-520687	C	A	OK	15.1467	31.0562	1.03588	0.0004	0.0018049	yes
XLOC_001841	Sscle11g082520	Chr_11:523204-524447	C	A	NOTEST	0.715732	0.209216	-1.77443	1	1	no
XLOC_001842	Sscle11g082560	Chr_11:545527-548114	C	A	OK	1779.22	1452.02	-0.293188	0.43155	0.570478	no
XLOC_001843	Sscle11g082590	Chr_11:562781-565392	C	A	OK	5.88846	3.302	-0.834552	0.01215	0.033904	yes
XLOC_001844	Sscle11g082620	Chr_11:574764-575936	C	A	OK	1388.31	723.395	-0.940477	0.0034	0.0115298	yes
XLOC_001845	Sscle11g082630	Chr_11:576532-579442	C	A	OK	82.7368	141.909	0.778359	0.01085	0.0308413	yes
XLOC_001846	Sscle11g082680	Chr_11:586420-587788	C	A	OK	80.5609	26.5766	-1.59992	5e-05	0.000276735	yes
XLOC_001847	Sscle11g082720	Chr_11:588106-599492	C	A	OK	53.3215	54.4156	0.0293026	0.9726	0.982555	no
XLOC_001848	Sscle11g082740	Chr_11:603384-605797	C	A	NOTEST	0.941017	0.626117	-0.587788	1	1	no
XLOC_001849	Sscle11g082770	Chr_11:613541-616778	C	A	NOTEST	0.338356	0.248215	-0.446953	1	1	no
XLOC_001850	Sscle11g082790	Chr_11:624571-626551	C	A	OK	1.71646	3.29243	0.939711	0.01995	0.0512064	no
XLOC_001851	Sscle11g082810	Chr_11:631508-633390	C	A	OK	26.1594	43.6396	0.738309	0.01145	0.0322538	yes
XLOC_001852	Sscle11g082830	Chr_11:634924-636413	C	A	OK	379.894	239.889	-0.66323	0.03115	0.0738556	no
XLOC_001853	Sscle11g082840	Chr_11:641015-642462	C	A	OK	51.0536	68.6289	0.426804	0.16555	0.280588	no
XLOC_001854	Sscle11g082860,Sscle11g082870	Chr_11:643195-650518	C	A	OK	550.258	323.554	-0.7661	0.29565	0.432708	no
XLOC_001855	Sscle11g082890	Chr_11:653783-661985	C	A	OK	16.8762	31.3372	0.892883	0.0019	0.00701698	yes
XLOC_001856	Sscle11g082900	Chr_11:662609-665038	C	A	OK	85.0282	61.7107	-0.46242	0.11025	0.204575	no
XLOC_001857	Sscle11g082910	Chr_11:665789-668415	C	A	OK	4.5297	4.95136	0.128409	0.6793	0.782037	no
XLOC_001858	Sscle11g082940	Chr_11:676182-677133	C	A	OK	0.842322	1.35834	0.6894	0.2485	0.380526	no
XLOC_001859	Sscle11g082950	Chr_11:678607-680740	C	A	NOTEST	0.371234	0.303461	-0.290819	1	1	no
XLOC_001860	Sscle11g082970	Chr_11:694223-695235	C	A	NOTEST	0.115509	0.0847467	-0.446775	1	1	no
XLOC_001861	Sscle11g082980	Chr_11:695944-697059	C	A	OK	31.5164	306.773	3.283	5e-05	0.000276735	yes
XLOC_001862	Sscle11g083000	Chr_11:703081-703851	C	A	OK	2.67676	2.52152	-0.0861919	0.86935	0.917208	no
XLOC_001863	Sscle11g083020	Chr_11:706113-706650	C	A	NOTEST	0.724406	0.576152	-0.33035	1	1	no
XLOC_001864	Sscle11g083050	Chr_11:716039-718082	C	A	OK	12.2105	12.5822	0.0432543	0.9013	0.937477	no
XLOC_001865	Sscle11g083060	Chr_11:718577-719727	C	A	OK	64.6839	51.3967	-0.33173	0.2362	0.366712	no
XLOC_001866	Sscle11g083110	Chr_11:737183-738797	C	A	NOTEST	0.0638045	0	#NAME?	1	1	no
XLOC_001867	Sscle11g083120	Chr_11:741741-745478	C	A	OK	27.5581	105.525	1.93703	5e-05	0.000276735	yes
XLOC_001868	Sscle11g083130	Chr_11:750903-752919	C	A	OK	6.0262	359.077	5.8969	5e-05	0.000276735	yes
XLOC_001869	Sscle11g083150	Chr_11:758011-759115	C	A	OK	1.10042	1.41499	0.362744	0.49625	0.630242	no
XLOC_001870	Sscle11g083160	Chr_11:765432-769302	C	A	OK	10.282	3.94437	-1.38225	0.00105	0.00419378	yes
XLOC_001871	Sscle11g083180	Chr_11:772628-777459	C	A	OK	44.8498	47.4353	0.0808597	0.7785	0.855457	no
XLOC_001872	Sscle11g083190	Chr_11:786364-787868	C	A	OK	4.22655	6.48852	0.618409	0.08305	0.163484	no
XLOC_001873	Sscle11g083240	Chr_11:803324-804171	C	A	OK	354.378	483.453	0.448085	0.1278	0.229569	no
XLOC_001874	Sscle11g083260	Chr_11:808668-811021	C	A	OK	27.0476	82.4727	1.60841	5e-05	0.000276735	yes
XLOC_001875	Sscle11g083270	Chr_11:811596-813707	C	A	OK	1544.51	1124.35	-0.458049	0.2144	0.341325	no
XLOC_001876	Sscle11g083310	Chr_11:823635-826182	C	A	OK	14.5639	15.6181	0.100827	0.72465	0.816488	no
XLOC_001877	Sscle11g083330	Chr_11:829280-831480	C	A	OK	68.4064	51.3131	-0.414803	0.1716	0.28846	no
XLOC_001878	Sscle11g083340	Chr_11:831604-835471	C	A	OK	15.4998	12.8894	-0.266056	0.4408	0.57931	no
XLOC_001879	Sscle11g083360,Sscle11g083370	Chr_11:837375-841399	C	A	OK	7.47326	12.5681	0.749957	0.06475	0.133724	no
XLOC_001880	Sscle11g083380	Chr_11:844780-845404	C	A	NOTEST	0	0	0	1	1	no
XLOC_001881	Sscle11g083390	Chr_11:846298-847397	C	A	NOTEST	0.0895799	0.250105	1.48129	1	1	no
XLOC_001882	Sscle11g083420	Chr_11:855590-859888	C	A	OK	77.1491	81.62	0.0812743	0.7846	0.859929	no
XLOC_001883	Sscle11g083430	Chr_11:860823-866343	C	A	NOTEST	0.138291	0.184027	0.41221	1	1	no
XLOC_001884	Sscle11g083440	Chr_11:867322-869461	C	A	NOTEST	0.523391	0.582434	0.154207	1	1	no
XLOC_001885	Sscle11g083470	Chr_11:874134-874904	C	A	OK	106.407	91.3933	-0.219432	0.4371	0.575774	no
XLOC_001886	Sscle11g083480	Chr_11:876020-879530	C	A	NOTEST	0.299744	0.208044	-0.526843	1	1	no
XLOC_001887	Sscle11g083510	Chr_11:885091-885813	C	A	OK	87.4397	199.432	1.18954	5e-05	0.000276735	yes
XLOC_001888	Sscle11g083530	Chr_11:888954-889140	C	A	NOTEST	4.45503	3.80954	-0.225819	1	1	no
XLOC_001889	Sscle11g083540	Chr_11:891314-891821	C	A	NOTEST	0	0	0	1	1	no
XLOC_001890	Sscle11g083550	Chr_11:893146-893788	C	A	NOTEST	0	0	0	1	1	no
XLOC_001891	Sscle11g083560	Chr_11:895174-895777	C	A	NOTEST	0.055073	0	#NAME?	1	1	no
XLOC_001892	Sscle11g083570	Chr_11:896810-897596	C	A	OK	1.07519	2.65087	1.30188	0.0271	0.0659072	no
XLOC_001893	Sscle11g083580	Chr_11:899127-899961	C	A	OK	24.4783	101.189	2.04747	5e-05	0.000276735	yes
XLOC_001894	Sscle11g083590,Sscle11g083600	Chr_11:900941-906052	C	A	OK	35.1	51.7342	0.55965	0.06855	0.140071	no
XLOC_001895	Sscle11g083620	Chr_11:912011-913146	C	A	OK	49.7344	26.2024	-0.924549	0.00105	0.00419378	yes
XLOC_001896	Sscle11g083630	Chr_11:913564-915384	C	A	OK	86.4505	34.8197	-1.31197	5e-05	0.000276735	yes
XLOC_001897	Sscle11g083640	Chr_11:915696-917892	C	A	OK	11.3728	9.08434	-0.324139	0.2638	0.397707	no
XLOC_001898	Sscle11g083650	Chr_11:922223-923512	C	A	OK	142.438	96.0117	-0.569049	0.1133	0.209042	no
XLOC_001899	Sscle11g083670	Chr_11:926334-931605	C	A	OK	18.6469	13.785	-0.435832	0.13895	0.244971	no
XLOC_001900	Sscle11g083680	Chr_11:933182-933912	C	A	OK	0	21.4403	inf	5e-05	0.000276735	yes
XLOC_001901	Sscle11g083690	Chr_11:936006-937689	C	A	NOTEST	0.0549588	0.0682869	0.313258	1	1	no
XLOC_001902	Sscle11g083710	Chr_11:939947-941162	C	A	NOTEST	0.627551	1.03664	0.724112	1	1	no
XLOC_001903	Sscle11g083740	Chr_11:946594-947631	C	A	OK	112.996	27.1708	-2.05614	5e-05	0.000276735	yes
XLOC_001904	Sscle11g083760	Chr_11:950741-951506	C	A	OK	141.723	170.96	0.270586	0.34235	0.482469	no
XLOC_001905	Sscle11g083770	Chr_11:953217-954561	C	A	NOTEST	0.37684	0.17525	-1.10454	1	1	no
XLOC_001906	Sscle11g083800	Chr_11:966050-969017	C	A	OK	13.9119	9.61033	-0.533661	0.06155	0.128446	no
XLOC_001907	Sscle11g083890	Chr_11:993023-995976	C	A	OK	12.1852	21.9572	0.849565	0.008	0.0238786	yes
XLOC_001908	Sscle11g083900	Chr_11:996828-997901	C	A	OK	3.95814	3.18659	-0.312808	0.41265	0.552342	no
XLOC_001909	Sscle11g083920	Chr_11:1000098-1002921	C	A	OK	30.6137	25.7442	-0.24993	0.3863	0.526678	no
XLOC_001910	Sscle11g083940	Chr_11:1010525-1012399	C	A	OK	3.53877	5.96872	0.754175	0.03245	0.076383	no
XLOC_001911	Sscle11g083960	Chr_11:1023370-1024839	C	A	OK	49.1189	48.0268	-0.0324384	0.91175	0.944284	no
XLOC_001912	Sscle11g083980	Chr_11:1027089-1029859	C	A	OK	63.0886	30.122	-1.06656	0.00045	0.00200347	yes
XLOC_001913	Sscle11g084000	Chr_11:1032607-1034238	C	A	OK	24.6389	34.6644	0.492517	0.08635	0.168716	no
XLOC_001914	Sscle11g084020	Chr_11:1037149-1038457	C	A	OK	39.8433	69.2844	0.798194	0.00405	0.0133951	yes
XLOC_001915	Sscle11g084030	Chr_11:1042297-1042762	C	A	OK	4.24976	9.33148	1.13473	0.0211	0.0536336	no
XLOC_001916	Sscle11g084050	Chr_11:1043927-1044782	C	A	OK	1.62737	4.00943	1.30086	0.0125	0.0347295	yes
XLOC_001917	Sscle11g084070	Chr_11:1048699-1049232	C	A	OK	249.241	179.799	-0.471155	0.11275	0.208274	no
XLOC_001918	Sscle11g084090	Chr_11:1051061-1052787	C	A	OK	127.99	89.2217	-0.520569	0.0711	0.144253	no
XLOC_001919	Sscle11g084120	Chr_11:1053353-1058502	C	A	OK	24.7286	16.8859	-0.550363	0.30565	0.44346	no
XLOC_001920	Sscle11g084130	Chr_11:1058957-1059950	C	A	OK	4.92006	46.4086	3.23764	5e-05	0.000276735	yes
XLOC_001921	Sscle11g084140	Chr_11:1061069-1067289	C	A	OK	2.13332	2.4788	0.21654	0.52025	0.651272	no
XLOC_001922	Sscle11g084150	Chr_11:1069070-1070007	C	A	NOTEST	0.040995	0.0959708	1.22715	1	1	no
XLOC_001923	Sscle11g084170	Chr_11:1072111-1074854	C	A	OK	163.396	100.382	-0.702874	0.13895	0.244971	no
XLOC_001924	Sscle11g084190	Chr_11:1075125-1078464	C	A	OK	20.3247	12.3636	-0.717138	0.0131	0.0360739	yes
XLOC_001925	Sscle11g084210	Chr_11:1082780-1083110	C	A	NOTEST	0.171001	1.142	2.73948	1	1	no
XLOC_001926	Sscle11g084230	Chr_11:1085831-1087685	C	A	OK	40.0408	51.6169	0.366375	0.19855	0.322216	no
XLOC_001927	Sscle11g084240	Chr_11:1094196-1094511	C	A	NOTEST	0	0	0	1	1	no
XLOC_001928	Sscle11g084260	Chr_11:1099738-1105011	C	A	OK	28.6393	26.0314	-0.137743	0.6526	0.761121	no
XLOC_001929	Sscle11g084270	Chr_11:1105166-1106819	C	A	NOTEST	1.11018	1.24088	0.160566	1	1	no
XLOC_001930	Sscle11g084290	Chr_11:1118614-1122884	C	A	OK	29.6382	33.8897	0.19339	0.50865	0.641275	no
XLOC_001931	Sscle11g084310	Chr_11:1127842-1130171	C	A	OK	49.9414	20.1297	-1.31091	5e-05	0.000276735	yes
XLOC_001932	Sscle11g084340	Chr_11:1148940-1150752	C	A	OK	0.164806	13.5654	6.36303	0.0024	0.0085724	yes
XLOC_001933	Sscle11g084360	Chr_11:1153635-1154546	C	A	OK	13.0955	15.1557	0.210793	0.5334	0.66261	no
XLOC_001934	Sscle11g084370	Chr_11:1157086-1158468	C	A	OK	79.5738	102.344	0.363054	0.2028	0.327348	no
XLOC_001935	Sscle11g084380	Chr_11:1163502-1164259	C	A	OK	43.3284	61.3111	0.500836	0.083	0.163406	no
XLOC_001936	Sscle11g084390	Chr_11:1166451-1168076	C	A	NOTEST	0.688684	0.650824	-0.0815764	1	1	no
XLOC_001937	Sscle11g084410	Chr_11:1171210-1173367	C	A	OK	18.5819	10.0722	-0.883517	0.0018	0.00669884	yes
XLOC_001938	Sscle11g084420	Chr_11:1175052-1176618	C	A	NOTEST	0.28802	0.291928	0.0194426	1	1	no
XLOC_001939	Sscle11g084440	Chr_11:1181918-1183837	C	A	OK	54.371	49.4314	-0.13741	0.6412	0.752021	no
XLOC_001940	Sscle11g084450	Chr_11:1191464-1193938	C	A	OK	5.69429	12.2354	1.10347	0.00065	0.00276554	yes
XLOC_001941	Sscle11g084470	Chr_11:1202621-1203944	C	A	OK	65.707	52.5381	-0.322683	0.2649	0.398876	no
XLOC_001942	Sscle11g084480	Chr_11:1204126-1207302	C	A	OK	33.0028	24.317	-0.440626	0.1227	0.222374	no
XLOC_001943	Sscle11g084490	Chr_11:1208412-1210291	C	A	OK	8.10135	6.29181	-0.364688	0.23505	0.365394	no
XLOC_001944	Sscle11g084500	Chr_11:1211799-1216205	C	A	OK	15.4689	22.7533	0.556701	0.0592	0.124412	no
XLOC_001945	Sscle11g084520	Chr_11:1224582-1227309	C	A	OK	111.324	124.367	0.15984	0.5935	0.713382	no
XLOC_001946	Sscle11g084540	Chr_11:1230251-1230732	C	A	OK	1.44676	1.30349	-0.150444	0.89145	0.931373	no
XLOC_001947	Sscle11g084550	Chr_11:1232336-1233416	C	A	OK	111.138	54.8448	-1.01893	0.0003	0.00139935	yes
XLOC_001948	Sscle11g084570	Chr_11:1238998-1241182	C	A	OK	2.09075	4.65926	1.15608	0.0025	0.00888343	yes
XLOC_001949	Sscle11g084620	Chr_11:1264551-1265364	C	A	OK	42.022	41.7875	-0.00807042	0.9783	0.98601	no
XLOC_001950	Sscle11g084630,Sscle11g084640	Chr_11:1270303-1283757	C	A	OK	55.4473	58.1606	0.0689246	0.8773	0.922356	no
XLOC_001951	Sscle11g084690	Chr_11:1300277-1301484	C	A	OK	25.2104	33.8178	0.423762	0.14285	0.250349	no
XLOC_001952	Sscle11g084700	Chr_11:1302345-1303851	C	A	OK	12.3024	11.8243	-0.0571852	0.8431	0.899999	no
XLOC_001953	Sscle11g084720	Chr_11:1306290-1306918	C	A	OK	357.183	600.514	0.749535	0.00845	0.0250043	yes
XLOC_001954	Sscle11g084740	Chr_11:1308320-1309818	C	A	OK	62.868	44.7984	-0.488878	0.0898	0.174048	no
XLOC_001955	Sscle11g084750	Chr_11:1311995-1314257	C	A	NOTEST	0.170858	0.112243	-0.606173	1	1	no
XLOC_001956	Sscle11g084770	Chr_11:1319592-1322523	C	A	OK	17.9473	17.1923	-0.0620041	0.9341	0.958499	no
XLOC_001957	Sscle11g084790	Chr_11:1322931-1325133	C	A	OK	61.2832	57.4004	-0.0944301	0.73345	0.822927	no
XLOC_001958	Sscle11g084810	Chr_11:1327719-1330340	C	A	OK	32.8182	29.8145	-0.138484	0.63595	0.747809	no
XLOC_001959	Sscle11g084820	Chr_11:1330842-1332408	C	A	NOTEST	0.304031	0.196955	-0.626349	1	1	no
XLOC_001960	Sscle11g084850	Chr_11:1346787-1348553	C	A	OK	24.4667	18.6615	-0.390754	0.171	0.287666	no
XLOC_001961	Sscle11g084870,Sscle11g084880	Chr_11:1351954-1356904	C	A	OK	26.4275	29.2039	0.144121	0.639	0.750312	no
XLOC_001962	-	Chr_11:1372145-1374012	C	A	OK	0.699152	2.33482	1.73963	0.0004	0.0018049	yes
XLOC_001963	Sscle11g084920	Chr_11:1376433-1377407	C	A	OK	0.843413	13.6353	4.01497	5e-05	0.000276735	yes
XLOC_001964	Sscle11g084930	Chr_11:1379413-1381516	C	A	OK	57.3393	167.229	1.54423	5e-05	0.000276735	yes
XLOC_001965	Sscle11g084950	Chr_11:1381845-1386127	C	A	OK	21.099	38.6301	0.872551	0.05895	0.124013	no
XLOC_001966	Sscle11g084970	Chr_11:1398026-1401293	C	A	OK	20.0259	27.9837	0.482723	0.0921	0.177573	no
XLOC_001967	Sscle11g084980	Chr_11:1402193-1405959	C	A	OK	19.1498	39.9666	1.06147	0.00015	0.00075266	yes
XLOC_001968	Sscle11g084990	Chr_11:1406454-1408392	C	A	OK	10.1965	16.9796	0.735739	0.011	0.0311907	yes
XLOC_001969	Sscle11g085030	Chr_11:1422192-1423449	C	A	OK	1.74983	5.26044	1.58797	0.0002	0.000974451	yes
XLOC_001970	Sscle11g085070	Chr_11:1434874-1436377	C	A	OK	12.8157	26.6979	1.05881	0.00105	0.00419378	yes
XLOC_001971	Sscle11g085100	Chr_11:1446364-1451395	C	A	OK	10.4087	18.4748	0.827772	0.0041	0.013536	yes
XLOC_001972	Sscle11g085110	Chr_11:1452013-1456554	C	A	OK	2.02737	30.0062	3.88757	5e-05	0.000276735	yes
XLOC_001973	Sscle11g085120	Chr_11:1456709-1460416	C	A	OK	27.1611	28.8241	0.085733	0.7883	0.862526	no
XLOC_001974	Sscle11g085170	Chr_11:1471747-1472896	C	A	OK	61.4733	167.117	1.44283	5e-05	0.000276735	yes
XLOC_001975	Sscle11g085190	Chr_11:1476807-1478402	C	A	OK	97.9587	71.628	-0.45165	0.11625	0.213286	no
XLOC_001976	Sscle11g085200	Chr_11:1479925-1480273	C	A	OK	0.825268	6.39387	2.95375	0.219	0.34687	no
XLOC_001977	Sscle11g085210	Chr_11:1486301-1487199	C	A	OK	901.841	1127.72	0.322467	0.2956	0.432656	no
XLOC_001978	Sscle11g085250	Chr_11:1501114-1501924	C	A	OK	3.78691	7.12236	0.911334	0.04045	0.0913777	no
XLOC_001979	Sscle11g085270	Chr_11:1506656-1508709	C	A	OK	15.4321	26.9745	0.805655	0.006	0.018713	yes
XLOC_001980	Sscle11g085280	Chr_11:1509305-1512071	C	A	OK	8.64369	10.5349	0.285457	0.33065	0.470146	no
XLOC_001981	Sscle11g085320	Chr_11:1528145-1531052	C	A	OK	40.7133	60.2377	0.565167	0.0506	0.109702	no
XLOC_001982	Sscle11g085340	Chr_11:1533701-1536551	C	A	OK	10.5191	14.0533	0.417903	0.14815	0.257288	no
XLOC_001983	Sscle11g085350	Chr_11:1541825-1543345	C	A	OK	1.2279	4.58998	1.90229	5e-05	0.000276735	yes
XLOC_001984	Sscle11g085370	Chr_11:1580450-1582558	C	A	OK	7.00721	12.8714	0.877255	0.00465	0.0150579	yes
XLOC_001985	Sscle11g085380	Chr_11:1584625-1585066	C	A	OK	2.82675	2.32672	-0.280846	0.6884	0.789107	no
XLOC_001986	Sscle11g085410	Chr_11:1593501-1596438	C	A	OK	2.30787	5.22951	1.18012	0.0006	0.00257951	yes
XLOC_001987	Sscle11g085420	Chr_11:1596666-1597152	C	A	OK	2.14151	6.85691	1.67893	0.0011	0.00436629	yes
XLOC_001988	Sscle11g085450	Chr_11:1622873-1624474	C	A	NOTEST	0.0525988	0	#NAME?	1	1	no
XLOC_001989	Sscle11g085470	Chr_11:1627612-1628401	C	A	OK	35.8506	28.1698	-0.347845	0.25755	0.390682	no
XLOC_001990	Sscle11g085480	Chr_11:1631878-1633865	C	A	NOTEST	0.308313	0.23419	-0.396719	1	1	no
XLOC_001991	Sscle11g085510	Chr_11:1646787-1647495	C	A	OK	2.52353	4.5613	0.854004	0.06665	0.136916	no
XLOC_001992	Sscle11g085520	Chr_11:1649142-1650699	C	A	OK	23.4773	16.4897	-0.509704	0.07755	0.154623	no
XLOC_001993	Sscle11g085530	Chr_11:1652043-1652340	C	A	NOTEST	0	0	0	1	1	no
XLOC_001994	Sscle11g085540	Chr_11:1654788-1655935	C	A	NOTEST	0	0	0	1	1	no
XLOC_001995	Sscle11g085570	Chr_11:1665008-1667639	C	A	OK	27.875	28.3027	0.0219682	0.93865	0.961324	no
XLOC_001996	Sscle11g085580	Chr_11:1670690-1672484	C	A	OK	16.641	10.0545	-0.726903	0.0222	0.0559491	no
XLOC_001997	Sscle11g085610	Chr_11:1684127-1685752	C	A	OK	14.8486	25.7356	0.793437	0.00555	0.0175183	yes
XLOC_001998	Sscle11g085630	Chr_11:1691732-1693827	C	A	OK	0.562282	263.523	8.87242	5e-05	0.000276735	yes
XLOC_001999	Sscle11g085660	Chr_11:1700181-1701456	C	A	OK	104.061	69.0137	-0.592475	0.0422	0.094535	no
[truncated: 231,479+ more rows]
