# Supplementary material for: Genome‐wide alternative splicing profiling in the fungal plant pathogen Sclerotinia sclerotiorum during the colonization of diverse host families
Source: Mol Plant Pathol. 2020 Oct 28;22(1):31–47. doi: 10.1111/mpp.13006 (PMC7749757; doi:10.1111/mpp.13006)
Supplement: Supplementary file 8 [file MPP-22-31-s008.xlsx]

## Sheet: Sheet1
					Average FPKM
TranscriptID	GeneID	GeneName	Locus	Length	PDA	At	Ha	Sl	Bv	Rc	Pv
TCONS_00000001	XLOC_000001	Sscle01g000020	Chr_1:1996-3047	912	802366	738643	481625	357249	272171	399687	390909
TCONS_00000002	XLOC_000002	Sscle01g000040	Chr_1:4746-6214	1410	338241	485728	414929	341892	24448	206118	35574
TCONS_00000003	XLOC_000003	Sscle01g000060	Chr_1:13021-16006	2883	981346	769824	729757	717342	18441	103763	633672
TCONS_00000004	XLOC_000003	Sscle01g000060	Chr_1:13021-16006	2767	109794	148983	14726	139723	238347	168744	158113
TCONS_00000005	XLOC_000003	Sscle01g000060	Chr_1:13021-16006	1938	101027	501185	21709	408593	139966	0.210371	0
TCONS_00000006	XLOC_000004	Sscle01g000070	Chr_1:17104-18068	801	1522.93	1308.49	1169.23	528012	707132	910192	280494
TCONS_00000007	XLOC_000005	Sscle01g000080	Chr_1:19094-19901	756	0.132982	0.482373	0.260324	0.326442	0.441418	0	0.335182
TCONS_00000008	XLOC_000006	Sscle01g000100	Chr_1:26449-27439	855	127158	173.81	853406	191365	1259.48	2560.4	1095.79
TCONS_00000009	XLOC_000007	Sscle01g000130	Chr_1:31272-31422	150	132768	692216	17129	659643	0	936114	0
TCONS_00000010	XLOC_000008	Sscle01g000180	Chr_1:49904-51621	1509	218681	120721	164245	12316	120712	687332	164498
TCONS_00000011	XLOC_000009	Sscle01g000200	Chr_1:53716-55237	882	28818	271867	321712	282062	126701	294175	222401
TCONS_00000012	XLOC_000009	Sscle01g000200	Chr_1:53716-55237	1245	193634	127755	111571	115227	992989	160241	120761
TCONS_00000013	XLOC_000010	Sscle01g000210	Chr_1:56746-61931	4239	0.193375	0.115309	0.0222323	0.0985122	0.0767112	0	0.173017
TCONS_00000014	XLOC_000011	Sscle01g000230	Chr_1:73463-74869	1263	105244	938365	285594	475004	277329	163361	148069
TCONS_00000015	XLOC_000012	Sscle01g000250	Chr_1:77627-79526	1782	462702	108539	877083	771023	230851	268256	241918
TCONS_00000016	XLOC_000013	Sscle01g000270	Chr_1:84050-84918	588	152149	105997	0.276752	50379	0.558151	0	274861
TCONS_00000017	XLOC_000014	Sscle01g000340	Chr_1:109505-110975	1305	74573	25972	777644	640286	787876	610734	80389
TCONS_00000018	XLOC_000015	Sscle01g000360	Chr_1:115792-117414	1461	0.530063	0.913594	0.562036	0.654889	166816	119427	0.727263
TCONS_00000019	XLOC_000016	Sscle01g000380	Chr_1:120739-121713	921	101496	651877	580776	876321	53969	22684	506343
TCONS_00000020	XLOC_000017	Sscle01g000400	Chr_1:123273-124142	768	164946	134559	140726	109518	128779	159661	174535
TCONS_00000021	XLOC_000018	Sscle01g000420	Chr_1:130872-132118	1080	457767	478967	495805	576667	126715	140625	748677
TCONS_00000022	XLOC_000019	Sscle01g000450	Chr_1:144074-144842	768	0	0	0	0.0657739	0.0648055	0	0
TCONS_00000023	XLOC_000020	Sscle01g000470	Chr_1:148788-149817	450	952659	1157.43	872363	1016.37	342627	1191.1	461597
TCONS_00000024	XLOC_000021	Sscle01g000480	Chr_1:151310-153317	1959	258776	232285	34011	299564	392327	286101	203128
TCONS_00000025	XLOC_000022	Sscle01g000500	Chr_1:156743-158201	1350	221201	219.85	205095	180507	958293	226781	162312
TCONS_00000026	XLOC_000023	Sscle01g000550	Chr_1:165441-180412	14856	959854	359233	726626	581101	248872	0.48693	378969
TCONS_00000027	XLOC_000024	Sscle01g000560	Chr_1:182228-183001	474	0.678468	0.485831	0.874136	0.616678	458587	197596	155986
TCONS_00000028	XLOC_000025	Sscle01g000580	Chr_1:185698-186320	567	198532	974192	177714	107535	354286	117456	827721
TCONS_00000029	XLOC_000026	Sscle01g000610	Chr_1:195929-197777	1848	460951	170099	397643	186021	120416	141259	218904
TCONS_00000030	XLOC_000027	Sscle01g000620	Chr_1:199434-201639	2205	47342	381655	338254	342585	183254	259814	704333
TCONS_00000031	XLOC_000028	Sscle01g000630	Chr_1:202407-210635	6683	162841	117641	126328	127124	183073	76253	182749
TCONS_00000032	XLOC_000028	Sscle01g000630	Chr_1:202407-210635	4536	133974	999058	925859	664518	117189	0	411513
TCONS_00000033	XLOC_000029	Sscle01g000650	Chr_1:214639-214864	177	269353	0	0	13684	0	0	0
TCONS_00000034	XLOC_000030	Sscle01g000700	Chr_1:222889-228820	5715	136042	12024	172155	138999	180882	226388	218936
TCONS_00000035	XLOC_000030	Sscle01g000680	Chr_1:222889-228820	636	378747	445472	591455	370671	53607	254463	112679
TCONS_00000036	XLOC_000030	Sscle01g000700	Chr_1:222889-228820	2511	0.48757	202615	0.7838	110118	0.000598854	0	0
TCONS_00000037	XLOC_000031	Sscle01g000710	Chr_1:230362-231721	1359	0.118669	0.268241	0.108033	0.128245	0.175116	0.200731	0.187786
TCONS_00000038	XLOC_000032	Sscle01g000740	Chr_1:240153-243847	3382	632813	621687	455086	657856	986765	661065	980508
TCONS_00000039	XLOC_000032	Sscle01g000740	Chr_1:240153-243847	2229	656444	132313	807513	946633	611558	13545	226015
TCONS_00000040	XLOC_000033	Sscle01g000760	Chr_1:252149-254763	2487	108868	215888	149987	185904	203391	173023	198032
TCONS_00000041	XLOC_000033	Sscle01g000760	Chr_1:252149-254763	2474	0.723561	610707	178388	422693	630676	58673	446494
TCONS_00000042	XLOC_000033	Sscle01g000750	Chr_1:252149-254763	153	0	0	0	0	0	0	0
TCONS_00000043	XLOC_000033	Sscle01g000760	Chr_1:252149-254763	1191	345035	191553	859928	949799	271776	221084	325977
TCONS_00000044	XLOC_000034	Sscle01g000770	Chr_1:255118-257536	2089	143444	556401	130148	617476	320272	300654	81479
TCONS_00000045	XLOC_000034	Sscle01g000770	Chr_1:255118-257536	1608	542581	323244	533345	315734	256138	253677	688877
TCONS_00000046	XLOC_000035	Sscle01g000840	Chr_1:285243-285639	396	0.134268	0	0	0	0	0	0
TCONS_00000047	XLOC_000036	Sscle01g000850	Chr_1:286752-288119	1311	0.0837101	0	0.0260055	0.0241692	0.0335953	0	0
TCONS_00000048	XLOC_000037	Sscle01g000870	Chr_1:293037-294639	1602	177339	320763	186004	21048	199538	229509	165174
TCONS_00000049	XLOC_000038	Sscle01g000900	Chr_1:302106-303158	939	745533	218883	544201	207897	117858	589228	121642
TCONS_00000050	XLOC_000039	Sscle01g000910	Chr_1:304311-304857	408	0	0	0	0	0	0	0
TCONS_00000051	XLOC_000040	Sscle01g000920	Chr_1:305089-305558	417	0.0972623	0	0	0	0.308807	0	0
TCONS_00000052	XLOC_000041	Sscle01g000950	Chr_1:308635-308788	153	0	0	0	265445	0	0	0
TCONS_00000053	XLOC_000042	Sscle01g000980	Chr_1:317530-318929	1278	0.395694	0.922364	0.231	0.220089	4022	0.630861	118218
TCONS_00000054	XLOC_000043	Sscle01g000990	Chr_1:319968-320658	690	293989	313928	658293	133366	101222	114732	183379
TCONS_00000055	XLOC_000044	Sscle01g001060	Chr_1:345113-350150	4486	337985	377574	166516	263667	198089	252941	629849
TCONS_00000056	XLOC_000044	Sscle01g001060	Chr_1:345113-350150	3162	429153	549864	346835	359477	239269	0.1279	409479
TCONS_00000057	XLOC_000045	Sscle01g001070	Chr_1:351422-358140	616	0.102187	0.713202	0.660746	0.685719	138494	11174	215181
TCONS_00000058	XLOC_000046	Sscle01g001080	Chr_1:358516-360740	2040	536559	324498	712518	473746	671678	443911	209677
TCONS_00000059	XLOC_000047	Sscle01g001090	Chr_1:361284-363502	1996	121337	442704	917857	545638	50161	507768	101191
TCONS_00000060	XLOC_000047	Sscle01g001090	Chr_1:361284-363502	867	430533	136646	255407	133.3	33371	218229	518091
TCONS_00000061	XLOC_000048	Sscle01g001100	Chr_1:364581-366233	1272	145078	757801	196629	445662	936224	322051	305122
TCONS_00000062	XLOC_000049	Sscle01g001140	Chr_1:381183-384983	3540	262756	161491	989786	170533	999957	344107	160231
TCONS_00000063	XLOC_000050	Sscle01g001150	Chr_1:388253-391502	3020	191089	175436	309465	201017	434133	326283	174424
TCONS_00000064	XLOC_000050	Sscle01g001150	Chr_1:388253-391502	1392	213781	435319	323035	19518	475697	464195	230997
TCONS_00000065	XLOC_000051	Sscle01g001180	Chr_1:397821-398175	300	0.141237	0	0	0	0.665769	0	0
TCONS_00000066	XLOC_000052	Sscle01g001200	Chr_1:401536-404032	2253	133954	202985	195398	193621	21141	102258	165939
TCONS_00000067	XLOC_000053	Sscle01g001220	Chr_1:408749-411617	2760	179222	126256	150744	11591	159274	166469	187582
TCONS_00000068	XLOC_000054	Sscle01g001230	Chr_1:412062-415089	2772	422527	901752	233159	147929	37233	150712	408726
TCONS_00000069	XLOC_000054	Sscle01g001230	Chr_1:412062-415089	1869	485636	282477	388598	216245	179233	414013	0.0011928
TCONS_00000070	XLOC_000055	Sscle01g001290	Chr_1:425421-430560	4572	178116	133574	188986	178278	314508	531078	243088
TCONS_00000071	XLOC_000055	Sscle01g001270	Chr_1:425421-430560	252	710205	683445	280474	919093	113106	247867	520961
TCONS_00000072	XLOC_000055	Sscle01g001280	Chr_1:425421-430560	759	0	0	0	0	0	0	0
TCONS_00000073	XLOC_000055	Sscle01g001290	Chr_1:425421-430560	1416	878961	614.61	915481	542164	125552	756146	331493
TCONS_00000074	XLOC_000056	Sscle01g001300	Chr_1:431197-432706	1116	130799	434928	958923	891123	231751	116457	142051
TCONS_00000075	XLOC_000057	Sscle01g001320	Chr_1:437710-440227	2451	779915	350968	160779	177789	255606	60905	291797
TCONS_00000076	XLOC_000057	Sscle01g001320	Chr_1:437710-440227	1239	919492	376588	127812	183099	133356	107103	204487
TCONS_00000077	XLOC_000058	Sscle01g001370	Chr_1:454472-457748	3225	0.503217	100904	0.443186	0.989252	174857	0.861798	156935
TCONS_00000078	XLOC_000059	Sscle01g001400	Chr_1:464082-467260	2847	155298	0.299378	256775	162274	343854	0.936434	283412
TCONS_00000079	XLOC_000059	Sscle01g001400	Chr_1:464082-467260	2481	278279	0.156167	0.0899013	469461	215593	657358	0.277336
TCONS_00000080	XLOC_000059	Sscle01g001400	Chr_1:464082-467260	2474	305863	317997	32403	312485	724315	52695	243724
TCONS_00000081	XLOC_000059	Sscle01g001400	Chr_1:464082-467260	1077	149771	199793	13675	146185	127362	133112	83811
TCONS_00000082	XLOC_000060	Sscle01g001410	Chr_1:467893-471274	3264	974082	637383	751048	626457	501314	243258	753845
TCONS_00000083	XLOC_000061	Sscle01g001420	Chr_1:473161-475644	2328	985501	119788	101608	739778	162159	874681	888956
TCONS_00000084	XLOC_000062	Sscle01g001470	Chr_1:488934-490398	1308	919545	715521	102808	968732	772032	743574	538191
TCONS_00000085	XLOC_000063	Sscle01g001480	Chr_1:491617-492015	342	23971	328344	15671	245156	183492	243314	127886
TCONS_00000086	XLOC_000064	Sscle01g001490	Chr_1:492091-494420	2271	193595	1846	101804	142259	18582	193897	149623
TCONS_00000087	XLOC_000065	Sscle01g001510	Chr_1:500532-500901	369	0	0	0	0	0.191907	0	0
TCONS_00000088	XLOC_000066	Sscle01g001530	Chr_1:506271-506780	250	0.614619	293438	196505	618856	224201	429632	197113
TCONS_00000089	XLOC_000067	Sscle01g001550	Chr_1:518138-520003	1500	0.397003	102955	127684	321493	138777	195804	139773
TCONS_00000090	XLOC_000068	Sscle01g001560	Chr_1:520431-522673	2135	856054	557624	979322	262799	809827	144299	140302
TCONS_00000091	XLOC_000068	Sscle01g001560	Chr_1:520431-522673	2055	517135	0.609522	211108	0.811597	15683	993672	436122
TCONS_00000092	XLOC_000068	Sscle01g001560	Chr_1:520431-522673	2107	194645	840084	159003	913631	635898	161484	137777
TCONS_00000093	XLOC_000068	Sscle01g001560	Chr_1:520431-522673	1449	137545	762817	174386	868317	604152	289905	654842
TCONS_00000094	XLOC_000069	Sscle01g001610	Chr_1:542940-547780	4400	328074	488946	376414	563612	123148	106969	73199
TCONS_00000095	XLOC_000069	Sscle01g001610	Chr_1:542940-547780	2064	109165	136562	119514	152704	310662	255209	137706
TCONS_00000096	XLOC_000069	Sscle01g001620	Chr_1:542940-547780	1521	0	0	0	0	0	0	0
TCONS_00000097	XLOC_000070	Sscle01g001640	Chr_1:556832-558402	1455	10069	618373	489589	531696	261478	465311	462115
TCONS_00000098	XLOC_000071	Sscle01g001660	Chr_1:562862-567464	4602	0	0	0	0	0	0	0
TCONS_00000099	XLOC_000072	Sscle01g001680	Chr_1:571122-573607	2133	133198	131719	199232	14591	113172	0.264459	221897
TCONS_00000100	XLOC_000073	Sscle01g001710	Chr_1:578670-581720	2702	442006	736839	57743	307217	179747	587428	981776
TCONS_00000101	XLOC_000073	Sscle01g001710	Chr_1:578670-581720	2175	611321	720139	586027	489979	516703	972678	288904
TCONS_00000102	XLOC_000074	Sscle01g001720	Chr_1:584156-586319	1647	0	0	0	0	0.0495868	0	0
TCONS_00000103	XLOC_000075	Sscle01g001740	Chr_1:590017-591763	1626	0.565078	128544	0.243329	0.447002	0.717031	0.379712	0.722363
TCONS_00000104	XLOC_000076	-	Chr_1:592446-593216	663	102284	0.60812	0.257212	27071	987956	299029	305793
TCONS_00000105	XLOC_000077	Sscle01g001760	Chr_1:593657-596183	1322	789168	756519	941949	782317	746642	116529	160884
TCONS_00000106	XLOC_000077	Sscle01g001760	Chr_1:593657-596183	708	657091	198428	262185	0.590582	0	0.428295	0.0562084
TCONS_00000107	XLOC_000078	Sscle01g001780	Chr_1:598312-599166	675	337559	229619	203519	317598	0.989128	242942	226119
TCONS_00000108	XLOC_000079	Sscle01g001790	Chr_1:603247-605095	1608	171992	220491	147345	111725	941396	117125	103977
TCONS_00000109	XLOC_000080	Sscle01g001800	Chr_1:612438-612839	327	642003	555792	285324	668252	321246	100763	285693
TCONS_00000110	XLOC_000081	Sscle01g001820	Chr_1:617508-620244	2736	475965	541773	501259	49587	445937	0.622509	219359
TCONS_00000111	XLOC_000082	Sscle01g001830	Chr_1:625073-625725	462	0	152809	0	0.46923	180134	157709	964758
TCONS_00000112	XLOC_000083	Sscle01g001840	Chr_1:628518-630393	1773	299799	801225	457744	512644	341944	482.23	479252
TCONS_00000113	XLOC_000084	Sscle01g001860	Chr_1:633532-634210	678	0.366541	447494	141283	142081	487741	638295	226673
TCONS_00000114	XLOC_000085	Sscle01g001870	Chr_1:635278-635516	183	0	0	0	158865	0	0	0
TCONS_00000115	XLOC_000086	Sscle01g001880	Chr_1:635815-636076	261	0	0	0	0.357998	0	0	0
TCONS_00000116	XLOC_000087	Sscle01g001890	Chr_1:637795-640620	627	0.294398	0.316636	0	0.241361	0	0.727383	0.0988506
TCONS_00000117	XLOC_000088	Sscle01g001920	Chr_1:641536-643335	1746	285387	323659	67623	241259	118434	243821	155.75
TCONS_00000118	XLOC_000089	Sscle01g001950	Chr_1:648440-648980	540	0.0248363	0	0	0	0	0	0
TCONS_00000119	XLOC_000090	Sscle01g001970	Chr_1:657520-659061	1494	105537	179871	471448	606808	147748	342374	299381
TCONS_00000120	XLOC_000091	Sscle01g002000	Chr_1:668113-670241	2043	702562	244726	0.472486	342122	430329	0.313266	230145
TCONS_00000121	XLOC_000092	Sscle01g002020	Chr_1:675754-676876	1122	0.455509	15896	362266	787954	134232	256854	779819
TCONS_00000122	XLOC_000093	Sscle01g002030	Chr_1:678241-681051	2352	0.744709	198105	0.685895	282514	747253	28841	106505
TCONS_00000123	XLOC_000094	Sscle01g002070	Chr_1:688176-688575	333	970693	609302	626787	390414	249843	339376	312601
TCONS_00000124	XLOC_000095	Sscle01g002090	Chr_1:690392-691645	1203	282561	215439	277238	263694	284207	215977	236634
TCONS_00000125	XLOC_000096	Sscle01g002130	Chr_1:700051-700828	777	310043	745452	393395	532512	914544	11047	826191
TCONS_00000126	XLOC_000097	Sscle01g002140	Chr_1:701382-701669	186	257396	228487	313358	425737	169551	352626	979574
TCONS_00000127	XLOC_000098	Sscle01g002170	Chr_1:707873-710243	2301	969334	761438	755923	996351	107458	177082	109688
TCONS_00000128	XLOC_000098	Sscle01g002170	Chr_1:707873-710243	1122	459137	383429	392277	448963	324206	407808	367148
TCONS_00000129	XLOC_000099	Sscle01g002180	Chr_1:710671-712362	1641	0.349136	0.545588	0.408813	0.833882	433993	323458	43814
TCONS_00000130	XLOC_000100	Sscle01g002190	Chr_1:713850-714033	183	119982	147789	16.26	271607	157403	162003	576923
TCONS_00000131	XLOC_000101	Sscle01g002200	Chr_1:714117-714866	624	141802	230619	300502	22479	0.866742	236164	33779
TCONS_00000132	XLOC_000102	Sscle01g002210	Chr_1:715266-717624	2238	457245	322714	54438	370163	198358	301351	315025
TCONS_00000133	XLOC_000103	Sscle01g002220	Chr_1:718616-720485	1806	325115	257308	244242	199391	323967	393917	424852
TCONS_00000134	XLOC_000104	Sscle01g002240	Chr_1:725296-727805	2022	173579	111137	267356	859336	382739	191205	140001
TCONS_00000135	XLOC_000105	Sscle01g002250	Chr_1:728591-731302	2538	154468	183552	0.20506	237346	11171	307768	658094
TCONS_00000136	XLOC_000105	Sscle01g002250	Chr_1:728591-731302	2494	27153	0.61292	18624	100661	101502	281836	16329
TCONS_00000137	XLOC_000105	Sscle01g002250	Chr_1:728591-731302	1887	0.238136	0.572624	0.372247	0.226593	105794	0.504188	0
TCONS_00000138	XLOC_000106	Sscle01g002280	Chr_1:743857-745204	738	566204	836059	457833	587144	780443	191.7	772181
TCONS_00000139	XLOC_000107	Sscle01g002290	Chr_1:745658-747033	1200	216229	828816	571826	544344	200512	134406	144185
TCONS_00000140	XLOC_000108	Sscle01g002310	Chr_1:751609-755016	3243	316265	474675	443865	564998	308194	20254	37395
TCONS_00000141	XLOC_000109	Sscle01g002320	Chr_1:755300-757796	2448	235857	236859	224512	207455	204617	25825	314755
TCONS_00000142	XLOC_000110	Sscle01g002360	Chr_1:765508-769990	3132	0.875102	0.622762	0.958904	0.666142	286093	21693	151686
TCONS_00000143	XLOC_000110	Sscle01g002360	Chr_1:765508-769990	1674	0.315436	0.0857121	0.214374	0.00160164	581283	0.955026	378159
TCONS_00000144	XLOC_000111	Sscle01g002380	Chr_1:775771-776623	705	327139	204433	31861	223492	129571	141175	227885
TCONS_00000145	XLOC_000112	Sscle01g002390	Chr_1:777431-777986	555	195532	257627	193176	203751	998984	115188	167921
TCONS_00000146	XLOC_000113	Sscle01g002400	Chr_1:778986-779964	978	1488	171359	0.978988	147914	100442	0.663579	0.947397
TCONS_00000147	XLOC_000114	Sscle01g002500	Chr_1:811618-812669	924	234093	216377	183484	156612	138967	285046	246084
TCONS_00000148	XLOC_000115	Sscle01g002510	Chr_1:813768-816359	2196	434043	0.757203	150905	0.716877	574347	0.717338	289801
TCONS_00000149	XLOC_000116	Sscle01g002520	Chr_1:817272-819250	1797	220611	35518	156303	259071	563121	354681	466834
TCONS_00000150	XLOC_000117	Sscle01g002530	Chr_1:820358-820646	288	147305	159681	0	0	138739	0.550588	0
TCONS_00000151	XLOC_000118	Sscle01g002540	Chr_1:820688-821723	1035	0.331068	0.707129	0.275406	0.161682	0.783227	0.883697	0.497992
TCONS_00000152	XLOC_000119	Sscle01g002580	Chr_1:838262-838966	648	0	0	0	0	0	0.197639	0
TCONS_00000153	XLOC_000120	Sscle01g002590	Chr_1:844648-849067	4113	0	0	0	0	115224	0.449864	0
TCONS_00000154	XLOC_000120	Sscle01g002590	Chr_1:844648-849067	3910	264727	25717	303105	277803	662716	12803	266531
TCONS_00000155	XLOC_000120	Sscle01g002590	Chr_1:844648-849067	3944	0.00345205	0.0020997	0.00438265	0.685664	559187	0.0143148	0.0183649
TCONS_00000156	XLOC_000120	Sscle01g002590	Chr_1:844648-849067	2193	477786	17837	875792	813235	114816	0	0
TCONS_00000157	XLOC_000121	Sscle01g002620	Chr_1:853605-857891	1254	846187	642885	849192	614443	730635	127.72	104816
TCONS_00000158	XLOC_000122	Sscle01g002630	Chr_1:858362-861929	3328	177469	11032	116409	99737	18967	174406	241712
TCONS_00000159	XLOC_000122	Sscle01g002630	Chr_1:858362-861929	1380	729768	457399	402546	308375	446832	385468	401647
TCONS_00000160	XLOC_000122	Sscle01g002640	Chr_1:858362-861929	243	0.529505	0	0.0410573	126725	0	0.761251	0.221725
TCONS_00000161	XLOC_000123	Sscle01g002700	Chr_1:904956-906678	1446	0.321243	0.0855119	0.256096	0.182487	0.582554	100156	0.425252
TCONS_00000162	XLOC_000124	Sscle01g002730	Chr_1:915028-918060	2760	0	0.552153	0	0	0.498287	0	133401
TCONS_00000163	XLOC_000124	Sscle01g002730	Chr_1:915028-918060	2662	121552	101466	101948	132496	137247	930166	884694
TCONS_00000164	XLOC_000124	Sscle01g002730	Chr_1:915028-918060	2103	201922	439658	190849	233644	119086	1201	761686
TCONS_00000165	XLOC_000125	Sscle01g002740	Chr_1:918530-920048	1518	159703	93391	108852	837844	510487	302199	693756
TCONS_00000166	XLOC_000126	Sscle01g002760	Chr_1:923205-926425	2718	601796	471.96	860393	418839	381488	410699	287424
TCONS_00000167	XLOC_000127	Sscle01g002780	Chr_1:937683-938492	708	0.341457	0.29084	0.0833995	0.100441	302292	0.114211	100902
TCONS_00000168	XLOC_000128	Sscle01g002790	Chr_1:942469-943496	948	0.540675	0.705797	0.494814	0.526046	0.548387	0.612734	0.771216
TCONS_00000169	XLOC_000129	Sscle01g002810	Chr_1:948299-949757	1155	975662	474613	945593	418031	298294	500603	480959
TCONS_00000170	XLOC_000130	Sscle01g002820	Chr_1:950398-952045	1587	360951	315212	368429	252618	32.69	17656	425202
TCONS_00000171	XLOC_000131	Sscle01g002840	Chr_1:953857-955363	741	309019	323689	279294	239248	230463	410079	287333
TCONS_00000172	XLOC_000132	Sscle01g002860	Chr_1:955675-958908	2913	421925	518619	553744	388471	329125	234229	394199
TCONS_00000173	XLOC_000133	Sscle01g002880	Chr_1:963271-967048	3473	361322	865832	584809	668603	855869	165378	150307
TCONS_00000174	XLOC_000133	Sscle01g002880	Chr_1:963271-967048	1899	167496	738555	555043	513591	391939	553501	611.3
TCONS_00000175	XLOC_000134	Sscle01g002890	Chr_1:968746-969863	972	0	0	0	0.0204413	0	0	0
TCONS_00000176	XLOC_000135	Sscle01g002900	Chr_1:975832-976115	219	0.354286	0	1123	0.568249	0	0	0
TCONS_00000177	XLOC_000136	Sscle01g002910	Chr_1:981460-985910	4115	156309	630488	133822	117411	186259	89289	159671
TCONS_00000178	XLOC_000136	Sscle01g002910	Chr_1:981460-985910	2451	175741	155171	235846	18531	126303	0.927841	511228
TCONS_00000179	XLOC_000137	Sscle01g002930	Chr_1:988655-990493	1752	315251	166403	206852	199343	198459	102576	163674
TCONS_00000180	XLOC_000138	Sscle01g002960	Chr_1:999323-1002084	2235	313382	475211	263171	459647	134086	449891	139499
TCONS_00000181	XLOC_000139	Sscle01g002970	Chr_1:1003434-1003888	399	0	0	0.142206	0.451018	208807	0.943649	193233
TCONS_00000182	XLOC_000140	Sscle01g002980	Chr_1:1005139-1007004	1656	375033	539056	456514	6659	184726	320632	217165
TCONS_00000183	XLOC_000141	Sscle01g002990	Chr_1:1007504-1008113	609	0.499633	759202	330753	190801	46976	251345	605643
TCONS_00000184	XLOC_000142	Sscle01g003030	Chr_1:1015753-1016827	1026	0.0242599	0	0	0.0842986	0	0	0
TCONS_00000185	XLOC_000143	Sscle01g003040	Chr_1:1016944-1018120	558	0.75789	0.0227173	0.392148	0.0892699	0.131666	0	0.699475
TCONS_00000186	XLOC_000144	Sscle01g003060	Chr_1:1018669-1024054	4737	637119	164867	517134	286733	171446	161579	290741
TCONS_00000187	XLOC_000144	Sscle01g003050	Chr_1:1018669-1024054	1419	380385	132.26	297474	139.24	362283	103876	553648
TCONS_00000188	XLOC_000144	Sscle01g003060	Chr_1:1018669-1024054	2538	0	0	0	0	0	0	0
TCONS_00000189	XLOC_000145	Sscle01g003070	Chr_1:1029007-1030931	1758	490655	635735	608502	831131	371895	619234	476603
TCONS_00000190	XLOC_000146	Sscle01g003080	Chr_1:1031433-1033388	1351	0.00174551	134255	0.00198018	0.00260478	0.00166824	0.0021401	0.00205395
TCONS_00000191	XLOC_000146	Sscle01g003080	Chr_1:1031433-1033388	1331	531723	398423	64654	528147	985864	141546	999611
TCONS_00000192	XLOC_000146	Sscle01g003080	Chr_1:1031433-1033388	615	485047	502156	651215	418754	111012	0.760748	0.584463
TCONS_00000193	XLOC_000147	Sscle01g003090	Chr_1:1034369-1034753	129	59856	127118	153197	129775	63.11	0	0
TCONS_00000194	XLOC_000148	Sscle01g003100	Chr_1:1036141-1037354	1161	371859	504282	487274	829623	135565	122195	628949
TCONS_00000195	XLOC_000149	Sscle01g003120	Chr_1:1046122-1047208	224	375746	223236	430761	693336	25223	554446	8761
TCONS_00000196	XLOC_000150	Sscle01g003140	Chr_1:1051062-1053393	1998	854054	772888	737285	662683	688785	41953	730557
TCONS_00000197	XLOC_000151	Sscle01g003150	Chr_1:1053674-1057742	3906	126091	132548	104621	121689	14669	745922	159401
TCONS_00000198	XLOC_000151	Sscle01g003150	Chr_1:1053674-1057742	3899	782731	78402	991673	886111	100292	271468	151027
TCONS_00000199	XLOC_000151	Sscle01g003150	Chr_1:1053674-1057742	3225	523808	881128	814637	813904	146217	0	0.909225
TCONS_00000200	XLOC_000152	Sscle01g003160	Chr_1:1057848-1058891	855	173527	140492	127677	110589	140543	243761	177293
TCONS_00000201	XLOC_000153	Sscle01g003170	Chr_1:1066975-1068302	1137	166065	832036	988137	956111	965299	810909	871836
TCONS_00000202	XLOC_000154	Sscle01g003190	Chr_1:1073668-1078910	5073	107263	818822	965058	926443	108858	505306	126773
TCONS_00000203	XLOC_000154	Sscle01g003190	Chr_1:1073668-1078910	3501	423811	633352	480542	315259	217679	0.392984	175761
TCONS_00000204	XLOC_000155	Sscle01g003200	Chr_1:1081709-1085618	3679	370296	118196	375984	458093	244494	525979	100038
TCONS_00000205	XLOC_000155	Sscle01g003200	Chr_1:1081709-1085618	3651	173908	749533	190439	150876	22772	105443	205014
TCONS_00000206	XLOC_000155	Sscle01g003200	Chr_1:1081709-1085618	2370	810384	123779	837551	740607	170119	0.295139	516468
TCONS_00000207	XLOC_000156	Sscle01g003220	Chr_1:1087617-1089625	1899	234557	257159	302043	248163	183633	462652	289262
TCONS_00000208	XLOC_000157	Sscle01g003240	Chr_1:1097251-1100326	2736	47.11	461105	408331	456114	34409	769924	41174
TCONS_00000209	XLOC_000158	Sscle01g003250	Chr_1:1101107-1102707	1515	101564	114133	887899	781026	133461	153384	152944
TCONS_00000210	XLOC_000159	Sscle01g003270	Chr_1:1105310-1106961	1236	152829	122217	168912	157.22	180.24	229636	194632
TCONS_00000211	XLOC_000160	Sscle01g003300	Chr_1:1115293-1119992	4137	114716	180294	134449	162496	226941	24593	182831
TCONS_00000212	XLOC_000160	Sscle01g003290	Chr_1:1115293-1119992	1305	290012	184351	198464	34026	964177	0.965836	194702
TCONS_00000213	XLOC_000160	Sscle01g003300	Chr_1:1115293-1119992	1941	0.94446	764715	268508	286114	0.717073	56022	0.115793
TCONS_00000214	XLOC_000161	Sscle01g003310	Chr_1:1136988-1138738	1602	177.17	177688	129263	125401	168662	152312	149815
TCONS_00000215	XLOC_000162	Sscle01g003340	Chr_1:1147360-1149999	2358	210052	166367	261452	159853	256458	214091	281279
TCONS_00000216	XLOC_000162	Sscle01g003340	Chr_1:1147360-1149999	1515	11588	167127	119012	110581	509541	191163	226365
TCONS_00000217	XLOC_000163	Sscle01g003350	Chr_1:1150465-1152426	1860	36143	37896	250806	219844	289229	164603	345551
TCONS_00000218	XLOC_000164	Sscle01g003380	Chr_1:1160804-1162098	1242	968024	946463	629624	874758	621494	101302	679431
TCONS_00000219	XLOC_000165	Sscle01g003390	Chr_1:1163731-1167912	3561	574331	567253	473771	471248	644981	164257	53756
TCONS_00000220	XLOC_000166	Sscle01g003400	Chr_1:1168395-1169200	633	326504	325708	379.4	314775	187632	752757	364683
TCONS_00000221	XLOC_000167	Sscle01g003410	Chr_1:1169804-1171640	1728	540503	421522	414473	390776	237191	79979	264505
TCONS_00000222	XLOC_000168	Sscle01g003420	Chr_1:1172291-1176035	3333	602116	596321	76187	71942	187616	178828	17692
TCONS_00000223	XLOC_000168	Sscle01g003420	Chr_1:1172291-1176035	1107	0	0.00238825	0.0486516	0.238795	164075	320316	356258
TCONS_00000224	XLOC_000168	Sscle01g003430	Chr_1:1172291-1176035	519	593393	55335	474612	385364	146217	263507	723912
TCONS_00000225	XLOC_000169	Sscle01g003450	Chr_1:1181925-1184509	1890	607392	590542	696254	519063	609647	114327	637834
TCONS_00000226	XLOC_000170	Sscle01g003460	Chr_1:1185961-1187386	1425	0.393723	0.550009	0.451651	0.424039	0.392969	0.617533	0.258747
TCONS_00000227	XLOC_000171	Sscle01g003500	Chr_1:1234087-1234985	849	123043	482256	646522	660978	218445	51876	329663
TCONS_00000228	XLOC_000172	Sscle01g003530	Chr_1:1239440-1240883	1443	26644	152102	158377	163902	14183	442347	125917
TCONS_00000229	XLOC_000173	Sscle01g003560	Chr_1:1244408-1247996	3259	110225	731086	889502	958611	411342	276061	635026
TCONS_00000230	XLOC_000173	Sscle01g003550	Chr_1:1244408-1247996	402	295952	22336	35533	269482	0.110726	0	0
TCONS_00000231	XLOC_000173	Sscle01g003560	Chr_1:1244408-1247996	2370	104038	109409	0.966378	0.759245	0.000204431	0.0748206	0.528109
TCONS_00000232	XLOC_000174	Sscle01g003580	Chr_1:1250186-1252392	630	175495	172989	138971	190085	915587	199058	985781
TCONS_00000233	XLOC_000175	Sscle01g003600	Chr_1:1255805-1259591	3726	307508	470317	322751	361358	263511	130474	355676
TCONS_00000234	XLOC_000176	Sscle01g003630	Chr_1:1263940-1269455	963	137405	644203	117181	904842	564213	160031	100643
TCONS_00000235	XLOC_000176	Sscle01g003630	Chr_1:1263940-1269455	621	961677	186031	974817	389412	298625	459603	426536
TCONS_00000236	XLOC_000177	Sscle01g003710	Chr_1:1292301-1292670	276	0.794288	0	0.349141	0.687302	0	0	0.666793
TCONS_00000237	XLOC_000178	Sscle01g003720	Chr_1:1294355-1295360	642	0.0328011	0.386638	0.122003	0.124675	0.695031	0.160122	0.758132
TCONS_00000238	XLOC_000179	Sscle01g003750	Chr_1:1300802-1302125	1323	0.0259788	0.0656449	0	0.0592677	0.0380935	0	0
TCONS_00000239	XLOC_000180	Sscle01g003790	Chr_1:1313451-1314747	1119	981929	916272	710169	845495	780781	439066	845642
TCONS_00000240	XLOC_000181	Sscle01g003820	Chr_1:1320750-1322640	1890	150651	25624	156942	137311	229494	127168	137365
TCONS_00000241	XLOC_000182	Sscle01g003840	Chr_1:1325962-1329299	2984	385667	966133	654561	874562	243681	258773	193893
TCONS_00000242	XLOC_000182	Sscle01g003840	Chr_1:1325962-1329299	612	277653	469109	207077	350456	157306	277753	219591
TCONS_00000243	XLOC_000182	Sscle01g003850	Chr_1:1325962-1329299	492	0.0588975	147496	378972	958662	165557	570735	101621
TCONS_00000244	XLOC_000183	Sscle01g003880	Chr_1:1343194-1344888	1596	186796	104256	176335	103171	614267	108566	140305
TCONS_00000245	XLOC_000183	Sscle01g003880	Chr_1:1343194-1344888	1122	999692	657783	843185	30661	117817	28676	258786
TCONS_00000246	XLOC_000184	Sscle01g003910	Chr_1:1360879-1362943	1884	112905	104909	140679	119185	681599	38608	468497
TCONS_00000247	XLOC_000185	Sscle01g003920	Chr_1:1364538-1366173	1635	283722	148329	193036	146408	172783	980984	187235
TCONS_00000248	XLOC_000186	Sscle01g003930	Chr_1:1367620-1369923	2247	293274	201885	247394	222096	172677	871456	163757
TCONS_00000249	XLOC_000187	Sscle01g003940	Chr_1:1374701-1376715	1740	0.677834	330173	0.987799	208199	524595	362782	443365
TCONS_00000250	XLOC_000188	Sscle01g003950	Chr_1:1380336-1383365	1047	450258	512401	725238	530363	552123	673707	689525
TCONS_00000251	XLOC_000189	Sscle01g004020	Chr_1:1394565-1395141	518	1152.45	906202	1930.74	1835.31	124008	1704.58	480582
TCONS_00000252	XLOC_000189	Sscle01g004020	Chr_1:1394565-1395141	171	399838	2014.73	785409	912091	0	0	0
TCONS_00000253	XLOC_000190	Sscle01g004040	Chr_1:1408105-1413062	4581	641503	218818	211527	702604	270587	332662	441313
TCONS_00000254	XLOC_000191	Sscle01g004060	Chr_1:1414890-1415866	837	282763	286714	24334	129598	183129	196897	381602
TCONS_00000255	XLOC_000192	Sscle01g004080	Chr_1:1419836-1420760	924	588662	609136	6415	526462	829454	117329	760486
TCONS_00000256	XLOC_000193	Sscle01g004150	Chr_1:1435818-1436547	555	0.261446	0.119418	0.516695	109044	0	16672	0.231234
TCONS_00000257	XLOC_000194	Sscle01g004190	Chr_1:1443936-1445290	1203	852388	460477	386746	883621	171564	764684	485059
TCONS_00000258	XLOC_000195	Sscle01g004230	Chr_1:1460239-1461424	1044	0.833535	0.3259	0.558488	0.982709	247496	455227	249689
TCONS_00000259	XLOC_000196	Sscle01g004260	Chr_1:1468733-1470809	1839	176784	144239	163826	13.51	11826	219693	189936
TCONS_00000260	XLOC_000197	Sscle01g004270	Chr_1:1477008-1479827	2446	461565	192607	132298	846253	516465	834573	690671
TCONS_00000261	XLOC_000197	Sscle01g004270	Chr_1:1477008-1479827	1281	0.850894	146521	964319	119226	0	0.83968	0
TCONS_00000262	XLOC_000198	Sscle01g004300	Chr_1:1481837-1483521	628	581145	338876	328077	197669	808321	722504	78822
TCONS_00000263	XLOC_000199	Sscle01g004320	Chr_1:1485840-1487148	1308	140509	0.987926	0.9279	103371	136529	161927	168192
TCONS_00000264	XLOC_000200	Sscle01g004330	Chr_1:1488152-1490144	1992	529161	388154	518518	318222	179682	429682	332546
TCONS_00000265	XLOC_000201	Sscle01g004390	Chr_1:1500891-1501761	870	255694	198209	375496	425636	445702	493589	308699
TCONS_00000266	XLOC_000202	Sscle01g004400	Chr_1:1503163-1504313	978	118627	121274	612335	684011	14988	736358	115658
TCONS_00000267	XLOC_000203	Sscle01g004450	Chr_1:1518319-1525616	6747	0.940604	188175	218487	195047	247449	0.9742	280351
TCONS_00000268	XLOC_000204	Sscle01g004460	Chr_1:1526922-1528717	1614	177211	310421	201323	144188	335573	288392	176522
TCONS_00000269	XLOC_000205	-	Chr_1:1549942-1550600	658	0.245591	804751	0.36929	416275	0.541092	864096	661563
TCONS_00000270	XLOC_000206	Sscle01g004510	Chr_1:1554874-1555898	927	643614	282518	190155	183031	184709	281613	150601
TCONS_00000271	XLOC_000207	Sscle01g004520	Chr_1:1556529-1559136	2175	123679	891318	112653	582372	728311	2268	73481
TCONS_00000272	XLOC_000208	Sscle01g004540	Chr_1:1561147-1562182	606	592192	701081	657464	591498	535297	807.66	474762
TCONS_00000273	XLOC_000209	Sscle01g004590	Chr_1:1580382-1583704	2652	100882	105998	90746	101308	700592	152434	989221
TCONS_00000274	XLOC_000210	Sscle01g004600	Chr_1:1585195-1586329	1134	132561	138441	210503	150957	457171	161716	201539
TCONS_00000275	XLOC_000211	Sscle01g004620	Chr_1:1593398-1593956	387	162118	228653	199604	306351	0.965035	195733	111094
TCONS_00000276	XLOC_000212	Sscle01g004630	Chr_1:1594915-1596255	1281	119768	390622	575019	444393	433413	384488	571334
TCONS_00000277	XLOC_000213	Sscle01g004650	Chr_1:1599498-1601579	1869	0.138459	0.36129	0.402413	0.449795	0.339534	0.0934451	0.222748
TCONS_00000278	XLOC_000214	Sscle01g004720	Chr_1:1618381-1618762	381	61855	186205	237647	121388	885586	23723	146179
TCONS_00000279	XLOC_000215	Sscle01g004730	Chr_1:1618840-1619671	831	71982	108744	175126	129841	819964	130085	146352
TCONS_00000280	XLOC_000216	Sscle01g004740	Chr_1:1620690-1621710	1020	268588	137763	17665	122364	614279	683813	12826
TCONS_00000281	XLOC_000217	Sscle01g004750	Chr_1:1623731-1624084	240	0	0	0	0	0	0	0
TCONS_00000282	XLOC_000218	Sscle01g004760	Chr_1:1624145-1624814	669	673492	423268	610981	450158	122258	978678	103119
TCONS_00000283	XLOC_000219	Sscle01g004780	Chr_1:1626559-1630327	3768	812782	825097	920618	761945	225911	332981	872924
TCONS_00000284	XLOC_000220	Sscle01g004800	Chr_1:1636106-1637230	1011	836378	14705	646827	232135	340805	53.22	13126
TCONS_00000285	XLOC_000221	Sscle01g004840	Chr_1:1650219-1654426	4059	240236	190263	10.09	193464	16295	239589	164274
TCONS_00000286	XLOC_000222	Sscle01g004850	Chr_1:1655973-1660714	3916	186357	182403	130045	16834	275618	100074	152932
TCONS_00000287	XLOC_000222	Sscle01g004850	Chr_1:1655973-1660714	2811	612229	471315	421039	425823	0.334284	8.80376	0.371818
TCONS_00000288	XLOC_000223	Sscle01g004860	Chr_1:1664146-1666315	2169	0.221535	0.159191	0.198852	0.202239	0.188857	0.145849	0.311283
TCONS_00000289	XLOC_000224	Sscle01g004920	Chr_1:1722081-1724218	1842	0.807736	0.763841	0.712078	0.661101	0.773232	0.443535	0.837619
TCONS_00000290	XLOC_000225	Sscle01g004960	Chr_1:1728934-1730361	1246	0.00322154	0.00427694	0.00362822	0.00760697	173947	305789	0.00299946
TCONS_00000291	XLOC_000225	Sscle01g004960	Chr_1:1728934-1730361	1221	191156	245337	265559	259432	193919	750824	344339
TCONS_00000292	XLOC_000225	Sscle01g004960	Chr_1:1728934-1730361	858	34309	118806	370033	0.0887147	0.0986532	437914	0
TCONS_00000293	XLOC_000226	Sscle01g004970	Chr_1:1731617-1733305	915	271115	321975	249529	258376	222014	477465	230846
TCONS_00000294	XLOC_000226	Sscle01g004970	Chr_1:1731617-1733305	573	834748	102212	932388	905312	100357	715164	144954
TCONS_00000295	XLOC_000227	Sscle01g004980	Chr_1:1734217-1736227	2010	0.137323	0.0692578	0.112333	0.0719202	0.276933	0.111382	0.111986
TCONS_00000296	XLOC_000228	Sscle01g004990	Chr_1:1737295-1738631	1146	842712	911193	898004	549945	119708	988906	785323
TCONS_00000297	XLOC_000229	Sscle01g005010	Chr_1:1741134-1742805	1506	770712	990395	559118	801049	925887	133005	966458
TCONS_00000298	XLOC_000229	Sscle01g005010	Chr_1:1741134-1742805	612	236451	120823	560225	449656	203826	0.543983	433256
TCONS_00000299	XLOC_000230	Sscle01g005050	Chr_1:1762203-1763066	684	484051	685764	438691	451603	463516	129188	451647
TCONS_00000300	XLOC_000231	Sscle01g005070	Chr_1:1764463-1765171	708	356531	163273	327797	237552	113653	169135	25498
TCONS_00000301	XLOC_000232	Sscle01g005080	Chr_1:1765476-1765732	207	126205	798016	149.48	123125	886475	215427	256765
TCONS_00000302	XLOC_000233	Sscle01g005100	Chr_1:1773390-1776186	2297	589201	585051	750913	624794	764862	66283	10863
TCONS_00000303	XLOC_000233	Sscle01g005100	Chr_1:1773390-1776186	1845	658392	810879	798149	685051	151921	419255	104286
TCONS_00000304	XLOC_000234	Sscle01g005130	Chr_1:1781668-1782319	597	952484	61363	867835	704713	343704	940139	813274
TCONS_00000305	XLOC_000235	Sscle01g005150	Chr_1:1783937-1785092	1155	703239	115358	107643	773562	16251	352612	212542
TCONS_00000306	XLOC_000236	Sscle01g005160	Chr_1:1786786-1789025	1794	0.14741	0.205799	0.0506846	0.116571	0.165823	0.115121	0.0355137
TCONS_00000307	XLOC_000237	Sscle01g005170	Chr_1:1792829-1794776	1947	218257	131738	213635	142069	0.76908	106688	0.997367
TCONS_00000308	XLOC_000238	Sscle01g005190	Chr_1:1796615-1799079	2409	155148	210255	172255	174995	428949	276695	22455
TCONS_00000309	XLOC_000239	Sscle01g005200	Chr_1:1803004-1807385	4128	539501	344875	119406	601691	149086	430819	732075
TCONS_00000310	XLOC_000239	Sscle01g005200	Chr_1:1803004-1807385	2316	0.503158	120558	224865	0.607326	326098	0.585333	0.847579
TCONS_00000311	XLOC_000240	Sscle01g005210	Chr_1:1808162-1810665	2136	362589	173221	349674	209154	991215	432541	143413
TCONS_00000312	XLOC_000241	Sscle01g005230	Chr_1:1819357-1822090	2733	190382	195748	341071	262339	197676	0.975396	106517
TCONS_00000313	XLOC_000242	Sscle01g005250	Chr_1:1824785-1828558	3709	274937	191786	321216	204161	13854	975197	231526
TCONS_00000314	XLOC_000242	Sscle01g005250	Chr_1:1824785-1828558	3288	100662	580815	92247	635794	0.433958	0.0744949	261004
TCONS_00000315	XLOC_000243	Sscle01g005300	Chr_1:1843688-1845065	1263	50631	558328	702341	581993	516626	662714	569542
TCONS_00000316	XLOC_000244	Sscle01g005320	Chr_1:1848227-1849593	1041	1942.2	1186.29	2617.92	1799.59	772295	2340.34	2023.98
TCONS_00000317	XLOC_000244	Sscle01g005320	Chr_1:1848227-1849593	501	492731	750.02	465293	252473	0	130354	0
TCONS_00000318	XLOC_000245	Sscle01g005330	Chr_1:1849827-1851792	1677	655503	297339	402291	412069	319115	303332	324456
TCONS_00000319	XLOC_000246	Sscle01g005340	Chr_1:1852224-1852958	399	10990.7	8007	9262.94	8680.47	1207.64	4969.07	3267.63
TCONS_00000320	XLOC_000247	Sscle01g005350	Chr_1:1853828-1854860	864	312588	680339	56229	434536	614972	138611	807879
TCONS_00000321	XLOC_000248	Sscle01g005360	Chr_1:1855595-1856792	1075	185786	217833	122291	122908	571017	576869	333941
TCONS_00000322	XLOC_000248	Sscle01g005360	Chr_1:1855595-1856792	582	794008	187062	607115	419518	18738	309355	905253
TCONS_00000323	XLOC_000249	Sscle01g005370	Chr_1:1859333-1859609	276	0	0	0	0	0	0	0
TCONS_00000324	XLOC_000250	Sscle01g005390	Chr_1:1863398-1864334	745	403177	349342	502409	420825	410097	111906	865044
TCONS_00000325	XLOC_000250	Sscle01g005390	Chr_1:1863398-1864334	360	787982	185863	817669	159331	119343	240679	0
TCONS_00000326	XLOC_000251	Sscle01g005420	Chr_1:1872734-1874456	1614	152745	871938	821702	885622	810169	174461	103053
TCONS_00000327	XLOC_000252	Sscle01g005440	Chr_1:1881630-1882821	1134	652411	471968	55147	597053	489018	474321	416388
TCONS_00000328	XLOC_000253	Sscle01g005460	Chr_1:1885631-1887740	1932	624167	314065	726813	398679	10602	560535	239559
TCONS_00000329	XLOC_000254	Sscle01g005480	Chr_1:1892903-1893422	282	1859.61	1033.15	1338.44	1360.32	270485	794767	465034
TCONS_00000330	XLOC_000255	Sscle01g005490	Chr_1:1894108-1896683	2259	123906	184619	210324	152974	119574	280276	212966
TCONS_00000331	XLOC_000256	Sscle01g005500	Chr_1:1897674-1901079	3210	0.150097	0.256924	0.195085	0.150917	0.210568	0.022592	0.147323
TCONS_00000332	XLOC_000257	Sscle01g005510	Chr_1:1906491-1907682	960	132765	336927	293.54	394.51	221551	277034	163301
TCONS_00000333	XLOC_000258	Sscle01g005540	Chr_1:1917808-1918855	1047	111562	948724	77735	101788	132666	70866	90082
TCONS_00000334	XLOC_000259	Sscle01g005560	Chr_1:1925178-1927045	1197	90718	587509	730235	31.79	744842	79433	626229
TCONS_00000335	XLOC_000260	Sscle01g005590	Chr_1:1928919-1932478	3334	177444	220871	309019	178235	341046	441059	511902
TCONS_00000336	XLOC_000260	Sscle01g005580	Chr_1:1928919-1932478	759	748055	815896	495252	745657	478218	147538	54373
TCONS_00000337	XLOC_000260	Sscle01g005590	Chr_1:1928919-1932478	1518	0	0	227518	0	803915	0	137205
TCONS_00000338	XLOC_000261	Sscle01g005600	Chr_1:1935959-1938171	1518	0.838596	0.720811	0.314052	0.855327	129111	0.599351	0.980278
TCONS_00000339	XLOC_000262	Sscle01g005610	Chr_1:1940891-1943768	2877	604865	654342	133593	653188	727688	574978	710013
TCONS_00000340	XLOC_000263	Sscle01g005620	Chr_1:1944893-1945739	846	0	0.0444457	0	0.142348	0	0.174508	0
TCONS_00000341	XLOC_000264	Sscle01g005630	Chr_1:1948298-1949168	810	0.369967	141327	0.548857	0.657274	113932	0.612878	274579
TCONS_00000342	XLOC_000265	Sscle01g005640	Chr_1:1950553-1951168	615	675387	182654	233135	244722	135916	341964	284436
TCONS_00000343	XLOC_000266	Sscle01g005650	Chr_1:1952398-1953233	579	219642	321061	212399	224953	164177	339454	186049
TCONS_00000344	XLOC_000267	Sscle01g005670	Chr_1:1956390-1959223	2784	60148	559455	414312	551018	122613	13191	64873
TCONS_00000345	XLOC_000268	Sscle01g005680	Chr_1:1960090-1961062	972	193239	129826	131448	457091	127337	161112	179
TCONS_00000346	XLOC_000269	Sscle01g005720	Chr_1:1968122-1971415	2744	183987	29093	340914	300136	345677	107.84	833111
TCONS_00000347	XLOC_000269	Sscle01g005710	Chr_1:1968122-1971415	594	832216	188619	0.722557	213994	0	168037	0
TCONS_00000348	XLOC_000269	Sscle01g005720	Chr_1:1968122-1971415	987	0.247857	687774	527149	419838	831.74	149716	104616
TCONS_00000349	XLOC_000270	Sscle01g005740	Chr_1:1975204-1977014	1599	234872	118381	176581	940104	599316	495749	864294
TCONS_00000350	XLOC_000271	Sscle01g005790	Chr_1:1987916-1991143	1008	557942	267536	43427	295605	234414	221354	278409
TCONS_00000351	XLOC_000272	Sscle01g005810	Chr_1:1991360-1995850	3786	340572	443505	307597	302019	0.700851	0.809886	245954
TCONS_00000352	XLOC_000272	Sscle01g005810	Chr_1:1991360-1995850	3644	142879	170469	130161	118985	24795	113962	234428
TCONS_00000353	XLOC_000272	Sscle01g005810	Chr_1:1991360-1995850	3628	30024	247191	33353	256406	238452	130865	18542
TCONS_00000354	XLOC_000272	Sscle01g005810	Chr_1:1991360-1995850	2760	339425	915881	316799	179922	331811	0	150038
TCONS_00000355	XLOC_000273	Sscle01g005820	Chr_1:1996546-1998239	1371	773857	753132	889375	632717	379223	232918	440421
TCONS_00000356	XLOC_000274	Sscle01g005830	Chr_1:2001063-2007571	4056	623184	395489	600306	321323	227907	79402	307572
TCONS_00000357	XLOC_000275	Sscle01g005850	Chr_1:2007799-2008711	795	48969	418326	654616	424075	348062	105666	442028
TCONS_00000358	XLOC_000276	Sscle01g005860	Chr_1:2010868-2012341	1038	311743	125441	131212	943408	245087	382827	218305
TCONS_00000359	XLOC_000277	Sscle01g005870	Chr_1:2012804-2015117	1860	109292	547243	49954	520956	56841	514005	139413
TCONS_00000360	XLOC_000278	Sscle01g005880	Chr_1:2015896-2016226	330	0.35909	0.184417	0	0.613859	0	0.821007	0
TCONS_00000361	XLOC_000279	Sscle01g005890	Chr_1:2016327-2019834	3149	292532	437746	559656	45599	438038	115135	117402
TCONS_00000362	XLOC_000279	Sscle01g005890	Chr_1:2016327-2019834	2592	115908	223357	251642	214124	620114	974524	126014
TCONS_00000363	XLOC_000280	Sscle01g005910	Chr_1:2023030-2033102	9588	0.303862	177759	0.742058	117121	282561	207181	375907
TCONS_00000364	XLOC_000281	Sscle01g005920	Chr_1:2038359-2042001	3642	0	0	0	0	0	0	0
TCONS_00000365	XLOC_000282	-	Chr_1:2047472-2051065	758	126099	66054	10715	187908	137109	444147	174833
TCONS_00000366	XLOC_000283	Sscle01g005950	Chr_1:2052413-2053639	1158	115037	178209	135555	224274	407019	16056	224156
TCONS_00000367	XLOC_000284	Sscle01g005970	Chr_1:2055414-2057406	1742	356328	352116	201225	330395	36901	300073	273155
TCONS_00000368	XLOC_000284	Sscle01g005970	Chr_1:2055414-2057406	1272	165201	239588	157034	246557	200404	0.878629	0.927224
TCONS_00000369	XLOC_000285	Sscle01g005980	Chr_1:2064157-2064479	258	0	0	0	0.547007	0	0	0
TCONS_00000370	XLOC_000286	Sscle01g006000	Chr_1:2066433-2074655	7893	0.554318	0.435722	0.652069	0.719845	0.760841	0.397696	0.99131
TCONS_00000371	XLOC_000287	Sscle01g006040	Chr_1:2080944-2085130	1659	110331	436326	931707	917257	554711	113652	501168
TCONS_00000372	XLOC_000287	Sscle01g006040	Chr_1:2080944-2085130	1117	239998	282337	26786	294708	55779	140792	62701
TCONS_00000373	XLOC_000287	Sscle01g006040	Chr_1:2080944-2085130	534	291403	44879	221672	395489	980365	244474	294602
TCONS_00000374	XLOC_000288	Sscle01g006050	Chr_1:2085261-2087229	1968	404959	344067	377226	272839	270989	208973	36143
TCONS_00000375	XLOC_000289	Sscle01g006060	Chr_1:2087528-2089132	1552	206921	198961	184688	228405	186033	202379	314742
TCONS_00000376	XLOC_000289	Sscle01g006060	Chr_1:2087528-2089132	915	194257	232846	138687	173995	175399	262087	139836
TCONS_00000377	XLOC_000290	Sscle01g006100	Chr_1:2096405-2101437	4590	50755	247015	175407	266075	497158	635339	328387
TCONS_00000378	XLOC_000290	Sscle01g006090	Chr_1:2096405-2101437	1743	0	505818	222222	0.754889	124727	0	0
TCONS_00000379	XLOC_000290	Sscle01g006100	Chr_1:2096405-2101437	279	67033	933995	835406	105067	132538	276279	121315
TCONS_00000380	XLOC_000290	Sscle01g006110	Chr_1:2096405-2101437	699	791685	768248	919561	844267	928352	988109	673293
TCONS_00000381	XLOC_000291	Sscle01g006140	Chr_1:2117686-2119918	1881	157619	144414	146248	982355	110.2	905939	919668
TCONS_00000382	XLOC_000292	Sscle01g006170	Chr_1:2128600-2132861	1359	389306	588959	701559	635908	525464	149715	917611
TCONS_00000383	XLOC_000292	Sscle01g006170	Chr_1:2128600-2132861	642	379343	135929	696433	115785	183074	541858	225457
TCONS_00000384	XLOC_000293	Sscle01g006200	Chr_1:2139285-2143485	414	40258	164124	121.99	120491	523275	346108	971851
TCONS_00000385	XLOC_000294	Sscle01g006230	Chr_1:2143662-2144147	330	600449	361162	395581	611075	101148	264981	172757
TCONS_00000386	XLOC_000295	Sscle01g006240	Chr_1:2145376-2148208	2457	0.111246	0.237264	0.144317	0.0760537	0.133066	0.0575526	0.0787461
TCONS_00000387	XLOC_000296	Sscle01g006260	Chr_1:2154153-2156729	2091	0.379576	0.417631	0.230724	0.480534	123441	0.616154	0.435513
TCONS_00000388	XLOC_000297	Sscle01g006270	Chr_1:2157677-2159093	1416	150108	0.568071	0.23025	0.428696	0.191695	0.407554	0.749898
TCONS_00000389	XLOC_000298	Sscle01g006280	Chr_1:2159166-2162862	3696	871496	292601	0.854923	221897	193578	0.434573	198738
TCONS_00000390	XLOC_000299	Sscle01g006290	Chr_1:2163748-2165287	1539	0.153352	30898	0.374532	0.020369	204155	0.0823677	329784
TCONS_00000391	XLOC_000300	Sscle01g006300	Chr_1:2165738-2165909	171	0	0	0	0	329882	0	410167
TCONS_00000392	XLOC_000301	Sscle01g006350	Chr_1:2174851-2178749	3789	46581	701319	389629	37659	479707	127574	61337
TCONS_00000393	XLOC_000302	Sscle01g006360	Chr_1:2180192-2183699	2608	109024	454414	389676	330055	101352	205.87	100291
TCONS_00000394	XLOC_000302	Sscle01g006360	Chr_1:2180192-2183699	462	107184	641672	238282	144372	554978	150253	472206
TCONS_00000395	XLOC_000303	Sscle01g006400	Chr_1:2191826-2192720	780	194815	147348	188403	134128	51689	169079	98.41
TCONS_00000396	XLOC_000304	Sscle01g006410	Chr_1:2195412-2199572	3775	103922	192946	575586	357266	245795	309717	497827
TCONS_00000397	XLOC_000304	Sscle01g006410	Chr_1:2195412-2199572	1605	125172	438721	697049	374566	215873	175386	363076
TCONS_00000398	XLOC_000305	Sscle01g006420	Chr_1:2200473-2201908	1254	109615	782561	135528	108.09	818564	981536	763237
TCONS_00000399	XLOC_000306	Sscle01g006440	Chr_1:2205812-2207155	1185	585539	629019	663186	77924	486292	822819	609458
TCONS_00000400	XLOC_000307	Sscle01g006450	Chr_1:2209561-2209774	213	153513	0	0	20534	0	0	0
TCONS_00000401	XLOC_000308	Sscle01g006460	Chr_1:2213770-2217258	3118	326873	887522	121265	424409	305289	127236	338724
TCONS_00000402	XLOC_000308	Sscle01g006460	Chr_1:2213770-2217258	1239	933632	315804	353955	106611	610909	173.43	651583
TCONS_00000403	XLOC_000308	Sscle01g006470	Chr_1:2213770-2217258	1146	0	0	0	0	0	0	0
TCONS_00000404	XLOC_000309	Sscle01g006480	Chr_1:2217544-2217808	264	0	0	0.426706	0	0.460359	0	0
TCONS_00000405	XLOC_000310	Sscle01g006490	Chr_1:2227596-2230499	2808	246397	178063	100307	118502	27154	601436	154073
TCONS_00000406	XLOC_000311	Sscle01g006510	Chr_1:2231881-2235688	3553	176901	15402	146793	109351	244724	118979	217245
TCONS_00000407	XLOC_000311	Sscle01g006500	Chr_1:2231881-2235688	1071	0.768321	0.00398025	23924	177673	0	0	0
TCONS_00000408	XLOC_000311	Sscle01g006510	Chr_1:2231881-2235688	1134	231346	267057	319128	338368	120406	663376	105203
TCONS_00000409	XLOC_000312	Sscle01g006520	Chr_1:2236020-2238091	1869	41829	770493	635723	349606	603777	115219	547413
TCONS_00000410	XLOC_000313	Sscle01g006540	Chr_1:2240218-2243290	3072	303853	278712	319565	297145	287528	645882	298342
TCONS_00000411	XLOC_000314	Sscle01g006560	Chr_1:2261695-2263027	1089	0.49757	0.120706	0.521541	0.45016	0.603808	0.163703	0.458872
TCONS_00000412	XLOC_000315	-	Chr_1:2272623-2273720	1097	170995	247535	368793	297226	178916	901719	223306
TCONS_00000413	XLOC_000316	Sscle01g006600	Chr_1:2277428-2279868	886	560981	705298	59.48	859912	339587	219954	932992
TCONS_00000414	XLOC_000316	Sscle01g006600	Chr_1:2277428-2279868	219	308276	405609	398693	233038	0	156507	0
TCONS_00000415	XLOC_000317	Sscle01g006620	Chr_1:2282772-2283961	1038	484111	38399	520606	380577	447585	109.61	61377
TCONS_00000416	XLOC_000318	Sscle01g006640	Chr_1:2284022-2287313	1964	273786	193067	189145	128525	139022	126788	203538
TCONS_00000417	XLOC_000318	Sscle01g006640	Chr_1:2284022-2287313	1416	253726	221153	169556	144034	496137	232764	67294
TCONS_00000418	XLOC_000319	Sscle01g006650	Chr_1:2294940-2298295	3142	205811	276912	193502	388165	973703	259926	192319
TCONS_00000419	XLOC_000319	Sscle01g006650	Chr_1:2294940-2298295	2911	372694	243303	285293	344305	688398	991739	271659
TCONS_00000420	XLOC_000319	Sscle01g006650	Chr_1:2294940-2298295	1719	203068	853827	157154	437105	0	0.0444164	0.000184808
TCONS_00000421	XLOC_000320	Sscle01g006700	Chr_1:2310234-2312129	1069	116797	844921	115915	884598	993117	185466	137943
TCONS_00000422	XLOC_000320	Sscle01g006700	Chr_1:2310234-2312129	543	149146	190329	137515	766203	666043	151672	617749
TCONS_00000423	XLOC_000321	Sscle01g006720	Chr_1:2313216-2315203	1929	236691	186773	189416	173758	131836	398188	112782
TCONS_00000424	XLOC_000322	Sscle01g006730	Chr_1:2317391-2318680	969	253784	266822	306726	153833	633006	381713	480603
TCONS_00000425	XLOC_000323	Sscle01g006750	Chr_1:2321564-2323020	1341	358198	327838	230114	158477	164769	324702	222164
TCONS_00000426	XLOC_000324	-	Chr_1:2326189-2326991	604	3824.77	3597.74	3098.16	2102.53	939711	4277.36	2382.68
TCONS_00000427	XLOC_000325	Sscle01g006770	Chr_1:2327584-2328298	462	5432.91	4251.58	5555.91	4911.46	796647	1286.95	2298.5
TCONS_00000428	XLOC_000326	Sscle01g006780	Chr_1:2330900-2331401	447	0.317859	0.10962	0.107038	0.0752733	0	0.225219	0
TCONS_00000429	XLOC_000327	Sscle01g006820	Chr_1:2344136-2346496	2160	210803	16353	12271	174877	124355	162865	132749
TCONS_00000430	XLOC_000328	Sscle01g006840	Chr_1:2347671-2350238	2154	162076	217824	198121	180099	161708	978132	195965
TCONS_00000431	XLOC_000329	Sscle01g006850	Chr_1:2352401-2353893	1263	625314	628146	774891	832475	41929	299898	404548
TCONS_00000432	XLOC_000330	Sscle01g006860	Chr_1:2354852-2358455	3111	0.430891	0.746644	0.466165	0.768751	0.788966	0.447616	0.485111
TCONS_00000433	XLOC_000331	Sscle01g006870	Chr_1:2359231-2360380	975	678892	125428	743832	119566	377728	655969	18994
TCONS_00000434	XLOC_000332	Sscle01g006880	Chr_1:2362848-2363836	813	126371	117073	481599	139185	478429	696745	358446
TCONS_00000435	XLOC_000333	Sscle01g006910	Chr_1:2372519-2374112	1593	464844	17015	287399	225104	593716	363314	188946
TCONS_00000436	XLOC_000334	Sscle01g006930	Chr_1:2381750-2384697	2898	606169	678881	784172	748439	424074	196487	845167
TCONS_00000437	XLOC_000335	Sscle01g006950	Chr_1:2386704-2387407	627	565664	202115	481032	196843	125598	305022	338936
TCONS_00000438	XLOC_000336	Sscle01g006970	Chr_1:2391355-2391625	270	0	0	0	0	0	0.623365	0
TCONS_00000439	XLOC_000337	Sscle01g006980	Chr_1:2393138-2393766	531	0.387577	0.857294	487416	0.280826	0.582155	0.186087	0.667296
TCONS_00000440	XLOC_000338	Sscle01g006990	Chr_1:2402266-2405584	3251	0.749134	0.423706	0.478846	0.897316	185629	0.465894	0.932395
TCONS_00000441	XLOC_000338	Sscle01g006990	Chr_1:2402266-2405584	2743	271249	15.96	205425	203356	204523	129848	170471
TCONS_00000442	XLOC_000338	Sscle01g006990	Chr_1:2402266-2405584	1134	342791	303413	302943	357877	0.000508126	0.000753421	0
TCONS_00000443	XLOC_000339	Sscle01g007000	Chr_1:2406856-2409029	2100	170153	112177	13322	148443	177275	165373	185491
TCONS_00000444	XLOC_000340	Sscle01g007020	Chr_1:2411551-2412271	561	0.0470328	0	0	0	0	0	0
TCONS_00000445	XLOC_000341	Sscle01g007040	Chr_1:2415449-2416925	1410	348155	200832	314007	221277	146289	10869	203706
TCONS_00000446	XLOC_000342	Sscle01g007060	Chr_1:2420446-2421138	570	472313	655139	700316	571828	438666	778.45	500077
TCONS_00000447	XLOC_000343	Sscle01g007080	Chr_1:2423334-2424334	867	131984	126987	192361	148471	140888	357362	177075
TCONS_00000448	XLOC_000344	Sscle01g007090	Chr_1:2429327-2430983	1506	823966	107426	518181	207121	248235	845438	211519
TCONS_00000449	XLOC_000345	Sscle01g007100	Chr_1:2432402-2436648	3693	281715	444889	225035	814282	656791	330664	662077
TCONS_00000450	XLOC_000346	-	Chr_1:2441033-2444639	1995	844903	224953	300928	76972	134109	240636	165518
TCONS_00000451	XLOC_000347	Sscle01g007130	Chr_1:2445586-2447179	1414	162351	676178	284881	46295	295193	348152	159311
TCONS_00000452	XLOC_000347	Sscle01g007130	Chr_1:2445586-2447179	966	115877	500854	290449	355177	935831	291676	0.788474
TCONS_00000453	XLOC_000348	Sscle01g007140	Chr_1:2448367-2449996	1629	0.211797	0.683014	0.0868568	0.599052	327056	0.152433	167068
TCONS_00000454	XLOC_000349	Sscle01g007180	Chr_1:2461389-2463450	1425	327408	519513	251187	337513	44798	286144	531881
TCONS_00000455	XLOC_000350	Sscle01g007200	Chr_1:2469223-2471097	1665	243562	383666	308313	268257	467494	381304	408617
TCONS_00000456	XLOC_000351	Sscle01g007220	Chr_1:2477940-2480477	2299	0.21345	0.237962	0.261059	0.61818	394338	609044	211448
TCONS_00000457	XLOC_000351	Sscle01g007220	Chr_1:2477940-2480477	2168	371873	367618	262108	278119	177854	462137	279875
TCONS_00000458	XLOC_000351	Sscle01g007220	Chr_1:2477940-2480477	2178	212419	279783	11.67	536828	333906	23153	289317
TCONS_00000459	XLOC_000351	Sscle01g007220	Chr_1:2477940-2480477	1170	146601	169309	133.01	124401	87209	158221	901294
TCONS_00000460	XLOC_000352	Sscle01g007230	Chr_1:2480600-2483627	2269	287407	694046	375331	116814	250782	104063	530708
TCONS_00000461	XLOC_000352	Sscle01g007230	Chr_1:2480600-2483627	1845	203501	262569	741779	133371	839271	0	554268
TCONS_00000462	XLOC_000353	Sscle01g007300	Chr_1:2505635-2508125	417	299418	7695	268166	579448	123986	178313	513694
TCONS_00000463	XLOC_000354	Sscle01g007330	Chr_1:2510146-2511577	1431	156145	111912	131101	116165	127253	112154	133785
TCONS_00000464	XLOC_000355	Sscle01g007350	Chr_1:2515607-2517689	1818	394111	372361	406537	682097	0.89289	145992	0.55189
TCONS_00000465	XLOC_000356	Sscle01g007370	Chr_1:2523510-2525388	1419	610626	584651	625691	387219	389827	390828	494023
TCONS_00000466	XLOC_000357	Sscle01g007380	Chr_1:2527745-2528906	954	491395	224724	254952	180984	265965	230702	216311
TCONS_00000467	XLOC_000358	Sscle01g007390	Chr_1:2533018-2541845	2643	419172	440688	531245	377278	905577	910533	779446
TCONS_00000468	XLOC_000358	Sscle01g007390	Chr_1:2533018-2541845	1608	258175	430106	39454	20924	247105	0.96693	248944
TCONS_00000469	XLOC_000359	Sscle01g007420	Chr_1:2541962-2546027	3681	250093	179334	206067	23895	223404	35458	323552
TCONS_00000470	XLOC_000359	Sscle01g007420	Chr_1:2541962-2546027	366	285986	198533	179994	246884	447171	230162	792955
TCONS_00000471	XLOC_000359	Sscle01g007430	Chr_1:2541962-2546027	1704	0.108322	0.203921	0.0185217	0.823775	0	0	0
TCONS_00000472	XLOC_000360	Sscle01g007440	Chr_1:2546473-2550306	3334	122405	540598	141664	923154	109186	899721	787487
TCONS_00000473	XLOC_000360	Sscle01g007440	Chr_1:2546473-2550306	1185	16724	111488	301316	192565	109829	943928	564637
TCONS_00000474	XLOC_000361	Sscle01g007450	Chr_1:2557593-2558651	942	0.160173	81727	0.963103	171319	135364	455256	572132
TCONS_00000475	XLOC_000362	Sscle01g007480	Chr_1:2566105-2568737	2526	232992	160467	19073	151534	154926	146019	213464
TCONS_00000476	XLOC_000363	Sscle01g007490	Chr_1:2571008-2573626	2439	137655	651404	109414	826764	630519	160274	747808
TCONS_00000477	XLOC_000364	Sscle01g007520	Chr_1:2580115-2581311	1068	340.67	294639	230875	226368	160193	237137	197642
TCONS_00000478	XLOC_000365	Sscle01g007550	Chr_1:2585943-2589728	372	737412	1524.49	805109	1213.6	585262	602.9	418492
TCONS_00000479	XLOC_000366	Sscle01g007600	Chr_1:2594462-2596334	1646	531196	368259	531883	302348	227204	505579	458088
TCONS_00000480	XLOC_000366	Sscle01g007600	Chr_1:2594462-2596334	1386	291961	295456	420.54	231262	62646	579885	679611
TCONS_00000481	XLOC_000367	Sscle01g007610	Chr_1:2596548-2596958	231	5310.24	3429.15	4025.78	3460.33	796153	2575.06	1153.27
TCONS_00000482	XLOC_000368	Sscle01g007620	Chr_1:2597642-2600282	2298	229269	210207	234804	170094	157245	527348	153496
TCONS_00000483	XLOC_000369	-	Chr_1:2606961-2607413	452	264179	271525	363583	266522	286617	252128	350105
TCONS_00000484	XLOC_000370	Sscle01g007650	Chr_1:2607500-2609838	2022	170585	13642	171952	143993	13226	868162	183123
TCONS_00000485	XLOC_000371	Sscle01g007670	Chr_1:2613553-2614320	693	119173	115334	0.83473	0.204956	339356	0.418018	0.962998
TCONS_00000486	XLOC_000372	Sscle01g007680	Chr_1:2616470-2619148	2547	110211	836345	251717	105747	688196	155703	214435
TCONS_00000487	XLOC_000373	Sscle01g007690	Chr_1:2620309-2624053	2460	0.434915	0.737046	102412	0.93243	292143	12324	147488
TCONS_00000488	XLOC_000374	Sscle01g007710	Chr_1:2636580-2638570	918	0.0800352	151634	0.496262	187643	220249	0.962592	204718
TCONS_00000489	XLOC_000375	Sscle01g007720	Chr_1:2641864-2643760	1896	128509	831707	597957	598632	298524	171715	432302
TCONS_00000490	XLOC_000376	Sscle01g007760	Chr_1:2651940-2653274	1011	639237	262993	636585	338525	120937	466718	277582
TCONS_00000491	XLOC_000377	Sscle01g007770	Chr_1:2654608-2657101	2493	0.46084	0.36074	0.327554	0.334726	0.0193827	0.123077	0.25701
TCONS_00000492	XLOC_000378	Sscle01g007780	Chr_1:2661039-2663188	1737	0.0530351	164912	0.200931	0.304631	0.782674	0.496927	0.71138
TCONS_00000493	XLOC_000379	Sscle01g007810	Chr_1:2669368-2672693	3054	100974	432078	572826	165593	497012	499014	447055
TCONS_00000494	XLOC_000380	Sscle01g007820	Chr_1:2682156-2686196	3887	142089	245751	141438	272928	157858	180613	108975
TCONS_00000495	XLOC_000380	Sscle01g007820	Chr_1:2682156-2686196	3890	0.000420477	0	0.000434637	0.000497118	293121	107827	211899
TCONS_00000496	XLOC_000380	Sscle01g007820	Chr_1:2682156-2686196	2031	866084	173838	752369	114146	449384	2.05205	30105
TCONS_00000497	XLOC_000381	Sscle01g007850	Chr_1:2693262-2694527	720	45917	666938	441089	512845	36791	901826	446663
TCONS_00000498	XLOC_000382	Sscle01g007870	Chr_1:2706512-2710641	3965	684302	239275	492461	28483	746843	12.69	81177
TCONS_00000499	XLOC_000382	Sscle01g007870	Chr_1:2706512-2710641	2997	361222	271876	338566	210867	132825	968001	130558
TCONS_00000500	XLOC_000383	Sscle01g007880	Chr_1:2710956-2715005	3498	104621	198532	174991	262725	196371	171011	429198
TCONS_00000501	XLOC_000384	Sscle01g007890	Chr_1:2716372-2717989	1617	48228	745649	360143	516946	33978	348344	388514
TCONS_00000502	XLOC_000385	Sscle01g007940	Chr_1:2727079-2730105	2877	896637	111418	113123	106775	631586	211531	843115
TCONS_00000503	XLOC_000386	Sscle01g007950	Chr_1:2731157-2732946	1566	150209	20.97	183926	186133	426261	456073	320657
TCONS_00000504	XLOC_000387	Sscle01g007970	Chr_1:2734814-2736368	927	844475	111548	722727	985016	636834	153123	115525
TCONS_00000505	XLOC_000388	Sscle01g008000	Chr_1:2745459-2746298	753	197421	308005	223538	381685	237384	263851	258406
TCONS_00000506	XLOC_000389	Sscle01g008020	Chr_1:2748812-2749673	807	432749	388816	309655	681563	432346	586265	346548
TCONS_00000507	XLOC_000390	Sscle01g008080	Chr_1:2768772-2769069	297	0	0	0	0	0	0	0
TCONS_00000508	XLOC_000391	Sscle01g008160	Chr_1:2799925-2802423	2308	197261	269155	195351	278677	246592	297331	288423
TCONS_00000509	XLOC_000391	Sscle01g008160	Chr_1:2799925-2802423	2256	232443	407508	329692	314959	232363	848613	178273
TCONS_00000510	XLOC_000392	Sscle01g008170	Chr_1:2802790-2804079	1188	323988	298902	324602	335036	121308	206798	268651
TCONS_00000511	XLOC_000393	Sscle01g008210	Chr_1:2809067-2814869	4652	37934	179903	307117	243372	184915	144693	311029
TCONS_00000512	XLOC_000393	Sscle01g008200	Chr_1:2809067-2814869	2058	599505	282733	664156	389074	890923	677247	304917
TCONS_00000513	XLOC_000393	Sscle01g008210	Chr_1:2809067-2814869	1698	0	0	0	0	0	0	0
TCONS_00000514	XLOC_000394	Sscle01g008280	Chr_1:2833746-2834824	1029	207088	30172	208069	221224	346037	469481	396677
TCONS_00000515	XLOC_000395	Sscle01g008300	Chr_1:2837003-2838346	1086	0.0307048	0.0123529	0.128448	0.0993757	0	0.243266	0
TCONS_00000516	XLOC_000396	Sscle01g008310	Chr_1:2838598-2839783	1185	128168	263238	197147	697637	10.41	223586	175492
TCONS_00000517	XLOC_000397	-	Chr_1:2844577-2845886	1309	27906	411988	300864	237429	151616	164519	737806
TCONS_00000518	XLOC_000398	Sscle01g008320	Chr_1:2846175-2848143	1781	619543	368585	706017	428471	528101	178956	644724
TCONS_00000519	XLOC_000398	Sscle01g008320	Chr_1:2846175-2848143	1245	1949	440109	29995	207212	0.00359367	0.874271	164882
TCONS_00000520	XLOC_000399	Sscle01g008370	Chr_1:2857243-2858207	894	738535	971051	677969	708222	588868	851738	984909
TCONS_00000521	XLOC_000400	Sscle01g008380	Chr_1:2862524-2863528	885	116312	287031	217516	346435	128045	927044	273812
TCONS_00000522	XLOC_000401	Sscle01g008390	Chr_1:2865395-2867133	1596	815658	242616	161256	220973	203203	805297	229.65
TCONS_00000523	XLOC_000402	Sscle01g008400	Chr_1:2867938-2869591	1653	127249	108948	122655	123726	150944	218818	167231
TCONS_00000524	XLOC_000403	Sscle01g008410	Chr_1:2872625-2872898	273	122139	409029	421303	282209	107316	134534	126825
TCONS_00000525	XLOC_000404	Sscle01g008420	Chr_1:2874212-2877911	3699	0	0	0	0	0	0	0
TCONS_00000526	XLOC_000405	Sscle01g008430	Chr_1:2880289-2881755	1347	0.0326466	0.0650212	523082	0.0578455	0	0.0608352	0.226244
TCONS_00000527	XLOC_000406	Sscle01g008450	Chr_1:2885309-2887935	2289	0.0700526	0.153207	0.0884865	0.0773622	0.153838	0.056472	0.114931
TCONS_00000528	XLOC_000407	Sscle01g008480	Chr_1:2895150-2896928	1677	233453	633418	207294	275463	136637	998756	720041
TCONS_00000529	XLOC_000408	Sscle01g008490	Chr_1:2897260-2900985	3203	0.29811	120892	0.289113	0.896979	872788	650057	33229
TCONS_00000530	XLOC_000408	Sscle01g008490	Chr_1:2897260-2900985	2001	0	0.04191	0.0457698	0.0214733	0	0	0
TCONS_00000531	XLOC_000408	Sscle01g008500	Chr_1:2897260-2900985	363	135293	775145	225241	521606	168558	310814	113915
TCONS_00000532	XLOC_000409	Sscle01g008510	Chr_1:2901621-2902611	990	222632	33.8	274959	353445	346578	28737	350164
TCONS_00000533	XLOC_000410	Sscle01g008550	Chr_1:2918118-2918385	267	0	0	0	0	0	0	0.571976
TCONS_00000534	XLOC_000411	Sscle01g008560	Chr_1:2919114-2919906	792	0.0502659	0.123015	0.330219	0.76118	71087	154532	349655
TCONS_00000535	XLOC_000412	Sscle01g008570	Chr_1:2921778-2923041	1134	0.07478	0	0	0.24071	0.131806	0.315778	0.176959
TCONS_00000536	XLOC_000413	Sscle01g008590	Chr_1:2925508-2926937	1268	914978	123931	637959	695746	52439	163095	282819
TCONS_00000537	XLOC_000413	Sscle01g008590	Chr_1:2925508-2926937	684	760387	22452	723581	687524	666032	159748	317244
TCONS_00000538	XLOC_000414	Sscle01g008630	Chr_1:2939237-2940790	1248	503289	527308	773731	477162	13393	109929	114216
TCONS_00000539	XLOC_000415	Sscle01g008640	Chr_1:2941997-2944820	2316	0.0912781	486734	0.112646	0.64797	465805	218991	164258
TCONS_00000540	XLOC_000415	Sscle01g008640	Chr_1:2941997-2944820	1752	0.611965	706478	0.839941	303872	145571	841061	484557
TCONS_00000541	XLOC_000416	Sscle01g008690	Chr_1:2967109-2968032	786	431557	366404	682603	971109	416692	196248	766985
TCONS_00000542	XLOC_000417	Sscle01g008720	Chr_1:2980319-2980796	300	0	0	0	0	0	0	0
TCONS_00000543	XLOC_000418	Sscle01g008730	Chr_1:2981610-2982648	822	0	0	0	0	0	0	0
TCONS_00000544	XLOC_000419	Sscle01g008740	Chr_1:2983264-2984256	918	0	0	0	0	0	0	0
TCONS_00000545	XLOC_000420	Sscle01g008750	Chr_1:2985886-2986129	243	0	0	0	0	0	0	0
TCONS_00000546	XLOC_000421	Sscle01g008760	Chr_1:2987083-2987458	375	0	0	0	0	0	0	0
TCONS_00000547	XLOC_000422	Sscle01g008770	Chr_1:2988305-2989106	801	0	0	0	0	0	0	0
TCONS_00000548	XLOC_000423	Sscle01g008780	Chr_1:2990370-2991368	939	0	0	0	0	0	0	0
TCONS_00000549	XLOC_000424	Sscle01g008800	Chr_1:2996928-2998725	1743	0	0	0	0	0	0	0.0319069
TCONS_00000550	XLOC_000425	Sscle01g008850	Chr_1:3021707-3024875	3063	0.577827	195136	408252	108302	300794	571045	627377
TCONS_00000551	XLOC_000426	Sscle01g008870	Chr_1:3029044-3030346	1254	741756	642457	447135	579131	338632	346012	441937
TCONS_00000552	XLOC_000427	Sscle01g008890	Chr_1:3031998-3034585	2529	203439	163861	180806	148312	831789	423689	133732
TCONS_00000553	XLOC_000428	Sscle01g008900	Chr_1:3038235-3039117	882	0.764925	461099	144122	294911	948711	352851	497484
TCONS_00000554	XLOC_000429	Sscle01g008940	Chr_1:3047229-3048741	1080	0.0392812	0.069024	0.111744	0.0290431	0.0919686	0.0683211	0.115587
TCONS_00000555	XLOC_000430	Sscle01g008950	Chr_1:3050175-3051254	717	0.186038	0.848291	0.2875	0.295842	0.131069	0.490048	0.742673
TCONS_00000556	XLOC_000431	Sscle01g008960	Chr_1:3053722-3057400	3678	494856	444031	932821	639243	97027	178726	656186
TCONS_00000557	XLOC_000432	Sscle01g008970	Chr_1:3058239-3058994	645	144759	746255	13078	107267	194643	256301	236174
TCONS_00000558	XLOC_000433	Sscle01g009000	Chr_1:3069474-3071309	1599	947869	120605	912537	102643	179543	297657	18113
TCONS_00000559	XLOC_000433	Sscle01g009000	Chr_1:3069474-3071309	1092	618098	152256	150666	216401	287433	360562	126296
TCONS_00000560	XLOC_000434	Sscle01g009030	Chr_1:3074673-3077304	2350	106611	10622	111687	134156	250732	178522	218565
TCONS_00000561	XLOC_000434	Sscle01g009030	Chr_1:3074673-3077304	1398	709138	118786	729986	988788	62263	0.928457	231727
TCONS_00000562	XLOC_000435	Sscle01g009040	Chr_1:3085813-3087730	1863	937785	234141	247333	198944	234437	534658	196153
TCONS_00000563	XLOC_000436	Sscle01g009070	Chr_1:3097426-3098341	738	1426.95	1794.88	1340.57	1327.49	638078	1057.23	977352
TCONS_00000564	XLOC_000437	Sscle01g009100	Chr_1:3101362-3102720	1292	696254	550543	589238	424367	35569	575825	679264
TCONS_00000565	XLOC_000437	Sscle01g009100	Chr_1:3101362-3102720	642	219525	108384	183652	157958	172003	31126	223218
TCONS_00000566	XLOC_000438	Sscle01g009160	Chr_1:3124411-3125213	501	1588.94	1697.26	1522.92	1304.03	535153	773172	863623
TCONS_00000567	XLOC_000439	Sscle01g009170	Chr_1:3126528-3132117	5034	128214	150454	668356	147875	100545	234091	968113
TCONS_00000568	XLOC_000440	Sscle01g009210	Chr_1:3152319-3152948	432	216393	466074	431977	112552	258647	250901	332676
TCONS_00000569	XLOC_000441	Sscle01g009240	Chr_1:3159555-3161279	1626	262643	274012	490704	829577	273605	241335	201746
TCONS_00000570	XLOC_000442	Sscle01g009310	Chr_1:3183149-3184808	1602	218642	157187	123995	115678	148458	141986	155924
TCONS_00000571	XLOC_000443	Sscle01g009320	Chr_1:3185360-3186467	1107	0.0527007	0.0414126	0.0529406	0.0274831	0.4288	0	0.047224
TCONS_00000572	XLOC_000444	Sscle01g009340	Chr_1:3188251-3189294	750	265269	4318	248648	263967	248251	580323	370116
TCONS_00000573	XLOC_000445	Sscle01g009360	Chr_1:3191930-3194090	2160	582064	198797	424153	222383	124735	460716	141116
TCONS_00000574	XLOC_000446	Sscle01g009370	Chr_1:3194652-3196110	1305	22302	483048	627635	343728	234341	658196	184237
TCONS_00000575	XLOC_000447	Sscle01g009380	Chr_1:3200184-3200613	429	0.177419	0	0.249055	0.40474	0.832199	0	0.778306
TCONS_00000576	XLOC_000448	Sscle01g009410	Chr_1:3214040-3215512	1351	15416	195367	14905	191189	591132	609023	120574
TCONS_00000577	XLOC_000448	Sscle01g009410	Chr_1:3214040-3215512	855	121133	133258	133414	113904	122516	15895	262355
TCONS_00000578	XLOC_000449	Sscle01g009450	Chr_1:3234369-3235860	1491	681353	236367	377534	282949	131331	235153	147951
TCONS_00000579	XLOC_000450	Sscle01g009470	Chr_1:3239352-3240356	822	219414	204335	942519	112719	108774	214676	189361
TCONS_00000580	XLOC_000451	Sscle01g009490	Chr_1:3242026-3244148	1959	263595	158215	239608	177456	70163	262145	930296
TCONS_00000581	XLOC_000452	Sscle01g009500	Chr_1:3249037-3251306	1544	177262	260033	582337	347964	5473	59145	769496
TCONS_00000582	XLOC_000452	Sscle01g009500	Chr_1:3249037-3251306	909	149002	0.296028	0.198382	0.0101475	0.000361307	0	0
TCONS_00000583	XLOC_000452	Sscle01g009510	Chr_1:3249037-3251306	153	269027	0.647979	0	0	0	0	0
TCONS_00000584	XLOC_000453	Sscle01g009530	Chr_1:3255739-3265594	9759	53067	992891	704856	819133	661727	353805	839329
TCONS_00000585	XLOC_000454	Sscle01g009540	Chr_1:3266897-3269686	2535	1102.55	1008.37	1194.56	621926	316093	254.83	629374
TCONS_00000586	XLOC_000455	Sscle01g009560	Chr_1:3274567-3275177	540	240887	111565	265821	169251	792723	214734	141.31
TCONS_00000587	XLOC_000456	Sscle01g009570	Chr_1:3275612-3277952	2340	322364	543342	347819	392429	490536	135469	372281
TCONS_00000588	XLOC_000457	Sscle01g009580	Chr_1:3278873-3283697	4689	716157	565344	783012	552964	801598	590641	832735
TCONS_00000589	XLOC_000457	Sscle01g009580	Chr_1:3278873-3283697	3528	57261	59944	601919	466127	321385	149771	307756
TCONS_00000590	XLOC_000458	Sscle01g009600	Chr_1:3290482-3293380	2847	146814	480197	535467	357463	803617	246632	75838
TCONS_00000591	XLOC_000459	Sscle01g009610	Chr_1:3293916-3296350	2310	442668	205843	28644	238606	172494	50608	218469
TCONS_00000592	XLOC_000460	Sscle01g009640	Chr_1:3302253-3304306	2001	294873	441271	281633	179166	238323	431959	374737
TCONS_00000593	XLOC_000461	Sscle01g009670	Chr_1:3311072-3315168	3796	195025	143514	140152	140754	960918	473726	138649
TCONS_00000594	XLOC_000461	Sscle01g009670	Chr_1:3311072-3315168	3255	426205	554106	479119	479634	0.552963	0.0599282	0.427537
TCONS_00000595	XLOC_000462	Sscle01g009680	Chr_1:3318157-3323999	5182	925319	117689	880378	136172	182723	694259	125903
TCONS_00000596	XLOC_000462	Sscle01g009680	Chr_1:3318157-3323999	3639	137628	237851	163156	171962	189553	0.472863	110227
TCONS_00000597	XLOC_000463	Sscle01g009710	Chr_1:3332598-3333564	843	0.784555	182964	13652	113303	236481	360104	268177
TCONS_00000598	XLOC_000464	Sscle01g009720	Chr_1:3334760-3336940	1978	36347	267484	249196	210804	265565	152246	254199
TCONS_00000599	XLOC_000464	Sscle01g009720	Chr_1:3334760-3336940	1671	317506	393725	166325	173673	136064	0.746375	125587
TCONS_00000600	XLOC_000465	Sscle01g009730	Chr_1:3337651-3340385	2679	144026	841519	652803	708266	814661	392512	864881
TCONS_00000601	XLOC_000466	Sscle01g009750	Chr_1:3345576-3346567	939	285889	362328	335494	427552	429754	473622	300232
TCONS_00000602	XLOC_000467	Sscle01g009760	Chr_1:3347251-3348480	1155	143775	133907	90061	906973	150276	22.85	112059
TCONS_00000603	XLOC_000468	Sscle01g009770	Chr_1:3350653-3351658	651	0.0868815	0.148812	0	0.578519	0	0	0.24383
TCONS_00000604	XLOC_000469	Sscle01g009780	Chr_1:3353211-3355114	1797	10783	213797	119426	838636	187551	369833	234193
TCONS_00000605	XLOC_000470	Sscle01g009790	Chr_1:3355520-3356404	834	923264	104189	121432	188485	112873	227607	121319
TCONS_00000606	XLOC_000471	Sscle01g009800	Chr_1:3360156-3362001	1749	264317	195472	230995	221758	161679	138152	978983
TCONS_00000607	XLOC_000472	Sscle01g009810	Chr_1:3363094-3364075	981	136351	379991	131784	192907	650216	398206	474518
TCONS_00000608	XLOC_000473	Sscle01g009830	Chr_1:3367534-3369214	1680	238773	31148	506748	400784	222949	198335	234057
TCONS_00000609	XLOC_000474	Sscle01g009860	Chr_1:3374969-3378737	3768	33317	512431	460836	351302	442946	100519	542661
TCONS_00000610	XLOC_000475	Sscle01g009870	Chr_1:3380671-3382420	1587	128862	107361	200361	323406	931793	175091	892505
TCONS_00000611	XLOC_000476	Sscle01g009880	Chr_1:3383407-3384027	543	504139	473635	281422	599564	47313	50464	410172
TCONS_00000612	XLOC_000477	Sscle01g009900	Chr_1:3384642-3388455	1085	176636	137223	150577	101636	137514	249.4	228976
TCONS_00000613	XLOC_000477	Sscle01g009900	Chr_1:3384642-3388455	744	424085	358849	396497	317166	102945	268468	166709
TCONS_00000614	XLOC_000478	Sscle01g009910	Chr_1:3388823-3395587	6371	0.937546	118793	0.826447	0.969196	338765	0.706586	10576
TCONS_00000615	XLOC_000478	Sscle01g009910	Chr_1:3388823-3395587	6419	493855	54007	471397	557119	861413	538315	843779
TCONS_00000616	XLOC_000478	Sscle01g009910	Chr_1:3388823-3395587	1251	181645	119069	101278	898018	655209	42758	85323
TCONS_00000617	XLOC_000478	Sscle01g009920	Chr_1:3388823-3395587	354	0.357578	172598	0.0161468	0	0.776715	124536	0.0727536
TCONS_00000618	XLOC_000478	Sscle01g009930	Chr_1:3388823-3395587	822	0	0.636007	0.104004	0.231699	106403	0.394082	0.306879
TCONS_00000619	XLOC_000479	Sscle01g009950	Chr_1:3402193-3406662	3606	192465	354421	203495	278857	866838	191581	301374
TCONS_00000620	XLOC_000480	Sscle01g009990	Chr_1:3414361-3415741	1380	714805	384346	319127	433378	235965	130575	188886
TCONS_00000621	XLOC_000481	Sscle01g010010	Chr_1:3417395-3418823	1233	0.154242	0.144644	0.203433	0.15821	0.224241	0.0609024	0.202149
TCONS_00000622	XLOC_000482	Sscle01g010050	Chr_1:3429008-3434133	3114	554956	321306	417052	378089	281169	308061	275155
TCONS_00000623	XLOC_000482	Sscle01g010050	Chr_1:3429008-3434133	2583	25039	24774	239834	206263	112078	171488	686322
TCONS_00000624	XLOC_000483	Sscle01g010070	Chr_1:3436808-3439214	1476	188308	102773	85493	927439	144578	146657	130741
TCONS_00000625	XLOC_000484	Sscle01g010090	Chr_1:3441336-3443196	1739	148965	599377	534152	632176	600685	694164	345193
TCONS_00000626	XLOC_000484	Sscle01g010090	Chr_1:3441336-3443196	1485	187496	0.142483	0.637482	0.00089943	0.29301	129888	3.53391
TCONS_00000627	XLOC_000485	Sscle01g010110	Chr_1:3455184-3457164	1875	162706	147182	122958	178223	19709	424258	142328
TCONS_00000628	XLOC_000486	Sscle01g010140	Chr_1:3469271-3470916	1371	34338	789806	277273	334567	781077	855191	589009
TCONS_00000629	XLOC_000487	Sscle01g010150	Chr_1:3471309-3472879	1482	330006	247405	249175	237887	244709	593864	386987
TCONS_00000630	XLOC_000488	Sscle01g010170	Chr_1:3479699-3480910	876	25806	551484	150919	311051	916599	126659	453902
TCONS_00000631	XLOC_000489	Sscle01g010280	Chr_1:3507996-3510368	256	867085	125709	894685	901238	124314	70913	889457
TCONS_00000632	XLOC_000489	Sscle01g010280	Chr_1:3507996-3510368	251	493618	708519	511708	923942	638256	26861	18513
TCONS_00000633	XLOC_000490	Sscle01g010290	Chr_1:3513148-3513831	555	0	0	0	0.134478	0	0	0
TCONS_00000634	XLOC_000491	Sscle01g010320	Chr_1:3518193-3521860	2625	122957	122519	985484	17343	422715	231366	215502
TCONS_00000635	XLOC_000491	Sscle01g010320	Chr_1:3518193-3521860	1257	796741	116356	463171	121978	542449	262674	229932
TCONS_00000636	XLOC_000492	Sscle01g010330	Chr_1:3522273-3523773	1272	0.221385	0.753951	0.310071	0.619213	178821	0.63218	0.348401
TCONS_00000637	XLOC_000493	Sscle01g010340	Chr_1:3524586-3525054	468	0.403044	274668	0.532925	13484	140795	249038	207151
TCONS_00000638	XLOC_000494	Sscle01g010350	Chr_1:3526091-3527792	1701	102398	737326	224087	319862	126795	118684	153319
TCONS_00000639	XLOC_000495	Sscle01g010360	Chr_1:3528567-3529193	552	0.292618	156554	0.147593	107387	377613	0.812904	121649
TCONS_00000640	XLOC_000496	Sscle01g010380	Chr_1:3532210-3532532	264	193957	102444	178944	10996	276948	0	307247
TCONS_00000641	XLOC_000497	Sscle01g010400	Chr_1:3535975-3538237	2157	0.637237	0.950939	0.445788	0.368441	0.883316	0.442901	0.638448
TCONS_00000642	XLOC_000498	Sscle01g010410	Chr_1:3541575-3544299	2454	154817	218774	146984	130301	161553	251254	284423
TCONS_00000643	XLOC_000499	Sscle01g010440	Chr_1:3557484-3559421	1605	0.215817	0.356479	0.201708	0.335747	0.857069	0.922041	0.686495
TCONS_00000644	XLOC_000500	Sscle01g010460	Chr_1:3565830-3567184	1170	0	0	0	0	0.0395172	0.125364	0.0530966
TCONS_00000645	XLOC_000501	Sscle01g010470	Chr_1:3569457-3573102	3456	0.964035	278394	0.765912	199978	650756	228992	376333
TCONS_00000646	XLOC_000501	Sscle01g010470	Chr_1:3569457-3573102	3228	0.11989	0.535066	0.296969	0.157486	0.216767	0.149818	0.189817
TCONS_00000647	XLOC_000502	Sscle01g010500	Chr_1:3582157-3583768	1521	52042	610367	66468	796758	139763	301063	904047
TCONS_00000648	XLOC_000502	Sscle01g010500	Chr_1:3582157-3583768	843	139592	353659	219851	332003	0.239033	0	0.753221
TCONS_00000649	XLOC_000503	Sscle01g010510	Chr_1:3584085-3585267	933	221308	682802	204988	336972	231345	191039	123115
TCONS_00000650	XLOC_000504	Sscle01g010520	Chr_1:3589724-3592104	2083	357694	755806	816084	905441	108032	147299	158092
TCONS_00000651	XLOC_000504	Sscle01g010520	Chr_1:3589724-3592104	1945	371199	953363	62098	523428	118968	117452	12901
TCONS_00000652	XLOC_000504	Sscle01g010520	Chr_1:3589724-3592104	1278	151661	235673	215669	232019	556693	19267	235799
TCONS_00000653	XLOC_000505	Sscle01g010530	Chr_1:3592387-3594031	1644	0	0	0	0	0	0	0
TCONS_00000654	XLOC_000506	Sscle01g010550	Chr_1:3602548-3603031	483	0.181281	0.046652	0.0874972	0	0.244852	0	0.171884
TCONS_00000655	XLOC_000507	Sscle01g010560	Chr_1:3604242-3604488	246	0	0	0	0.5757	0	0	0
TCONS_00000656	XLOC_000508	Sscle01g010580	Chr_1:3606040-3606951	834	282016	130648	192656	18556	912509	186597	120882
TCONS_00000657	XLOC_000509	Sscle01g010600	Chr_1:3609378-3610044	555	191411	630224	251402	199241	121586	240597	352034
TCONS_00000658	XLOC_000510	Sscle01g010610	Chr_1:3611513-3612973	996	510201	928548	399687	380748	385884	857697	701397
TCONS_00000659	XLOC_000511	Sscle01g010620	Chr_1:3613222-3614460	1188	287478	328257	316981	377328	172993	312456	267912
TCONS_00000660	XLOC_000512	Sscle01g010640	Chr_1:3618119-3624843	720	34587	244019	210146	172425	484732	155501	10223
TCONS_00000661	XLOC_000513	Sscle01g010670	Chr_1:3627280-3631511	4131	123333	187086	146488	17046	133267	617192	121971
TCONS_00000662	XLOC_000514	Sscle01g010720	Chr_1:3640995-3641633	585	468185	262031	415833	363124	385516	789564	323648
TCONS_00000663	XLOC_000515	Sscle01g010730	Chr_1:3642395-3644711	2205	864346	788257	792713	663409	450307	286394	74053
TCONS_00000664	XLOC_000516	Sscle01g010760	Chr_1:3649757-3652307	1747	266037	260878	331965	253509	470.3	711606	463147
TCONS_00000665	XLOC_000516	Sscle01g010750	Chr_1:3649757-3652307	168	0	0	0	0	0	0	0
TCONS_00000666	XLOC_000516	Sscle01g010760	Chr_1:3649757-3652307	309	305141	573.87	349813	363442	511658	144.07	573002
TCONS_00000667	XLOC_000517	Sscle01g010770	Chr_1:3657104-3660224	1503	245199	39754	316543	35256	62084	540651	469619
TCONS_00000668	XLOC_000518	Sscle01g010800	Chr_1:3669222-3670899	1518	0.420274	113736	0.673621	122375	0.806973	108736	115727
TCONS_00000669	XLOC_000519	Sscle01g010810	Chr_1:3672287-3673153	756	0	0	0	0	0.0674174	0	0
TCONS_00000670	XLOC_000520	Sscle01g010820	Chr_1:3673421-3673682	261	0	0	0	0	0	0	0
TCONS_00000671	XLOC_000521	Sscle01g010830	Chr_1:3675427-3676029	441	0.130686	0.133904	0.135729	0.127725	0	0.263434	0
TCONS_00000672	XLOC_000522	Sscle01g010840	Chr_1:3676462-3677810	1068	0.149486	0.0789029	0	0.0699869	0.178609	0	0.172286
TCONS_00000673	XLOC_000523	Sscle01g010930	Chr_1:3719186-3720855	1617	0.360257	0.196809	0.410207	0.261458	102673	0.586903	0.560075
TCONS_00000674	XLOC_000524	Sscle01g010940	Chr_1:3721611-3722370	657	157654	198339	141582	19113	240211	136589	225978
TCONS_00000675	XLOC_000525	Sscle01g010950	Chr_1:3724693-3728356	3324	260394	227091	212821	218823	136008	937111	940505
TCONS_00000676	XLOC_000526	Sscle01g010990	Chr_1:3742571-3745110	2124	173984	214894	927481	133408	327231	329042	305951
TCONS_00000677	XLOC_000527	Sscle01g011010	Chr_1:3747018-3748996	1867	31949	306846	247823	192622	39295	859303	582606
TCONS_00000678	XLOC_000527	Sscle01g011010	Chr_1:3747018-3748996	1158	146.42	902175	931066	728736	417951	954083	592211
TCONS_00000679	XLOC_000528	Sscle01g011020	Chr_1:3750108-3751527	1419	0.430286	0.501826	0.111048	0.324127	0.809273	0.538856	0.315786
TCONS_00000680	XLOC_000529	Sscle01g011050	Chr_1:3758215-3760386	324	0	0.502608	0	0	0.218794	0	0
TCONS_00000681	XLOC_000529	Sscle01g011050	Chr_1:3758215-3760386	842	255929	683975	38578	655173	311492	187213	58184
TCONS_00000682	XLOC_000530	Sscle01g011090	Chr_1:3774116-3775192	1011	450052	823591	80827	127837	20238	226124	770402
TCONS_00000683	XLOC_000531	Sscle01g011100	Chr_1:3778158-3779255	1011	0.123953	0.0739237	0	0.0680299	0.0424236	0.0838	0
TCONS_00000684	XLOC_000532	Sscle01g011140	Chr_1:3787183-3788740	1392	219224	214171	195193	180785	145904	214781	192024
TCONS_00000685	XLOC_000533	Sscle01g011180	Chr_1:3796249-3800347	3924	121438	139587	155837	122077	135763	10128	153464
TCONS_00000686	XLOC_000534	Sscle01g011210	Chr_1:3805812-3806340	369	3283.6	2917.78	3400.39	2596.66	1100.14	3065.57	1514.16
TCONS_00000687	XLOC_000535	Sscle01g011250	Chr_1:3822572-3824267	1560	633599	440941	558363	631308	90861	476563	567203
TCONS_00000688	XLOC_000536	Sscle01g011270	Chr_1:3848641-3850601	1674	0.470716	0.506932	0.59363	0.719922	203982	173748	158263
TCONS_00000689	XLOC_000537	Sscle01g011280	Chr_1:3851864-3854242	2040	578598	464008	494526	407835	350033	173133	44188
TCONS_00000690	XLOC_000538	Sscle01g011310	Chr_1:3859972-3865537	5517	788462	826506	851496	713551	677267	154286	962107
TCONS_00000691	XLOC_000539	Sscle01g011340	Chr_1:3875750-3878360	402	0.590973	0.919451	0.77402	0.910171	193086	0.860468	0.796231
TCONS_00000692	XLOC_000539	Sscle01g011340	Chr_1:3875750-3878360	1420	0.730206	0.720626	0.0977536	0.470608	184497	926373	275301
TCONS_00000693	XLOC_000539	Sscle01g011350	Chr_1:3875750-3878360	1308	326009	21656	0.737667	144459	151608	142266	409255
TCONS_00000694	XLOC_000539	Sscle01g011350	Chr_1:3875750-3878360	576	165101	404045	0.763509	378144	254017	769505	281419
TCONS_00000695	XLOC_000540	Sscle01g011360	Chr_1:3879303-3880367	828	389907	38945	340778	40172	119055	242.68	572774
TCONS_00000696	XLOC_000541	Sscle01g011370	Chr_1:3881193-3882902	1275	449502	252087	442597	202328	132487	516075	324313
TCONS_00000697	XLOC_000542	Sscle01g011390	Chr_1:3885085-3887267	2070	19572	162617	132359	170874	417084	218378	153287
TCONS_00000698	XLOC_000543	Sscle01g011500	Chr_1:3917217-3918382	879	0.433292	0.101071	0.280312	0.269345	0.394156	0.621083	0.176028
TCONS_00000699	XLOC_000544	Sscle01g011560	Chr_1:3939875-3942532	2323	283855	50748	498043	506722	909369	132735	204211
TCONS_00000700	XLOC_000544	Sscle01g011560	Chr_1:3939875-3942532	2145	248059	761649	573504	692499	558285	962158	155548
TCONS_00000701	XLOC_000545	Sscle01g011580	Chr_1:3944830-3945932	897	159513	154678	72732	760623	111874	21688	214248
TCONS_00000702	XLOC_000546	Sscle01g011600	Chr_1:3947860-3951561	3601	194533	261303	274971	294692	59395	526661	479637
TCONS_00000703	XLOC_000546	Sscle01g011590	Chr_1:3947860-3951561	1527	343971	466674	574153	551071	898938	455562	455774
TCONS_00000704	XLOC_000546	Sscle01g011600	Chr_1:3947860-3951561	882	0	0.655371	0.128852	0	0	0	0
TCONS_00000705	XLOC_000547	Sscle01g000010	Chr_1:296-1744	1374	165271	123973	190774	180155	188568	310161	241996
TCONS_00000706	XLOC_000547	Sscle01g000010	Chr_1:296-1744	984	43.91	321012	275636	238501	478034	137322	884521
TCONS_00000707	XLOC_000548	Sscle01g000030	Chr_1:3348-4169	729	355262	327711	254303	276863	163274	409499	307809
TCONS_00000708	XLOC_000549	Sscle01g000050	Chr_1:7184-9505	2091	62851	322436	214381	708498	307183	120974	211719
TCONS_00000709	XLOC_000550	Sscle01g000090	Chr_1:22865-25489	2400	0.0695017	157296	0.748246	199992	114564	250758	158956
TCONS_00000710	XLOC_000550	Sscle01g000090	Chr_1:22865-25489	423	0	0	0	0	0	0	0
TCONS_00000711	XLOC_000551	Sscle01g000110	Chr_1:28576-29662	924	179771	202563	995196	360753	878703	123267	229524
TCONS_00000712	XLOC_000552	Sscle01g000120	Chr_1:30487-30967	480	0.610464	348084	123316	0.777236	163533	287114	0.9483
TCONS_00000713	XLOC_000553	Sscle01g000140	Chr_1:35266-39863	4545	0.186099	0.0868323	0.0396765	0.179594	0.099676	0.0227148	0.101159
TCONS_00000714	XLOC_000554	Sscle01g000160	Chr_1:40899-46391	5000	886292	618231	712432	609758	850795	37062	662215
TCONS_00000715	XLOC_000554	Sscle01g000150	Chr_1:40899-46391	1230	403.56	145107	240894	110561	290257	427593	135.31
TCONS_00000716	XLOC_000554	Sscle01g000160	Chr_1:40899-46391	2013	0	0.169702	0	0.41197	276173	0	0
TCONS_00000717	XLOC_000555	Sscle01g000170	Chr_1:48009-49334	1212	227467	17.32	226135	155367	190274	210193	278571
TCONS_00000718	XLOC_000556	Sscle01g000190	Chr_1:52013-52967	885	196827	290391	195745	214719	267534	47095	332931
TCONS_00000719	XLOC_000557	Sscle01g000220	Chr_1:64749-72821	7038	0.381552	0.396255	0.0688709	0.330212	169716	0.136475	0.364711
TCONS_00000720	XLOC_000558	Sscle01g000240	Chr_1:75113-76718	1272	0.0924007	0.112954	0.210999	0.1917	0.91448	153806	0.48734
TCONS_00000721	XLOC_000559	Sscle01g000260	Chr_1:79603-81689	1864	467403	635055	132275	103476	842501	153189	551345
TCONS_00000722	XLOC_000559	Sscle01g000260	Chr_1:79603-81689	1473	316516	986893	152694	724969	189161	144712	110973
TCONS_00000723	XLOC_000560	Sscle01g000280	Chr_1:88466-90889	1939	178.2	100954	938583	196.1	319698	484359	343274
TCONS_00000724	XLOC_000560	Sscle01g000280	Chr_1:88466-90889	2274	0.272392	0.231625	0.465431	0.788123	260515	142348	0.609518
TCONS_00000725	XLOC_000560	Sscle01g000280	Chr_1:88466-90889	2337	0.175571	0	0	0	0	130669	0.442922
TCONS_00000726	XLOC_000560	Sscle01g000280	Chr_1:88466-90889	348	297194	303718	154156	417.11	552665	100304	415569
TCONS_00000727	XLOC_000561	Sscle01g000290	Chr_1:92077-92434	357	0	228858	0.968246	0.605516	158098	0.649645	228054
TCONS_00000728	XLOC_000562	Sscle01g000300	Chr_1:93411-96870	3333	140207	0.484524	0.845806	17128	0.750412	0.81517	0.704867
TCONS_00000729	XLOC_000563	Sscle01g000310	Chr_1:97124-97668	495	277046	117922	144109	233826	0.545069	0.368298	0.28432
TCONS_00000730	XLOC_000564	Sscle01g000320	Chr_1:99251-102206	2805	0.173377	0.0676916	0.278543	0.11174	130968	0.107085	0.867623
TCONS_00000731	XLOC_000565	Sscle01g000330	Chr_1:106887-108839	1884	117995	14025	133425	160057	113149	0.297232	138473
TCONS_00000732	XLOC_000566	Sscle01g000350	Chr_1:112983-115140	2157	0.895321	0.92553	0.646256	0.697912	152011	0.454522	123762
TCONS_00000733	XLOC_000567	Sscle01g000370	Chr_1:119697-120375	678	127873	203264	928729	155482	347755	289516	334908
TCONS_00000734	XLOC_000568	Sscle01g000390	Chr_1:121815-122823	870	33943	360429	187887	287862	248036	685107	46.22
TCONS_00000735	XLOC_000569	Sscle01g000410	Chr_1:126551-128492	1692	515234	622089	607997	48419	844647	474108	735045
TCONS_00000736	XLOC_000570	Sscle01g000430	Chr_1:133889-137794	3177	0.464296	0.469083	0.278407	0.493644	0.317759	0.411726	0.448989
TCONS_00000737	XLOC_000571	Sscle01g000440	Chr_1:138886-140355	1419	27685	545236	458888	35856	540627	809706	459948
TCONS_00000738	XLOC_000572	Sscle01g000460	Chr_1:147168-148366	1053	579441	608488	416551	76.07	352086	713078	574124
TCONS_00000739	XLOC_000573	Sscle01g000490	Chr_1:154204-156478	1985	555661	480705	602577	484183	192846	344454	478313
TCONS_00000740	XLOC_000573	Sscle01g000490	Chr_1:154204-156478	1749	0.294879	0.722645	0.302216	0.590715	0.467919	0.925642	3.92345
TCONS_00000741	XLOC_000574	Sscle01g000510	Chr_1:158773-160054	1281	0.207282	0.0865612	0.245395	0.172522	0.224217	0.277297	0.197146
TCONS_00000742	XLOC_000575	Sscle01g000520	Chr_1:161289-161762	420	0	0	0.179266	0	0	0	0
TCONS_00000743	XLOC_000576	Sscle01g000530	Chr_1:162110-162542	432	0	0.150404	0.132244	0.403574	0.156517	0	0.22528
TCONS_00000744	XLOC_000577	Sscle01g000540	Chr_1:163823-165269	1251	163975	104453	152987	984635	65542	191666	145146
TCONS_00000745	XLOC_000577	Sscle01g000540	Chr_1:163823-165269	543	252442	174788	259204	142839	485543	193116	100867
TCONS_00000746	XLOC_000578	Sscle01g000570	Chr_1:183439-185467	2028	661184	357099	609387	421304	940719	779427	221385
TCONS_00000747	XLOC_000579	Sscle01g000590	Chr_1:187951-190691	2022	204348	184005	132521	186377	125221	106918	225443
TCONS_00000748	XLOC_000580	Sscle01g000600	Chr_1:191648-193770	1959	231662	299088	286804	294032	363814	267636	363403
TCONS_00000749	XLOC_000581	Sscle01g000640	Chr_1:202407-210635	725	938709	151873	439423	144787	278018	119291	374147
TCONS_00000750	XLOC_000581	Sscle01g000640	Chr_1:202407-210635	205	161339	781711	332747	572907	0.946699	115194	29599
TCONS_00000751	XLOC_000582	Sscle01g000660	Chr_1:219563-220022	459	114431	13544	0.73268	129858	116589	0.253743	102222
TCONS_00000752	XLOC_000583	Sscle01g000670	Chr_1:220641-222800	1941	859235	865759	810325	696819	950904	194429	130584
TCONS_00000753	XLOC_000583	Sscle01g000670	Chr_1:220641-222800	942	174869	180029	144.96	108996	150124	241465	180117
TCONS_00000754	XLOC_000584	Sscle01g000690	Chr_1:222889-228820	884	178605	391755	415202	706459	164861	656272	387928
TCONS_00000755	XLOC_000584	Sscle01g000690	Chr_1:222889-228820	486	117495	306866	140907	492234	0	0.521203	0.545213
TCONS_00000756	XLOC_000585	Sscle01g000720	Chr_1:234583-235459	876	0.224542	0.0990639	0.159918	0.0226725	0.174168	0.0853615	0.215933
TCONS_00000757	XLOC_000586	Sscle01g000730	Chr_1:235833-236910	975	856631	272531	139812	114704	312442	128416	323202
TCONS_00000758	XLOC_000587	Sscle01g000780	Chr_1:257986-260881	2598	0.0963087	0.174538	0.11464	0.0602566	0.107898	0.0449623	0.0767517
TCONS_00000759	XLOC_000588	Sscle01g000800	Chr_1:261704-269168	6858	962623	21.12	157239	159806	266982	290851	370081
TCONS_00000760	XLOC_000588	Sscle01g000790	Chr_1:261704-269168	1482	0	144.89	0	263363	751259	164966	704215
TCONS_00000761	XLOC_000588	Sscle01g000800	Chr_1:261704-269168	2931	485968	266247	586901	35695	194778	206999	167058
TCONS_00000762	XLOC_000589	Sscle01g000810	Chr_1:271446-275003	3179	212295	135028	753333	103271	637398	453108	479112
TCONS_00000763	XLOC_000589	Sscle01g000810	Chr_1:271446-275003	1569	0.728815	399435	160111	389292	154608	7178	329195
TCONS_00000764	XLOC_000590	Sscle01g000820	Chr_1:278905-281209	2106	256247	21.75	277383	309035	445479	644336	575057
TCONS_00000765	XLOC_000590	Sscle01g000820	Chr_1:278905-281209	939	512447	710916	577228	572008	324312	50629	324681
TCONS_00000766	XLOC_000591	Sscle01g000830	Chr_1:283397-284615	1218	0.118336	0.0958658	0.0419563	0.143702	0.0326136	0.138355	0.230727
TCONS_00000767	XLOC_000592	Sscle01g000860	Chr_1:290586-291972	1386	525943	364371	380851	377857	365401	317522	368647
TCONS_00000768	XLOC_000593	Sscle01g000880	Chr_1:295126-296546	1131	143889	140686	0.646519	0.946022	195571	128053	139577
TCONS_00000769	XLOC_000594	Sscle01g000890	Chr_1:299133-299430	297	0.480514	0	0	0	0.359143	0	0
TCONS_00000770	XLOC_000595	Sscle01g000930	Chr_1:306255-307234	831	0.0676892	0.396855	0.0973611	0.500062	474061	0.606756	262879
TCONS_00000771	XLOC_000596	Sscle01g000940	Chr_1:307642-307888	246	0	0	0	0	0	0	0
TCONS_00000772	XLOC_000597	Sscle01g000960	Chr_1:310017-311900	1553	122418	275366	12004	314053	340491	43.02	127372
TCONS_00000773	XLOC_000597	Sscle01g000960	Chr_1:310017-311900	1140	0.378988	480773	0.0914539	0.412156	830428	116561	311621
TCONS_00000774	XLOC_000598	Sscle01g000970	Chr_1:313575-314754	1125	126891	132928	708445	980464	144765	118951	947028
TCONS_00000775	XLOC_000599	Sscle01g001000	Chr_1:323351-325231	1827	302757	141799	162667	0.777256	28619	15663	10733
TCONS_00000776	XLOC_000600	Sscle01g001010	Chr_1:326203-329426	3163	301629	54079	288987	413556	143782	35688	440161
TCONS_00000777	XLOC_000600	Sscle01g001010	Chr_1:326203-329426	2262	185901	683056	159916	357311	499056	106422	309346
TCONS_00000778	XLOC_000601	Sscle01g001020	Chr_1:331421-334796	3303	403454	431233	456649	323512	228853	129501	320245
TCONS_00000779	XLOC_000602	Sscle01g001030	Chr_1:335464-339403	3641	161914	119945	108453	14529	204051	51363	163194
TCONS_00000780	XLOC_000602	Sscle01g001030	Chr_1:335464-339403	2985	743884	736849	680386	437985	432228	0.000307685	342533
TCONS_00000781	XLOC_000603	Sscle01g001040	Chr_1:340828-342526	1587	606253	318824	452726	449421	179417	180988	35409
TCONS_00000782	XLOC_000604	Sscle01g001050	Chr_1:343137-343822	564	349459	343463	225694	275632	269497	450349	263876
TCONS_00000783	XLOC_000605	Sscle01g001070	Chr_1:351422-358140	4917	0.559953	0.599441	0.44655	0.364614	422535	0.875136	571655
TCONS_00000784	XLOC_000605	Sscle01g001070	Chr_1:351422-358140	3762	514836	2442	116682	140847	0.314492	11418	0.00821922
TCONS_00000785	XLOC_000605	Sscle01g001070	Chr_1:351422-358140	2548	170897	309625	229806	265781	439134	226954	254389
TCONS_00000786	XLOC_000606	Sscle01g001110	Chr_1:367290-369996	1545	442558	372913	430468	295812	348687	296484	36821
TCONS_00000787	XLOC_000607	Sscle01g001120	Chr_1:370832-373288	2256	197556	333611	174634	290706	298667	206318	188945
TCONS_00000788	XLOC_000608	Sscle01g001130	Chr_1:377506-378043	537	0.287225	0.207958	0	0.354798	0.532697	0.317255	0.267384
TCONS_00000789	XLOC_000609	Sscle01g001160	Chr_1:391571-393335	1286	412916	606186	66183	431972	811499	837138	583273
TCONS_00000790	XLOC_000609	Sscle01g001160	Chr_1:391571-393335	618	177309	936832	208071	353385	135545	820461	459481
TCONS_00000791	XLOC_000610	Sscle01g001170	Chr_1:394432-395892	1404	1840.3	746819	542654	614544	420.09	639836	244506
TCONS_00000792	XLOC_000611	Sscle01g001190	Chr_1:398423-400361	1695	322229	904186	0.559063	0.806624	99264	145515	321961
TCONS_00000793	XLOC_000612	Sscle01g001210	Chr_1:406878-408508	1197	133113	135536	125319	102825	126049	276924	162787
TCONS_00000794	XLOC_000612	Sscle01g001210	Chr_1:406878-408508	738	169195	102138	95643	784388	108089	423432	628835
TCONS_00000795	XLOC_000613	Sscle01g001250	Chr_1:415498-420728	5036	115085	109627	121402	114516	127723	460774	898517
TCONS_00000796	XLOC_000613	Sscle01g001240	Chr_1:415498-420728	1746	315767	579599	314703	344953	367318	116821	151194
TCONS_00000797	XLOC_000613	Sscle01g001250	Chr_1:415498-420728	1209	0	0	0	0	0	0	0
TCONS_00000798	XLOC_000614	Sscle01g001260	Chr_1:423892-424333	384	0.840394	189051	0.509196	0.816558	243289	0.664197	0.56895
TCONS_00000799	XLOC_000615	Sscle01g001280	Chr_1:425421-430560	280	423007	608677	330841	750324	519064	509103	133347
TCONS_00000800	XLOC_000616	Sscle01g001290	Chr_1:425421-430560	370	207049	280153	193554	232917	35646	180905	409775
TCONS_00000801	XLOC_000617	Sscle01g001310	Chr_1:435446-437283	1704	253348	194827	218395	192195	255015	473536	381763
TCONS_00000802	XLOC_000617	Sscle01g001310	Chr_1:435446-437283	189	381026	133948	374703	171657	277588	25059	364121
TCONS_00000803	XLOC_000618	Sscle01g001330	Chr_1:440326-442118	1428	0.245378	0.364531	0.366132	0.267446	0.310789	0.309806	0.576997
TCONS_00000804	XLOC_000619	Sscle01g001340	Chr_1:444201-445991	1644	257489	142505	301044	303651	128855	963612	257068
TCONS_00000805	XLOC_000620	Sscle01g001350	Chr_1:448101-448254	153	0	0	0	0	0	0	0
TCONS_00000806	XLOC_000621	Sscle01g001360	Chr_1:450444-452555	1824	240025	732092	385144	665272	591962	48604	584794
TCONS_00000807	XLOC_000622	Sscle01g001380	Chr_1:458565-460259	1294	120974	194373	318899	124772	967551	153071	265364
TCONS_00000808	XLOC_000622	Sscle01g001380	Chr_1:458565-460259	864	0.470658	0.408085	104164	0.258766	205725	0.445207	0.194674
TCONS_00000809	XLOC_000623	Sscle01g001390	Chr_1:460775-463027	1990	340615	848681	218227	163556	734317	75328	157451
TCONS_00000810	XLOC_000623	Sscle01g001390	Chr_1:460775-463027	2012	0.00559797	172633	0.00662723	0.00220969	0.0147567	0.00457385	0.00540768
TCONS_00000811	XLOC_000623	Sscle01g001390	Chr_1:460775-463027	1050	980576	402085	643677	56.07	154246	90519	301065
TCONS_00000812	XLOC_000624	Sscle01g001430	Chr_1:477394-480178	2310	147475	155617	109218	0.938593	106648	12047	111709
TCONS_00000813	XLOC_000625	Sscle01g001440	Chr_1:481181-483679	2306	113972	335931	717503	737063	425372	210565	801404
TCONS_00000814	XLOC_000625	Sscle01g001440	Chr_1:481181-483679	2080	818916	506992	514067	384738	605552	0.733478	33256
TCONS_00000815	XLOC_000625	Sscle01g001440	Chr_1:481181-483679	1407	180725	218156	20424	0.83573	0.286196	0	0.0186873
TCONS_00000816	XLOC_000626	Sscle01g001450	Chr_1:484124-486022	1785	39451	172293	231941	222782	113427	522023	103575
TCONS_00000817	XLOC_000627	Sscle01g001460	Chr_1:486659-487551	840	100782	300798	45373	54595	874589	888934	375033
TCONS_00000818	XLOC_000628	Sscle01g001500	Chr_1:495374-496556	1056	0.306793	0.517605	0.229185	0.406984	0.667368	0.775029	0.308077
TCONS_00000819	XLOC_000629	Sscle01g001520	Chr_1:501516-503557	1990	149369	183399	171679	134036	156619	142629	175525
TCONS_00000820	XLOC_000629	Sscle01g001520	Chr_1:501516-503557	1086	0.00112351	347503	0.906695	0.000208914	0.0003593	0.0312767	0.00015283
TCONS_00000821	XLOC_000630	Sscle01g001530	Chr_1:506271-506780	351	298295	966751	290681	566736	5303.37	108624	347814
TCONS_00000822	XLOC_000631	Sscle01g001540	Chr_1:510480-515154	4619	115397	147917	140279	144255	178209	146893	149326
TCONS_00000823	XLOC_000631	Sscle01g001540	Chr_1:510480-515154	2772	128111	229563	129369	121702	119549	317931	410415
TCONS_00000824	XLOC_000632	Sscle01g001570	Chr_1:523630-529318	5163	17215	37723	0.473041	225428	14814	149351	646387
TCONS_00000825	XLOC_000633	Sscle01g001580	Chr_1:530906-532118	1161	0	0	0	0	0	0	0
TCONS_00000826	XLOC_000634	Sscle01g001590	Chr_1:534424-536212	1107	0.340244	229976	338018	216433	415502	568014	710202
TCONS_00000827	XLOC_000635	Sscle01g001600	Chr_1:540687-542340	1458	0	0.0220099	0.0158707	0	0.218831	0.663241	0.279785
TCONS_00000828	XLOC_000636	Sscle01g001630	Chr_1:550779-556111	4893	155083	103607	859902	107756	620115	439987	979065
TCONS_00000829	XLOC_000637	Sscle01g001650	Chr_1:559318-561286	1452	0.30777	0.315068	0.480583	0.380371	0.853815	0.285398	0.531244
TCONS_00000830	XLOC_000638	Sscle01g001670	Chr_1:569089-570280	1191	0	0	0	0	0	0	0
TCONS_00000831	XLOC_000639	Sscle01g001690	Chr_1:573626-575728	1877	0.0937264	0.0880357	0.0155467	0.194676	332827	0	0.24289
TCONS_00000832	XLOC_000639	Sscle01g001690	Chr_1:573626-575728	744	0	0.0608579	0.0249012	0.446087	1393.61	0	0.310224
TCONS_00000833	XLOC_000640	Sscle01g001700	Chr_1:576478-577924	1347	293681	583288	376158	347733	401573	835588	302455
TCONS_00000834	XLOC_000641	Sscle01g001730	Chr_1:586887-589726	1440	0.147959	0.172049	0.114795	0.237932	0.173501	0.102961	0.0757002
TCONS_00000835	XLOC_000642	Sscle01g001750	Chr_1:593657-596183	1179	264316	136009	225328	105024	83438	243918	23572
TCONS_00000836	XLOC_000642	Sscle01g001750	Chr_1:593657-596183	876	688968	252842	56365	291293	103496	412693	330255
TCONS_00000837	XLOC_000643	Sscle01g001770	Chr_1:596280-597285	1005	121905	119537	858069	731024	122964	195197	135446
TCONS_00000838	XLOC_000644	Sscle01g001810	Chr_1:613281-614689	1242	500608	238005	273112	364457	218446	169062	243761
TCONS_00000839	XLOC_000645	Sscle01g001850	Chr_1:631031-632051	804	101775	474605	135819	28.07	475532	883029	449305
TCONS_00000840	XLOC_000646	Sscle01g001900	Chr_1:637795-640620	1934	64157	721976	671551	552628	572408	17206	135022
TCONS_00000841	XLOC_000646	Sscle01g001900	Chr_1:637795-640620	1894	191801	141742	593937	218068	10877	433993	245987
TCONS_00000842	XLOC_000646	Sscle01g001900	Chr_1:637795-640620	630	0	0	0	0	0	0	0
TCONS_00000843	XLOC_000646	Sscle01g001910	Chr_1:637795-640620	228	293375	258611	161716	436139	71562	355045	212555
TCONS_00000844	XLOC_000647	Sscle01g001930	Chr_1:645795-646374	579	128451	196243	100454	136944	184854	796468	239511
TCONS_00000845	XLOC_000648	Sscle01g001940	Chr_1:647267-647651	384	314269	154324	140833	263249	487367	760946	12223
TCONS_00000846	XLOC_000649	Sscle01g001960	Chr_1:651561-653595	2034	46483	877493	113734	133165	322739	125468	161262
TCONS_00000847	XLOC_000650	Sscle01g001980	Chr_1:660433-661456	906	16896	152364	143562	130025	0.934367	247437	111335
TCONS_00000848	XLOC_000651	Sscle01g001990	Chr_1:662792-665547	2649	508741	456487	411855	468073	386561	293277	24775
TCONS_00000849	XLOC_000652	Sscle01g002010	Chr_1:670831-675511	4220	0.635902	0.999584	0.317363	0.751404	659581	164522	342868
TCONS_00000850	XLOC_000652	Sscle01g002010	Chr_1:670831-675511	3360	4.32793	0.214273	0.508724	0.0188043	0	0.453644	0.0795625
TCONS_00000851	XLOC_000653	Sscle01g002040	Chr_1:681539-682306	705	0.328114	0.393397	0.462101	0.472398	0.174219	0.993245	0.385689
TCONS_00000852	XLOC_000654	Sscle01g002050	Chr_1:682621-683873	975	0.0149911	0.0738903	0	0.0362042	0.0519438	0	0
TCONS_00000853	XLOC_000655	Sscle01g002060	Chr_1:684666-686602	1788	0.27788	0.143135	0.155871	0.193104	0.556973	0.54772	0.446727
TCONS_00000854	XLOC_000656	Sscle01g002080	Chr_1:688788-689916	1128	71681	242677	305222	453126	143218	120063	226795
TCONS_00000855	XLOC_000657	Sscle01g002100	Chr_1:692415-692846	237	1293.72	702236	832274	1119.85	104608	343623	163626
TCONS_00000856	XLOC_000658	Sscle01g002110	Chr_1:694682-696195	1269	0.81431	318877	910902	305126	694318	509878	427664
TCONS_00000857	XLOC_000659	Sscle01g002120	Chr_1:697486-699123	1530	534327	215373	967937	135958	361619	204959	310832
TCONS_00000858	XLOC_000660	Sscle01g002150	Chr_1:702566-703511	888	239335	0.526948	0.284312	0.273946	0.281543	0.387816	0.130363
TCONS_00000859	XLOC_000661	Sscle01g002160	Chr_1:705245-707044	1479	892915	948308	720747	481289	457854	1769.23	652838
TCONS_00000860	XLOC_000662	Sscle01g002230	Chr_1:721332-723415	1986	399529	380679	569821	478913	791662	95177	587594
TCONS_00000861	XLOC_000663	Sscle01g002260	Chr_1:733334-734651	1266	100492	568798	714451	534499	434575	590901	355828
TCONS_00000862	XLOC_000664	Sscle01g002270	Chr_1:740462-743282	2499	146559	118644	119389	970466	112413	176686	13553
TCONS_00000863	XLOC_000665	Sscle01g002280	Chr_1:743857-745204	401	0.514833	616276	227405	158355	445601	19441	772394
TCONS_00000864	XLOC_000666	Sscle01g002300	Chr_1:748241-750278	1986	94951	558432	921046	642572	513423	36121	580308
TCONS_00000865	XLOC_000667	Sscle01g002330	Chr_1:758294-759404	1110	169086	128126	173339	115937	0.608969	0.386201	0.60906
TCONS_00000866	XLOC_000668	Sscle01g002340	Chr_1:760109-761925	1767	877834	26582	764564	360178	118851	935629	296971
TCONS_00000867	XLOC_000669	Sscle01g002350	Chr_1:765508-769990	1185	901068	176336	558094	114124	640621	141593	231814
TCONS_00000868	XLOC_000670	Sscle01g002370	Chr_1:772187-773309	1122	181105	194454	185734	255077	178379	104101	153674
TCONS_00000869	XLOC_000671	Sscle01g002410	Chr_1:781090-785456	4093	390044	445682	64974	419213	395369	284349	860112
TCONS_00000870	XLOC_000671	Sscle01g002410	Chr_1:781090-785456	4112	0.00781681	0.0629838	131788	0.0754406	481004	853962	0.0549793
TCONS_00000871	XLOC_000671	Sscle01g002410	Chr_1:781090-785456	1668	0	153726	0	0	0	0	0
TCONS_00000872	XLOC_000672	Sscle01g002420	Chr_1:799265-799544	279	0	0.377264	0	0	0	0	0
TCONS_00000873	XLOC_000673	Sscle01g002430	Chr_1:800382-802244	1725	910548	581271	645729	431116	158887	163831	314291
TCONS_00000874	XLOC_000674	Sscle01g002440	Chr_1:802810-803692	882	210486	106576	0.977301	112854	0.724332	0.644771	0.415526
TCONS_00000875	XLOC_000675	Sscle01g002450	Chr_1:803830-804110	150	0	0	0	0	0	0	0
TCONS_00000876	XLOC_000676	Sscle01g002460	Chr_1:804688-805414	726	0.496897	0.0851347	0.263044	0.125108	0.0842759	0.347078	0.335507
TCONS_00000877	XLOC_000677	Sscle01g002470	Chr_1:806031-806391	360	0.478724	0.191122	0.479747	103787	0	0	0.357455
TCONS_00000878	XLOC_000678	Sscle01g002480	Chr_1:807503-808097	594	0.176314	0.208426	0.096973	0.281435	0	0.212346	0.289956
TCONS_00000879	XLOC_000679	Sscle01g002490	Chr_1:809814-811006	966	346029	337473	365668	252902	149925	152611	209612
TCONS_00000880	XLOC_000680	Sscle01g002550	Chr_1:823125-823989	693	0.0719305	0.14539	0	0	0	0	0
TCONS_00000881	XLOC_000681	Sscle01g002560	Chr_1:825445-827158	1395	0.922224	116052	114443	134835	195594	229109	253711
TCONS_00000882	XLOC_000682	Sscle01g002570	Chr_1:828655-832593	3612	0.127399	0.603374	0.36192	0.711708	40808	0.158106	279195
TCONS_00000883	XLOC_000683	Sscle01g002600	Chr_1:850043-852005	1962	152775	120038	998208	102358	989882	155251	11614
TCONS_00000884	XLOC_000684	Sscle01g002610	Chr_1:853605-857891	2673	18307	985921	100158	147908	170028	614773	158647
TCONS_00000885	XLOC_000684	Sscle01g002610	Chr_1:853605-857891	1581	32194	178712	130095	207015	610146	0.0645926	770946
TCONS_00000886	XLOC_000685	Sscle01g002650	Chr_1:864534-867445	2652	219239	178598	144146	166591	868528	675934	123004
TCONS_00000887	XLOC_000686	Sscle01g002660	Chr_1:868122-868890	768	0.502852	0.318241	0.314993	0.173487	0.295243	0.232434	0.31755
TCONS_00000888	XLOC_000687	Sscle01g002670	Chr_1:869983-870918	882	107246	0.125791	0.582359	0.231209	208197	0.914085	257029
TCONS_00000889	XLOC_000688	Sscle01g002680	Chr_1:872302-873526	1224	0	0	0	0.0372891	0.0414437	0	0
TCONS_00000890	XLOC_000689	Sscle01g002690	Chr_1:884973-886263	1290	171508	238167	218067	225.25	169532	880701	123146
TCONS_00000891	XLOC_000690	Sscle01g002710	Chr_1:912451-912664	213	0.527929	0.82267	0	514392	0.764085	0	0.969966
TCONS_00000892	XLOC_000691	Sscle01g002720	Chr_1:913201-914515	927	113978	123233	10749	126152	116145	787455	104709
TCONS_00000893	XLOC_000692	Sscle01g002750	Chr_1:920853-921972	981	323564	304967	868155	435317	284218	439243	35712
TCONS_00000894	XLOC_000693	Sscle01g002770	Chr_1:926940-928592	1065	0.116638	0	0.049607	0.0382788	0.275952	0	0.374156
TCONS_00000895	XLOC_000694	Sscle01g002800	Chr_1:944650-947872	3132	240855	309547	310383	275709	365462	148818	287286
TCONS_00000896	XLOC_000695	Sscle01g002810	Chr_1:948299-949757	245	0	0	253047	739817	0	0	0
TCONS_00000897	XLOC_000696	Sscle01g002830	Chr_1:952525-953546	795	937903	173.6	113.16	131777	124.18	226172	88707
TCONS_00000898	XLOC_000697	Sscle01g002850	Chr_1:953857-955363	737	266204	123067	258206	134533	105451	283275	197146
TCONS_00000899	XLOC_000697	Sscle01g002850	Chr_1:953857-955363	285	317.87	737998	261611	147337	369554	176836	158724
TCONS_00000900	XLOC_000698	Sscle01g002870	Chr_1:960559-962970	2181	12836	141342	188018	137207	84602	461193	924657
TCONS_00000901	XLOC_000699	Sscle01g002920	Chr_1:986322-988429	1787	607129	424027	372087	730497	855621	554864	123418
TCONS_00000902	XLOC_000699	Sscle01g002920	Chr_1:986322-988429	1320	175953	137085	122855	916366	570502	292458	353687
TCONS_00000903	XLOC_000700	Sscle01g002940	Chr_1:991421-994917	1227	0	0	0	0	125644	448608	0
TCONS_00000904	XLOC_000700	Sscle01g002950	Chr_1:991421-994917	3125	10043	145731	922607	132898	209923	258163	223444
TCONS_00000905	XLOC_000700	Sscle01g002950	Chr_1:991421-994917	1032	391429	636695	378774	473655	210402	237709	309108
TCONS_00000906	XLOC_000701	Sscle01g003000	Chr_1:1009086-1010177	639	0.0763791	0.103945	0.253782	0	0.105395	0	0
TCONS_00000907	XLOC_000702	Sscle01g003010	Chr_1:1011839-1012774	877	419891	349537	644611	494259	313712	148274	426568
TCONS_00000908	XLOC_000702	Sscle01g003010	Chr_1:1011839-1012774	186	736852	316797	119187	142757	16024	135468	200508
TCONS_00000909	XLOC_000703	Sscle01g003020	Chr_1:1013209-1015128	1497	159417	110245	125742	0.56583	0.503049	247942	121057
TCONS_00000910	XLOC_000704	Sscle01g003110	Chr_1:1041512-1042883	1371	289548	1886.26	998835	177186	148934	178185	698359
TCONS_00000911	XLOC_000705	Sscle01g003120	Chr_1:1046122-1047208	1035	550345	120363	998247	905071	139885	352587	517646
TCONS_00000912	XLOC_000706	Sscle01g003130	Chr_1:1048627-1050710	1932	178553	650167	967711	707189	451561	235308	676882
TCONS_00000913	XLOC_000707	Sscle01g003180	Chr_1:1069837-1073393	3078	137717	151175	227437	118834	740628	767669	395581
TCONS_00000914	XLOC_000707	Sscle01g003180	Chr_1:1069837-1073393	2741	346716	526823	990912	695177	991698	957064	729527
TCONS_00000915	XLOC_000707	Sscle01g003180	Chr_1:1069837-1073393	2016	411943	218684	129319	449879	358817	813075	941003
TCONS_00000916	XLOC_000708	Sscle01g003210	Chr_1:1086288-1087179	258	795406	133746	100336	171643	244576	35.76	537908
TCONS_00000917	XLOC_000709	Sscle01g003230	Chr_1:1093651-1096157	2230	685545	430369	617896	286032	526215	122.81	655461
TCONS_00000918	XLOC_000709	Sscle01g003230	Chr_1:1093651-1096157	894	872714	569831	772499	385319	311677	768338	438888
TCONS_00000919	XLOC_000710	Sscle01g003260	Chr_1:1102712-1104586	1530	165718	0.195533	148036	102225	102579	44299	152547
TCONS_00000920	XLOC_000710	Sscle01g003260	Chr_1:1102712-1104586	1536	505055	191402	395492	100469	177339	0.0829128	114367
TCONS_00000921	XLOC_000710	Sscle01g003260	Chr_1:1102712-1104586	468	43.95	758469	344081	716702	203508	373603	181956
TCONS_00000922	XLOC_000711	Sscle01g003280	Chr_1:1113129-1114887	1713	756681	633181	865162	850357	894926	47703	10141
TCONS_00000923	XLOC_000712	Sscle01g003320	Chr_1:1140509-1143334	2581	329358	169019	53427	109338	115434	42988	578797
TCONS_00000924	XLOC_000712	Sscle01g003320	Chr_1:1140509-1143334	1560	13969	171056	307395	16444	114937	269102	401514
TCONS_00000925	XLOC_000713	Sscle01g003330	Chr_1:1144018-1145870	1740	419797	543816	126195	705471	267784	125074	153495
TCONS_00000926	XLOC_000714	Sscle01g003360	Chr_1:1153780-1156114	2094	0.716982	0.482436	0.153779	0.219954	0.304581	0.233398	0.253564
TCONS_00000927	XLOC_000715	Sscle01g003370	Chr_1:1158601-1159843	1131	131508	116728	155.34	102525	84496	120319	84615
TCONS_00000928	XLOC_000716	Sscle01g003440	Chr_1:1176475-1181523	2397	0.209132	0.0947126	0	0.190927	0	0	0
TCONS_00000929	XLOC_000716	Sscle01g003440	Chr_1:1176475-1181523	2936	5.97394	0.12356	0	0.0901995	0.43956	0.168722	0.519217
TCONS_00000930	XLOC_000716	Sscle01g003440	Chr_1:1176475-1181523	2001	319757	188964	30775	145004	117939	135451	730577
TCONS_00000931	XLOC_000717	Sscle01g003470	Chr_1:1188107-1193520	5220	154446	201921	196447	222498	237069	534278	186623
TCONS_00000932	XLOC_000718	Sscle01g003480	Chr_1:1231018-1231534	516	0.374166	0	0.0945712	0.154055	0.135406	0.372957	0
TCONS_00000933	XLOC_000719	Sscle01g003490	Chr_1:1232166-1233416	825	169963	390085	11776	111224	312099	102956	407978
TCONS_00000934	XLOC_000719	Sscle01g003490	Chr_1:1232166-1233416	387	665534	211272	120472	500142	0.25539	0.572841	0.801272
TCONS_00000935	XLOC_000720	Sscle01g003510	Chr_1:1235484-1239171	1032	0	0	0	0	0	0	0
TCONS_00000936	XLOC_000720	Sscle01g003520	Chr_1:1235484-1239171	3469	149667	207307	12704	162177	22806	137807	171001
TCONS_00000937	XLOC_000720	Sscle01g003520	Chr_1:1235484-1239171	1191	378548	487047	288218	342478	552936	205681	291371
TCONS_00000938	XLOC_000721	Sscle01g003540	Chr_1:1241245-1242778	1413	882319	422166	721969	479792	280219	145419	426717
TCONS_00000939	XLOC_000722	Sscle01g003570	Chr_1:1248452-1249500	930	199.49	904836	167538	127365	335471	491694	62318
TCONS_00000940	XLOC_000723	Sscle01g003590	Chr_1:1250186-1252392	1245	163206	192.47	218949	157481	171755	448204	245.09
TCONS_00000941	XLOC_000723	Sscle01g003590	Chr_1:1250186-1252392	642	194822	161733	280032	189.12	746607	227521	69918
TCONS_00000942	XLOC_000724	Sscle01g003610	Chr_1:1262163-1262349	186	0	0	0	0	0	0	0
TCONS_00000943	XLOC_000725	Sscle01g003620	Chr_1:1263940-1269455	2886	950642	306865	276337	367813	256266	0.868871	461213
TCONS_00000944	XLOC_000725	Sscle01g003620	Chr_1:1263940-1269455	3217	331934	123606	221866	150164	661775	434542	124264
TCONS_00000945	XLOC_000725	Sscle01g003620	Chr_1:1263940-1269455	2142	583456	271887	374553	245825	748871	0.00786411	106564
TCONS_00000946	XLOC_000726	Sscle01g003640	Chr_1:1263940-1269455	594	1495.26	1300.09	1446.23	1050.98	441216	1903.72	758406
TCONS_00000947	XLOC_000727	Sscle01g003650	Chr_1:1271860-1273513	1653	392806	353077	26412	353325	577604	104789	698459
TCONS_00000948	XLOC_000728	Sscle01g003660	Chr_1:1274476-1276412	1749	342.95	301.85	452.63	358528	640523	125.48	180261
TCONS_00000949	XLOC_000729	Sscle01g003670	Chr_1:1280195-1282392	2052	0.280743	0.714709	0.577575	0.522196	0.571702	0.220372	0.763846
TCONS_00000950	XLOC_000730	Sscle01g003680	Chr_1:1284770-1285906	885	0	0	0.0134575	0	0	0	0
TCONS_00000951	XLOC_000731	Sscle01g003690	Chr_1:1286704-1287975	729	0.304575	0.302926	0.351532	0.489281	0.132786	0.752162	0
TCONS_00000952	XLOC_000732	Sscle01g003700	Chr_1:1288639-1290202	1059	107468	0.447834	0.0666212	0.953193	0.206411	0.348591	0.0525586
TCONS_00000953	XLOC_000732	Sscle01g003700	Chr_1:1288639-1290202	501	0.327348	0.505399	0.145218	0.0133987	0	0	0.167473
TCONS_00000954	XLOC_000733	Sscle01g003730	Chr_1:1296314-1297069	609	0.104873	0.393947	0.0767443	0.454807	0.101404	0.477479	0.659753
TCONS_00000955	XLOC_000734	Sscle01g003740	Chr_1:1297696-1298902	723	266772	515213	281656	345022	122052	296217	414466
TCONS_00000956	XLOC_000735	Sscle01g003760	Chr_1:1303815-1304398	456	0	0	0	0	0	0	0
TCONS_00000957	XLOC_000736	Sscle01g003770	Chr_1:1305826-1306250	372	0	0	0	0	0	0.332151	0
TCONS_00000958	XLOC_000737	Sscle01g003780	Chr_1:1308177-1313107	4815	768387	536068	816822	792977	110023	33393	886232
TCONS_00000959	XLOC_000737	Sscle01g003780	Chr_1:1308177-1313107	2943	170585	290976	194069	154524	116224	0.39974	133148
TCONS_00000960	XLOC_000738	Sscle01g003800	Chr_1:1317814-1318522	708	500467	338276	515916	26094	264495	417376	386495
TCONS_00000961	XLOC_000739	Sscle01g003810	Chr_1:1319166-1320176	954	468321	253658	582975	139905	426675	537009	198642
TCONS_00000962	XLOC_000740	Sscle01g003830	Chr_1:1323246-1325572	1824	877972	622365	589462	521137	363326	248873	42323
TCONS_00000963	XLOC_000741	Sscle01g003860	Chr_1:1332004-1333454	1260	0.107552	0.12187	0.0315587	0.0517643	0.07899	0.126493	0
TCONS_00000964	XLOC_000742	Sscle01g003870	Chr_1:1334683-1341826	6861	940391	774295	475758	743825	937839	0.791473	756164
TCONS_00000965	XLOC_000743	Sscle01g003890	Chr_1:1345869-1346028	159	0	0	0	0	0	0	0
TCONS_00000966	XLOC_000744	Sscle01g003900	Chr_1:1346524-1346707	183	0	0	0	0	0	0	0
TCONS_00000967	XLOC_000745	-	Chr_1:1352555-1353001	334	113878	213804	673836	712304	389808	621838	33748
TCONS_00000968	XLOC_000746	Sscle01g003960	Chr_1:1380336-1383365	1342	147492	110798	184362	130448	100867	274157	176045
TCONS_00000969	XLOC_000746	Sscle01g003960	Chr_1:1380336-1383365	429	888724	863677	659577	482334	0	142548	101553
TCONS_00000970	XLOC_000747	Sscle01g003970	Chr_1:1384044-1384335	291	143201	0.459441	0.647516	0.73964	232219	0	241999
TCONS_00000971	XLOC_000748	Sscle01g003980	Chr_1:1385400-1386537	1137	110543	0.848882	167528	18094	173812	105266	272377
TCONS_00000972	XLOC_000749	Sscle01g003990	Chr_1:1387203-1388978	1521	379339	621604	796284	452349	144695	432771	351065
TCONS_00000973	XLOC_000750	Sscle01g004000	Chr_1:1389324-1393616	4075	232268	251354	659296	243817	138865	555121	230323
TCONS_00000974	XLOC_000750	Sscle01g004000	Chr_1:1389324-1393616	1608	719607	146105	252749	687597	42328	121649	564254
TCONS_00000975	XLOC_000750	Sscle01g004010	Chr_1:1389324-1393616	480	0	0	0	132979	0.0746953	256821	0
TCONS_00000976	XLOC_000751	Sscle01g004030	Chr_1:1403616-1406092	2250	0.101112	0.46618	0.189143	0.241551	0.478618	540274	104396
TCONS_00000977	XLOC_000751	Sscle01g004030	Chr_1:1403616-1406092	1440	0.321438	0.406469	0.584345	0.412985	0.547905	519934	110198
TCONS_00000978	XLOC_000752	Sscle01g004050	Chr_1:1414513-1414852	339	0.496411	0.0325284	0.408397	0.206194	0	0.363398	0
TCONS_00000979	XLOC_000753	Sscle01g004070	Chr_1:1418005-1418815	753	13088	405004	925435	492009	298165	321296	104942
TCONS_00000980	XLOC_000754	Sscle01g004090	Chr_1:1422603-1425215	2466	520088	329475	510985	339656	337653	224242	313508
TCONS_00000981	XLOC_000755	Sscle01g004100	Chr_1:1426357-1427595	1125	128999	10035	961787	843103	933937	860324	110838
TCONS_00000982	XLOC_000756	Sscle01g004110	Chr_1:1428017-1428709	579	242394	369911	356748	453541	105733	315471	258039
TCONS_00000983	XLOC_000757	Sscle01g004120	Chr_1:1429320-1429662	342	0.374956	0	0.577488	0.950972	0.701855	0	115398
TCONS_00000984	XLOC_000758	Sscle01g004130	Chr_1:1430861-1432028	1014	0.362576	0.697703	0.579747	0.749044	0.309272	0.790108	0.37726
TCONS_00000985	XLOC_000759	Sscle01g004140	Chr_1:1432371-1433681	864	0.197766	0	0.0250307	0.0461759	0	0	0
TCONS_00000986	XLOC_000760	Sscle01g004160	Chr_1:1436652-1438689	1845	138372	174877	165768	162437	151069	979082	285093
TCONS_00000987	XLOC_000760	Sscle01g004160	Chr_1:1436652-1438689	306	1764.21	2707.65	1841.15	1992.51	198354	1237.65	357654
TCONS_00000988	XLOC_000761	Sscle01g004170	Chr_1:1439166-1439931	765	0.306909	0.15023	0	0.244011	0.254132	0.24434	0.455621
TCONS_00000989	XLOC_000762	Sscle01g004180	Chr_1:1440954-1442098	1035	0.03738	0.0315343	0	0	0	0	0.0762323
TCONS_00000990	XLOC_000763	Sscle01g004200	Chr_1:1448387-1449200	759	170095	85276	394125	59175	339017	126356	981499
TCONS_00000991	XLOC_000764	Sscle01g004210	Chr_1:1451473-1454229	2340	0.112847	0.224437	110421	0.193838	239846	0.736944	0.746893
TCONS_00000992	XLOC_000765	Sscle01g004220	Chr_1:1456160-1459108	2541	252779	142461	678242	165567	901966	256673	532343
TCONS_00000993	XLOC_000766	Sscle01g004240	Chr_1:1462052-1468399	6094	142899	11036	397389	137196	796286	163698	122723
TCONS_00000994	XLOC_000766	Sscle01g004240	Chr_1:1462052-1468399	3132	86098	270475	158.12	137156	0	240969	400238
TCONS_00000995	XLOC_000766	Sscle01g004250	Chr_1:1462052-1468399	810	201891	125492	0	134582	160235	296064	140947
TCONS_00000996	XLOC_000767	Sscle01g004280	Chr_1:1479927-1480269	342	0	0	0	0	0	0	0
TCONS_00000997	XLOC_000768	Sscle01g004290	Chr_1:1480611-1481112	501	0.18446	0	0.259735	0	0	0	0
TCONS_00000998	XLOC_000769	Sscle01g004300	Chr_1:1481837-1483521	1589	274112	179624	237167	113476	474246	387515	673468
TCONS_00000999	XLOC_000769	Sscle01g004300	Chr_1:1481837-1483521	897	152841	753319	776443	467125	628245	786088	924633
TCONS_00001000	XLOC_000770	Sscle01g004310	Chr_1:1483758-1484628	726	83726	286027	989934	333957	676288	738768	448786
TCONS_00001001	XLOC_000771	Sscle01g004340	Chr_1:1492000-1492859	579	103458	0.122171	0.16689	0.55459	0.304745	0.555489	0.282929
TCONS_00001002	XLOC_000772	Sscle01g004350	Chr_1:1492934-1493117	183	0.653972	0	19625	0	0	0	0
TCONS_00001003	XLOC_000773	Sscle01g004360	Chr_1:1493212-1493386	174	0.971529	0	0	0	196475	0	0
TCONS_00001004	XLOC_000774	Sscle01g004370	Chr_1:1493732-1495992	1398	0	0.0561739	0	0.0270028	0	0	0
TCONS_00001005	XLOC_000775	Sscle01g004380	Chr_1:1497964-1499556	1533	837884	80838	121751	894304	10843	147586	996781
TCONS_00001006	XLOC_000776	Sscle01g004410	Chr_1:1504750-1506125	1155	67404	532599	556582	501325	268218	600282	438558
TCONS_00001007	XLOC_000777	Sscle01g004420	Chr_1:1507505-1508436	861	0.889389	0.894661	189918	0.964413	346166	0.873964	179726
TCONS_00001008	XLOC_000778	Sscle01g004430	Chr_1:1510145-1514877	4119	0.238919	0.357867	0.263047	0.433702	0.43976	0.316492	0.546157
TCONS_00001009	XLOC_000779	Sscle01g004440	Chr_1:1515872-1516834	789	138226	352414	191717	240619	327215	289761	380113
TCONS_00001010	XLOC_000780	Sscle01g004470	Chr_1:1530181-1534253	3895	182244	198925	262191	272789	255956	202689	255382
TCONS_00001011	XLOC_000780	Sscle01g004470	Chr_1:1530181-1534253	1527	428994	121364	101157	50645	268008	0.13927	0.827277
TCONS_00001012	XLOC_000781	Sscle01g004480	Chr_1:1543499-1545059	1413	480092	564668	489278	554147	118181	768108	898707
TCONS_00001013	XLOC_000782	Sscle01g004490	Chr_1:1546523-1548759	1913	19047	345866	215198	160068	639083	114282	199424
TCONS_00001014	XLOC_000782	Sscle01g004490	Chr_1:1546523-1548759	1212	585597	129744	723418	473374	886183	141168	210445
TCONS_00001015	XLOC_000783	Sscle01g004500	Chr_1:1551743-1553973	2181	240223	410514	533572	439913	485526	585086	479244
TCONS_00001016	XLOC_000784	Sscle01g004530	Chr_1:1559569-1560518	882	309289	251825	322816	294533	245889	372946	366969
TCONS_00001017	XLOC_000785	Sscle01g004550	Chr_1:1563538-1565762	1806	12761	135168	453352	278653	199535	118457	177285
TCONS_00001018	XLOC_000786	Sscle01g004560	Chr_1:1568709-1573218	4403	254909	192771	206972	231048	237556	308167	197681
TCONS_00001019	XLOC_000787	Sscle01g004570	Chr_1:1576382-1580048	3226	458712	366334	458049	474936	250246	328836	465071
TCONS_00001020	XLOC_000787	Sscle01g004570	Chr_1:1576382-1580048	1377	272712	397928	47912	330388	103283	0	0
TCONS_00001021	XLOC_000787	Sscle01g004580	Chr_1:1576382-1580048	237	329833	285918	0.872053	18751	0.445141	0.748437	0
TCONS_00001022	XLOC_000788	Sscle01g004610	Chr_1:1587921-1589533	1557	376874	800905	11207	188738	43814	692329	156727
TCONS_00001023	XLOC_000789	Sscle01g004640	Chr_1:1597616-1598883	882	0.098491	0.290388	0	0.252722	0.270391	0.214795	0.0907192
TCONS_00001024	XLOC_000790	Sscle01g004660	Chr_1:1602016-1602699	435	863902	142623	826358	165201	870134	127164	64774
TCONS_00001025	XLOC_000791	Sscle01g004670	Chr_1:1605277-1605850	573	0.449767	0.65029	0.101006	0.453353	0.091574	0.136342	0.277638
TCONS_00001026	XLOC_000792	Sscle01g004680	Chr_1:1607912-1609334	1242	0.0182652	0.0293155	0.0233035	0	0	0	0
TCONS_00001027	XLOC_000793	Sscle01g004690	Chr_1:1610851-1612121	1038	215828	414137	309784	1062.38	162717	372241	147216
TCONS_00001028	XLOC_000794	Sscle01g004700	Chr_1:1614572-1615484	912	0.447084	0.819365	0.294936	0.762492	0.627745	140163	0.768393
TCONS_00001029	XLOC_000795	Sscle01g004710	Chr_1:1616209-1617359	1101	0.854659	514628	510713	251382	34502	371359	482108
TCONS_00001030	XLOC_000796	Sscle01g004730	Chr_1:1618840-1619671	246	138147	338618	540476	807591	573249	171108	975021
TCONS_00001031	XLOC_000797	Sscle01g004770	Chr_1:1625108-1626091	906	65381	34231	361385	377951	507408	290389	310949
TCONS_00001032	XLOC_000798	Sscle01g004790	Chr_1:1630395-1633114	2483	150433	147283	870939	224802	198334	619067	747697
TCONS_00001033	XLOC_000798	Sscle01g004790	Chr_1:1630395-1633114	2148	347394	770488	181735	387097	617519	111737	314846
TCONS_00001034	XLOC_000799	Sscle01g004810	Chr_1:1638936-1641831	2415	257916	27595	172528	281947	291293	475852	257593
TCONS_00001035	XLOC_000799	Sscle01g004810	Chr_1:1638936-1641831	1542	169413	146177	999151	164211	668023	0.0283534	170733
TCONS_00001036	XLOC_000800	Sscle01g004820	Chr_1:1643597-1644834	1098	390.78	1013.93	473351	699204	276.45	2222.65	320026
TCONS_00001037	XLOC_000801	Sscle01g004830	Chr_1:1648200-1649730	1314	464303	816816	428437	595648	896356	844209	156587
TCONS_00001038	XLOC_000802	Sscle01g004870	Chr_1:1667693-1670978	3087	420872	305857	494536	275827	219518	118265	32304
TCONS_00001039	XLOC_000803	Sscle01g004880	Chr_1:1680681-1681731	1050	0.0478973	0.0367523	0.34219	0.325423	465738	0.0743187	0.202414
TCONS_00001040	XLOC_000804	Sscle01g004890	Chr_1:1685029-1685697	501	0.170529	0.168245	0.537786	0.299132	0	160552	0
TCONS_00001041	XLOC_000805	-	Chr_1:1694762-1700486	5602	840685	210055	170958	192204	44085	527346	267813
TCONS_00001042	XLOC_000806	Sscle01g004900	Chr_1:1706966-1710151	3087	250983	224366	279331	257483	17763	160404	155425
TCONS_00001043	XLOC_000807	Sscle01g004910	Chr_1:1712091-1718975	6485	507118	428517	574379	673767	551325	199751	559334
TCONS_00001044	XLOC_000807	Sscle01g004910	Chr_1:1712091-1718975	6422	166265	699661	11624	794633	104367	13461	139634
TCONS_00001045	XLOC_000807	Sscle01g004910	Chr_1:1712091-1718975	5541	147747	112275	115497	131091	440319	0	288795
TCONS_00001046	XLOC_000808	Sscle01g004930	Chr_1:1724980-1726240	1260	31708	116877	258288	115208	608966	161742	119548
TCONS_00001047	XLOC_000809	Sscle01g004940	Chr_1:1726747-1728271	1143	4693	733629	5572	437982	692144	78582	831523
TCONS_00001048	XLOC_000810	Sscle01g004950	Chr_1:1728502-1728808	306	770675	227255	99225	703346	636735	818949	590454
TCONS_00001049	XLOC_000811	Sscle01g005000	Chr_1:1739350-1740318	663	576159	2778.5	194437	105.84	536157	153234	563572
TCONS_00001050	XLOC_000812	Sscle01g005020	Chr_1:1748909-1750706	1662	0.857213	0.738483	0.822585	0.602665	102862	0.473789	0.616068
TCONS_00001051	XLOC_000813	Sscle01g005030	Chr_1:1751488-1757016	4316	221973	254261	270338	246912	54994	184347	444254
TCONS_00001052	XLOC_000813	Sscle01g005030	Chr_1:1751488-1757016	4832	0.520933	0.141252	0.577094	0.567405	23863	11697	100908
TCONS_00001053	XLOC_000813	Sscle01g005030	Chr_1:1751488-1757016	5030	0	0	0.0223142	0	0.14222	0	0
TCONS_00001054	XLOC_000813	Sscle01g005030	Chr_1:1751488-1757016	2973	463614	140706	111907	889302	256132	0	0.56175
TCONS_00001055	XLOC_000814	Sscle01g005040	Chr_1:1758990-1761597	2607	118232	11012	124487	113008	107748	465751	905894
TCONS_00001056	XLOC_000815	Sscle01g005060	Chr_1:1763567-1764265	591	247894	255317	207131	273815	121061	207042	217129
TCONS_00001057	XLOC_000816	Sscle01g005090	Chr_1:1769278-1772992	3637	508412	404449	445275	291491	615301	15938	563748
TCONS_00001058	XLOC_000816	Sscle01g005090	Chr_1:1769278-1772992	3021	426757	200005	241416	315571	247386	0.829374	357122
TCONS_00001059	XLOC_000817	Sscle01g005110	Chr_1:1777465-1779530	1779	301552	408897	380681	327482	735539	373887	438035
TCONS_00001060	XLOC_000818	Sscle01g005120	Chr_1:1780324-1781446	891	47521	526854	49.89	628558	710941	152859	997682
TCONS_00001061	XLOC_000818	Sscle01g005120	Chr_1:1780324-1781446	474	878141	866864	736082	745057	252066	734647	165925
TCONS_00001062	XLOC_000819	Sscle01g005140	Chr_1:1782804-1783539	735	241173	215956	195236	420959	638486	836697	985325
TCONS_00001063	XLOC_000820	Sscle01g005180	Chr_1:1795212-1795884	672	342825	158206	246318	211089	166858	149544	164962
TCONS_00001064	XLOC_000821	Sscle01g005220	Chr_1:1811379-1816920	4302	255139	195758	232061	161289	210614	658015	20818
TCONS_00001065	XLOC_000821	Sscle01g005220	Chr_1:1811379-1816920	5143	79612	745889	56565	562985	817134	240526	713039
TCONS_00001066	XLOC_000821	Sscle01g005220	Chr_1:1811379-1816920	3477	0	162557	0.78516	0.370967	0	0	0
TCONS_00001067	XLOC_000822	Sscle01g005240	Chr_1:1822568-1824533	1860	507803	395241	396287	343978	296816	114964	408236
TCONS_00001068	XLOC_000823	Sscle01g005260	Chr_1:1828571-1829262	564	0.105368	0.188974	0.076557	0.148201	0.123153	0	0
TCONS_00001069	XLOC_000824	Sscle01g005280	Chr_1:1830333-1837566	7070	671987	21.12	436286	295196	109766	105317	263893
TCONS_00001070	XLOC_000824	Sscle01g005270	Chr_1:1830333-1837566	3075	132805	0	998121	0.000528644	0	0	0
TCONS_00001071	XLOC_000824	Sscle01g005280	Chr_1:1830333-1837566	3165	145876	800557	75477	722841	330592	127189	647256
TCONS_00001072	XLOC_000825	Sscle01g005290	Chr_1:1838282-1843667	5079	769651	843536	101297	731844	911392	649062	111195
TCONS_00001073	XLOC_000825	Sscle01g005290	Chr_1:1838282-1843667	4119	0.192345	232161	0.135157	0.419162	316952	4.82325	232449
TCONS_00001074	XLOC_000826	Sscle01g005310	Chr_1:1845318-1847440	2016	154731	151638	154942	147166	150935	101461	146991
TCONS_00001075	XLOC_000827	Sscle01g005380	Chr_1:1862148-1863049	804	156087	69605	147118	834984	550746	102287	105508
TCONS_00001076	XLOC_000828	Sscle01g005400	Chr_1:1864852-1866546	1575	128129	369665	196226	183112	512766	303041	27928
TCONS_00001077	XLOC_000829	Sscle01g005410	Chr_1:1871007-1872269	1203	254287	460567	179727	402827	70512	126369	496436
TCONS_00001078	XLOC_000830	Sscle01g005430	Chr_1:1875567-1877514	1528	226947	203498	263462	233847	276406	811262	311661
TCONS_00001079	XLOC_000830	Sscle01g005430	Chr_1:1875567-1877514	741	115806	902376	996594	904269	54974	167184	675344
TCONS_00001080	XLOC_000831	Sscle01g005450	Chr_1:1883704-1884508	804	116792	849964	102446	815411	521842	39189	636213
TCONS_00001081	XLOC_000832	Sscle01g005470	Chr_1:1890334-1892495	2115	46337	322185	429218	263461	283894	155114	381944
TCONS_00001082	XLOC_000833	Sscle01g005520	Chr_1:1909613-1914491	4601	443634	351012	32954	331654	973342	69671	335641
TCONS_00001083	XLOC_000833	Sscle01g005520	Chr_1:1909613-1914491	4598	962926	117368	830299	119325	113309	142314	144927
TCONS_00001084	XLOC_000833	Sscle01g005520	Chr_1:1909613-1914491	3546	0.000292112	0.92667	0.000326417	0	0	0	0
TCONS_00001085	XLOC_000834	Sscle01g005530	Chr_1:1915310-1916864	1506	102244	0.714291	0.321888	171331	7109	780613	304153
TCONS_00001086	XLOC_000835	Sscle01g005550	Chr_1:1922424-1924519	2034	442261	201962	36635	225071	132057	177898	294017
TCONS_00001087	XLOC_000836	Sscle01g005570	Chr_1:1927402-1928318	597	0.831996	0.66633	0.635824	165644	35685	210881	244907
TCONS_00001088	XLOC_000837	Sscle01g005660	Chr_1:1953572-1955448	1785	424732	165503	344069	230716	947422	120033	152998
TCONS_00001089	XLOC_000838	Sscle01g005690	Chr_1:1962941-1963739	666	442908	273733	562582	709537	618548	125919	366241
TCONS_00001090	XLOC_000839	Sscle01g005700	Chr_1:1964810-1967809	2767	796572	103064	109735	110.23	885947	123329	131091
TCONS_00001091	XLOC_000839	Sscle01g005700	Chr_1:1964810-1967809	2316	25549	758539	462303	328948	629945	318884	224541
TCONS_00001092	XLOC_000840	Sscle01g005730	Chr_1:1973240-1974811	1320	216427	183836	159468	131837	102874	124825	138.01
TCONS_00001093	XLOC_000841	Sscle01g005750	Chr_1:1977666-1979607	1941	935744	454923	774041	398213	312082	322338	516338
TCONS_00001094	XLOC_000842	Sscle01g005760	Chr_1:1979901-1986830	6375	29283	165666	178422	239514	576112	112393	201518
TCONS_00001095	XLOC_000842	Sscle01g005760	Chr_1:1979901-1986830	2772	0.000273273	151628	0	925535	172806	0.154029	399886
TCONS_00001096	XLOC_000842	Sscle01g005770	Chr_1:1979901-1986830	1059	0.00417712	530375	242998	40605	0	390134	0.344445
TCONS_00001097	XLOC_000842	Sscle01g005780	Chr_1:1979901-1986830	366	135935	243486	104995	472915	0	631556	488494
TCONS_00001098	XLOC_000843	Sscle01g005800	Chr_1:1987916-1991143	1679	352594	128361	618988	191217	142591	230763	102105
TCONS_00001099	XLOC_000843	Sscle01g005800	Chr_1:1987916-1991143	1702	615527	117463	660372	137608	20418	117156	126762
TCONS_00001100	XLOC_000843	Sscle01g005800	Chr_1:1987916-1991143	1776	0.1804	10912	0	0.918185	0.626909	209709	0
TCONS_00001101	XLOC_000843	Sscle01g005800	Chr_1:1987916-1991143	606	387358	441709	105964	604104	159083	205.31	632774
TCONS_00001102	XLOC_000844	Sscle01g005840	Chr_1:2001063-2007571	1992	626787	404544	334324	332573	444345	353587	640186
TCONS_00001103	XLOC_000844	Sscle01g005840	Chr_1:2001063-2007571	1059	189201	266898	0.848695	123367	172678	32915	110902
TCONS_00001104	XLOC_000845	Sscle01g005900	Chr_1:2020755-2021436	474	0.651486	0.668579	0.216121	139399	0.397321	0.409078	100245
TCONS_00001105	XLOC_000846	Sscle01g005930	Chr_1:2045008-2046566	1395	196218	339136	314424	230656	681.95	680725	363304
TCONS_00001106	XLOC_000847	Sscle01g005940	Chr_1:2047472-2051065	2984	119117	166688	402662	31244	154903	866595	467294
TCONS_00001107	XLOC_000847	Sscle01g005940	Chr_1:2047472-2051065	1563	0.000107917	0.590829	105161	0.216452	136237	0	0.000164838
TCONS_00001108	XLOC_000848	Sscle01g005960	Chr_1:2053957-2054957	552	131.63	114036	113097	146596	572028	170492	696015
TCONS_00001109	XLOC_000848	Sscle01g005960	Chr_1:2053957-2054957	789	161493	753521	137274	244149	695082	224474	827183
TCONS_00001110	XLOC_000849	Sscle01g005990	Chr_1:2064536-2065625	774	0.0566793	0	0.137166	0.0770162	0.131014	0.112181	0.110715
TCONS_00001111	XLOC_000850	Sscle01g006010	Chr_1:2075389-2076293	846	472255	402627	525124	380479	258483	434993	325511
TCONS_00001112	XLOC_000851	Sscle01g006020	Chr_1:2076901-2077758	678	307903	0.986825	108661	741005	40006	756329	146807
TCONS_00001113	XLOC_000852	Sscle01g006030	Chr_1:2080944-2085130	2669	768097	747315	84485	651804	752426	79488	772065
TCONS_00001114	XLOC_000852	Sscle01g006030	Chr_1:2080944-2085130	1707	117955	120209	101471	945117	435776	584337	397614
TCONS_00001115	XLOC_000853	Sscle01g006070	Chr_1:2090652-2091399	747	0.103617	0.445018	0.231461	0.117742	187327	606674	176052
TCONS_00001116	XLOC_000854	Sscle01g006080	Chr_1:2094059-2096207	2025	0.382196	124648	75771	873292	296574	176008	19262
TCONS_00001117	XLOC_000855	Sscle01g006120	Chr_1:2102178-2103612	1434	410424	0.699952	170471	231714	171072	314085	214173
TCONS_00001118	XLOC_000856	Sscle01g006130	Chr_1:2106714-2108882	1500	427605	489516	502694	605557	674273	374722	557691
TCONS_00001119	XLOC_000857	Sscle01g006150	Chr_1:2121724-2126098	4317	0.359058	0.19263	0.237845	0.142451	0.182225	0.447506	0.358802
TCONS_00001120	XLOC_000858	Sscle01g006160	Chr_1:2127189-2128218	1029	164895	194062	153843	160837	162424	294781	187159
TCONS_00001121	XLOC_000859	Sscle01g006180	Chr_1:2128600-2132861	2519	190145	138117	212514	108578	118738	709502	153213
TCONS_00001122	XLOC_000859	Sscle01g006180	Chr_1:2128600-2132861	2214	836444	252818	893272	270914	0.648502	0	0
TCONS_00001123	XLOC_000860	Sscle01g006190	Chr_1:2134773-2138040	3132	47836	59989	409891	48754	906106	372377	665268
TCONS_00001124	XLOC_000861	Sscle01g006210	Chr_1:2139285-2143485	3222	173476	202592	192517	224918	170464	156718	163867
TCONS_00001125	XLOC_000861	Sscle01g006210	Chr_1:2139285-2143485	909	120486	849332	45217	594443	0.00437816	0	0
TCONS_00001126	XLOC_000861	Sscle01g006220	Chr_1:2139285-2143485	1209	133732	165141	253842	148999	868249	717632	118639
TCONS_00001127	XLOC_000862	Sscle01g006250	Chr_1:2149149-2151948	2799	10.63	755026	878643	775295	768991	32513	104596
TCONS_00001128	XLOC_000863	Sscle01g006310	Chr_1:2166652-2167161	345	0.254677	0.521951	0	0.495526	0.801085	148732	0
TCONS_00001129	XLOC_000864	Sscle01g006320	Chr_1:2167686-2168054	315	0.92597	0.593487	0.699718	138107	0.390509	0.475645	0.962634
TCONS_00001130	XLOC_000865	Sscle01g006330	Chr_1:2169420-2169952	423	0.520279	33966	0.335998	371304	991363	818755	211308
TCONS_00001131	XLOC_000866	Sscle01g006340	Chr_1:2172827-2173127	300	0.659709	102007	153945	132714	0.797715	0.511087	0.589818
TCONS_00001132	XLOC_000867	Sscle01g006370	Chr_1:2184134-2185522	1272	0.00728746	0.0344633	0.0275258	0.0246371	0.300514	0.125056	0.0539035
TCONS_00001133	XLOC_000868	Sscle01g006380	Chr_1:2187247-2188641	1260	0.340762	0.287715	0.0515843	0.303811	0.049059	0.112308	0.112488
TCONS_00001134	XLOC_000869	Sscle01g006390	Chr_1:2189869-2191561	1692	155109	902879	115019	988933	783793	639417	128225
TCONS_00001135	XLOC_000870	Sscle01g006430	Chr_1:2202544-2205447	2829	138736	135071	157743	185398	936131	149554	131217
TCONS_00001136	XLOC_000871	Sscle01g006530	Chr_1:2238716-2239780	1005	38566	276187	34.5	179408	302194	346888	315607
TCONS_00001137	XLOC_000872	Sscle01g006550	Chr_1:2246481-2258251	11574	506941	730367	553179	577051	50862	194263	53265
TCONS_00001138	XLOC_000873	Sscle01g006570	Chr_1:2264330-2269085	4281	311643	213452	305477	392218	402822	342842	296936
TCONS_00001139	XLOC_000873	Sscle01g006570	Chr_1:2264330-2269085	3926	817954	526472	53059	485904	61245	147344	360467
TCONS_00001140	XLOC_000873	Sscle01g006570	Chr_1:2264330-2269085	1062	425331	411497	370098	421335	315438	127135	168768
TCONS_00001141	XLOC_000874	-	Chr_1:2269212-2270724	1512	768685	87967	82358	494418	116036	280017	111405
TCONS_00001142	XLOC_000875	Sscle01g006580	Chr_1:2274671-2276538	1395	0.778665	0.415412	0.394998	0.116333	0.275708	0.240749	0.407077
TCONS_00001143	XLOC_000876	Sscle01g006590	Chr_1:2277428-2279868	1257	146525	645736	121	611614	364348	561207	600625
TCONS_00001144	XLOC_000877	Sscle01g006610	Chr_1:2279896-2282512	2559	342031	296668	366595	313854	268981	15805	290406
TCONS_00001145	XLOC_000878	Sscle01g006630	Chr_1:2284022-2287313	999	26081	707193	287506	607966	114507	897103	615833
TCONS_00001146	XLOC_000879	Sscle01g006660	Chr_1:2302976-2305982	3006	66658	690048	432865	537386	43533	159615	558714
TCONS_00001147	XLOC_000880	Sscle01g006670	Chr_1:2306657-2307162	297	348896	180665	295424	258465	773806	238055	149462
TCONS_00001148	XLOC_000881	Sscle01g006680	Chr_1:2308354-2309551	1197	232592	56113	452638	439995	275701	795339	558418
TCONS_00001149	XLOC_000882	Sscle01g006690	Chr_1:2309617-2310046	429	164562	239864	344497	154495	16981	502417	287933
TCONS_00001150	XLOC_000883	Sscle01g006710	Chr_1:2310234-2312129	591	333959	223297	371968	217303	578072	247583	164759
TCONS_00001151	XLOC_000884	Sscle01g006740	Chr_1:2318984-2320238	1254	208777	129398	118072	832455	123244	164.75	804614
TCONS_00001152	XLOC_000885	Sscle01g006760	Chr_1:2324825-2325890	1005	149277	67873	113669	913424	470198	345188	563291
TCONS_00001153	XLOC_000886	Sscle01g006790	Chr_1:2333604-2335598	1944	165212	762525	126653	122551	443908	538327	143746
TCONS_00001154	XLOC_000887	Sscle01g006800	Chr_1:2336920-2337295	375	0.796431	0	0.501252	0.783239	0.373428	0	0.772449
TCONS_00001155	XLOC_000888	Sscle01g006810	Chr_1:2340421-2343858	2919	65269	216957	329603	266713	140452	109646	245584
TCONS_00001156	XLOC_000889	Sscle01g006830	Chr_1:2346885-2347220	219	253.66	292675	304965	327884	420449	176.2	109604
TCONS_00001157	XLOC_000890	Sscle01g006890	Chr_1:2365879-2372348	6175	815534	665627	718698	645485	109451	907871	142585
TCONS_00001158	XLOC_000890	Sscle01g006890	Chr_1:2365879-2372348	2496	0	0.0836948	0.420683	0.00963636	12917	111932	0.678569
TCONS_00001159	XLOC_000890	Sscle01g006900	Chr_1:2365879-2372348	2391	578235	428753	405759	387068	199135	101942	327434
TCONS_00001160	XLOC_000891	Sscle01g006920	Chr_1:2380330-2381307	570	3169.42	3392.89	2176.98	2107.14	992847	4496.17	1889.78
TCONS_00001161	XLOC_000892	Sscle01g006940	Chr_1:2385146-2386270	696	793893	845575	198803	172916	576574	417403	19372
TCONS_00001162	XLOC_000893	Sscle01g006960	Chr_1:2388324-2389210	651	0	0	0	0.0659013	0	0	0
TCONS_00001163	XLOC_000894	Sscle01g007010	Chr_1:2410673-2411003	330	0	0	0	0	0.337537	0	0
TCONS_00001164	XLOC_000895	Sscle01g007030	Chr_1:2412878-2414822	1944	618671	135022	129272	10324	149594	365324	241731
TCONS_00001165	XLOC_000896	Sscle01g007050	Chr_1:2417268-2419332	1800	191299	631703	240.21	314905	300.92	127.81	205852
TCONS_00001166	XLOC_000897	Sscle01g007070	Chr_1:2421552-2422814	1203	0.651636	0.346446	0.831503	0.443495	0.537378	116393	0.690839
TCONS_00001167	XLOC_000898	Sscle01g007090	Chr_1:2429327-2430983	240	845583	301735	335476	586548	948059	25564	149353
TCONS_00001168	XLOC_000899	Sscle01g007110	Chr_1:2437476-2439762	1872	119539	452087	76755	107941	173755	170853	187771
TCONS_00001169	XLOC_000899	Sscle01g007110	Chr_1:2437476-2439762	1371	733605	946946	521318	154843	33511	0.553537	339131
TCONS_00001170	XLOC_000900	Sscle01g007120	Chr_1:2441033-2444639	3484	352656	207922	287415	418323	207755	155349	21914
TCONS_00001171	XLOC_000900	Sscle01g007120	Chr_1:2441033-2444639	1044	428333	814065	246994	376418	934086	897749	897466
TCONS_00001172	XLOC_000901	Sscle01g007150	Chr_1:2450441-2452221	1380	0.00914102	0.0837108	0.0422165	0.0574936	0.0258635	0	0
TCONS_00001173	XLOC_000902	Sscle01g007160	Chr_1:2454380-2459934	5337	419343	51769	590922	444313	595868	400775	723925
TCONS_00001174	XLOC_000902	Sscle01g007160	Chr_1:2454380-2459934	3663	364832	585322	416552	336542	380456	0.0590776	227738
TCONS_00001175	XLOC_000903	Sscle01g007170	Chr_1:2460507-2460904	324	2160.12	652.33	1632.04	1186.5	125272	978851	317826
TCONS_00001176	XLOC_000904	Sscle01g007190	Chr_1:2463450-2467027	2992	25763	209908	335245	349518	266521	157112	226378
TCONS_00001177	XLOC_000904	Sscle01g007190	Chr_1:2463450-2467027	3153	117791	787087	187378	172899	179251	163479	899772
TCONS_00001178	XLOC_000904	Sscle01g007190	Chr_1:2463450-2467027	1737	12329	15045	708963	9546	582495	463873	1.88
TCONS_00001179	XLOC_000905	Sscle01g007210	Chr_1:2473383-2477049	3462	213541	303214	273154	338982	70897	238525	313007
TCONS_00001180	XLOC_000906	Sscle01g007240	Chr_1:2487421-2489180	1689	250587	28711	238216	260961	457962	466747	28275
TCONS_00001181	XLOC_000907	Sscle01g007250	Chr_1:2490227-2493665	3384	460788	379315	512579	349548	266791	935523	312129
TCONS_00001182	XLOC_000908	Sscle01g007260	Chr_1:2494163-2495287	1086	282104	296424	214621	183282	243312	113084	354163
TCONS_00001183	XLOC_000909	Sscle01g007270	Chr_1:2495853-2498007	1992	318998	179722	253351	171444	111893	551023	161961
TCONS_00001184	XLOC_000910	Sscle01g007280	Chr_1:2498465-2502195	3493	560915	372678	7486	487887	986102	671182	114592
TCONS_00001185	XLOC_000910	Sscle01g007280	Chr_1:2498465-2502195	984	0	0	0	0	0	0	0
TCONS_00001186	XLOC_000910	Sscle01g007290	Chr_1:2498465-2502195	1788	21069	223328	293178	206871	189211	200864	216165
TCONS_00001187	XLOC_000911	Sscle01g007310	Chr_1:2505635-2508125	1725	601628	557073	788527	569349	637013	678962	640578
TCONS_00001188	XLOC_000911	Sscle01g007310	Chr_1:2505635-2508125	1092	319826	589903	306346	304833	475064	274352	286934
TCONS_00001189	XLOC_000912	Sscle01g007320	Chr_1:2508380-2509911	1380	580627	940876	636304	513381	121988	154686	117489
TCONS_00001190	XLOC_000913	Sscle01g007340	Chr_1:2512617-2513971	1200	523027	570474	963361	141752	257775	676254	0.64022
TCONS_00001191	XLOC_000914	Sscle01g007360	Chr_1:2519622-2522278	2085	340655	314716	302242	267791	251897	918045	214614
TCONS_00001192	XLOC_000915	Sscle01g007410	Chr_1:2533018-2541845	5545	881354	816762	99892	978342	186441	866503	164528
TCONS_00001193	XLOC_000915	Sscle01g007400	Chr_1:2533018-2541845	708	0	0	0	0	0.197207	0	0
TCONS_00001194	XLOC_000915	Sscle01g007410	Chr_1:2533018-2541845	3573	983595	10307	101348	946549	745652	0.145243	498197
TCONS_00001195	XLOC_000916	Sscle01g007460	Chr_1:2559715-2563099	3384	0.492159	158811	0.922264	148943	139402	0.660647	0.866934
TCONS_00001196	XLOC_000917	Sscle01g007470	Chr_1:2564543-2565849	1194	554392	302203	340004	311192	19584	225626	250536
TCONS_00001197	XLOC_000918	Sscle01g007500	Chr_1:2574972-2575847	516	130011	0.369457	0.360197	0.422363	0.493773	0.978458	0.171097
TCONS_00001198	XLOC_000919	Sscle01g007510	Chr_1:2578290-2579298	828	614816	692772	767665	480325	287.15	278549	313565
TCONS_00001199	XLOC_000920	Sscle01g007530	Chr_1:2581747-2582899	1152	940818	802304	527161	48242	752474	12314	122669
TCONS_00001200	XLOC_000921	Sscle01g007540	Chr_1:2583337-2584612	1221	832296	517524	579963	582823	341324	125464	711569
TCONS_00001201	XLOC_000922	Sscle01g007570	Chr_1:2585943-2589728	3278	965168	116099	110294	951782	109171	143993	127399
TCONS_00001202	XLOC_000922	Sscle01g007560	Chr_1:2585943-2589728	1701	0	0	0	0	0	0	0
TCONS_00001203	XLOC_000922	Sscle01g007570	Chr_1:2585943-2589728	195	731698	241011	143414	227616	0	0	0
TCONS_00001204	XLOC_000923	Sscle01g007580	Chr_1:2590131-2591323	924	418992	167.41	371889	185177	704126	238204	146777
TCONS_00001205	XLOC_000924	Sscle01g007590	Chr_1:2592027-2594291	1986	532284	309965	608326	371804	165042	581362	268396
TCONS_00001206	XLOC_000925	Sscle01g007630	Chr_1:2601586-2605486	3046	618669	383483	277006	407356	673126	186402	584846
TCONS_00001207	XLOC_000925	Sscle01g007630	Chr_1:2601586-2605486	2232	415595	327027	193424	383348	541148	0.0413355	181733
TCONS_00001208	XLOC_000926	Sscle01g007640	Chr_1:2606381-2606720	288	95715	380955	125881	280089	177466	356786	719744
TCONS_00001209	XLOC_000927	Sscle01g007660	Chr_1:2611299-2612202	903	0.677879	103421	0.871124	0.617259	240348	121043	0.869868
TCONS_00001210	XLOC_000928	Sscle01g007700	Chr_1:2625628-2635008	9131	0.537272	174212	241212	118773	332462	149519	323531
TCONS_00001211	XLOC_000928	Sscle01g007700	Chr_1:2625628-2635008	8787	0.0646591	5.87665	0.000151177	0.0508872	2.83461	1.67354	0.0622162
TCONS_00001212	XLOC_000929	Sscle01g007730	Chr_1:2644113-2644975	639	0.530639	0.650823	0.400179	113523	284861	176758	152492
TCONS_00001213	XLOC_000930	Sscle01g007740	Chr_1:2645843-2647510	1617	185954	126757	180707	117666	798587	142004	117287
TCONS_00001214	XLOC_000931	Sscle01g007750	Chr_1:2648385-2650689	2202	90013	660581	794848	633899	454839	320578	662734
TCONS_00001215	XLOC_000932	Sscle01g007790	Chr_1:2665091-2665715	624	0.0588772	0	0.0531654	0	0	0.17278	0.455375
TCONS_00001216	XLOC_000933	Sscle01g007800	Chr_1:2666565-2667078	513	0.107242	0	0.114122	0	0.277886	0	0.181015
TCONS_00001217	XLOC_000934	Sscle01g007830	Chr_1:2686997-2688454	1223	333288	226855	333931	272811	34779	959096	616411
TCONS_00001218	XLOC_000934	Sscle01g007830	Chr_1:2686997-2688454	981	231353	409397	23171	297179	174639	195786	134758
TCONS_00001219	XLOC_000935	Sscle01g007840	Chr_1:2690971-2692629	1593	147.36	427082	118934	547273	272963	182003	423809
TCONS_00001220	XLOC_000936	Sscle01g007860	Chr_1:2697100-2702354	4932	100243	784326	404755	746211	285278	142046	168402
TCONS_00001221	XLOC_000936	Sscle01g007860	Chr_1:2697100-2702354	1986	0.770535	13531	452729	575226	951077	383298	741379
TCONS_00001222	XLOC_000937	Sscle01g007900	Chr_1:2718930-2720110	1128	308306	324346	167358	208932	614244	489397	471691
TCONS_00001223	XLOC_000938	Sscle01g007910	Chr_1:2721515-2722522	705	503016	614546	46854	407598	277037	226526	162854
TCONS_00001224	XLOC_000939	Sscle01g007920	Chr_1:2723036-2725249	1980	601134	631493	622511	937704	952098	949662	107431
TCONS_00001225	XLOC_000939	Sscle01g007920	Chr_1:2723036-2725249	951	327379	828954	291933	460906	328116	199125	158228
TCONS_00001226	XLOC_000940	Sscle01g007930	Chr_1:2725920-2726652	465	184722	184694	143506	215093	665075	230608	107776
TCONS_00001227	XLOC_000941	Sscle01g007960	Chr_1:2733391-2734299	807	587654	166506	43033	195258	732731	182494	161791
TCONS_00001228	XLOC_000942	Sscle01g007980	Chr_1:2737409-2741976	3894	496298	596677	350507	442497	547409	196857	298589
TCONS_00001229	XLOC_000943	Sscle01g007990	Chr_1:2743134-2744928	1353	1061.02	655.88	840.09	550492	407645	487351	408923
TCONS_00001230	XLOC_000944	Sscle01g008010	Chr_1:2746453-2748135	1440	72983	43213	314309	403267	679952	311092	400647
TCONS_00001231	XLOC_000945	Sscle01g008030	Chr_1:2750803-2754546	3375	337429	503427	284697	331093	403009	953927	242177
TCONS_00001232	XLOC_000946	Sscle01g008040	Chr_1:2755736-2757465	1494	237209	479368	572338	391033	380668	572345	565026
TCONS_00001233	XLOC_000947	Sscle01g008050	Chr_1:2758457-2759024	567	0	0	0	0	0	0	0
TCONS_00001234	XLOC_000948	Sscle01g008060	Chr_1:2759366-2759975	609	0	0	0	0	0	0	0
TCONS_00001235	XLOC_000949	Sscle01g008070	Chr_1:2763479-2764817	1173	390316	235772	238239	201787	157259	302763	258856
TCONS_00001236	XLOC_000950	Sscle01g008090	Chr_1:2770964-2772676	1656	480261	282476	254279	24946	31.51	584278	165736
TCONS_00001237	XLOC_000951	Sscle01g008100	Chr_1:2774079-2776419	2052	0.745998	108201	180002	220512	37966	426335	189232
TCONS_00001238	XLOC_000952	Sscle01g008110	Chr_1:2777803-2778505	702	217114	113902	147661	244161	220171	612682	170194
TCONS_00001239	XLOC_000953	Sscle01g008120	Chr_1:2783185-2784711	1371	0.282988	943446	618164	445375	134537	210.1	109344
TCONS_00001240	XLOC_000954	Sscle01g008130	Chr_1:2786459-2788178	1719	0.146239	0.0286006	0.0842518	0.0538216	0.143908	0.0437315	0.032872
TCONS_00001241	XLOC_000955	Sscle01g008140	Chr_1:2791948-2795327	3105	159897	189382	137792	187022	222651	820099	118533
TCONS_00001242	XLOC_000956	Sscle01g008150	Chr_1:2797976-2799628	1347	176418	637279	210492	57465	122886	149408	604345
TCONS_00001243	XLOC_000957	Sscle01g008180	Chr_1:2805251-2806110	642	0.473071	0.449874	0.108949	0.231078	0.291866	0.699983	0
TCONS_00001244	XLOC_000958	Sscle01g008190	Chr_1:2806996-2808671	1608	289799	352686	374582	296804	232509	269545	367049
TCONS_00001245	XLOC_000959	Sscle01g008220	Chr_1:2815902-2819469	3567	0.0888365	0.169252	0.0612241	0.0935184	0.180097	0.109392	0.186168
TCONS_00001246	XLOC_000960	Sscle01g008230	Chr_1:2821997-2822842	780	0	0	0.183103	0.444109	0.0602936	0.295984	0.338073
TCONS_00001247	XLOC_000961	Sscle01g008240	Chr_1:2824433-2824994	501	0	0	0	0	0	0	0
TCONS_00001248	XLOC_000962	Sscle01g008250	Chr_1:2826756-2827262	438	0	0	0	0	0.29294	0	0
TCONS_00001249	XLOC_000963	Sscle01g008260	Chr_1:2829485-2830514	1029	0.748842	244506	0.533751	133001	389752	284094	219927
TCONS_00001250	XLOC_000964	Sscle01g008270	Chr_1:2830968-2832665	990	0.54196	150319	0.816621	101327	24923	0.991848	136613
TCONS_00001251	XLOC_000965	Sscle01g008290	Chr_1:2835902-2836112	210	0	0	0	0	0	0	0
TCONS_00001252	XLOC_000966	Sscle01g008330	Chr_1:2850091-2850872	672	0.0618988	0.0734301	0.193714	0	0	0	0.107393
TCONS_00001253	XLOC_000967	Sscle01g008340	Chr_1:2851033-2851560	447	0.0491449	0.14705	0	0.17567	0	0	0
TCONS_00001254	XLOC_000968	Sscle01g008350	Chr_1:2852558-2855383	2556	107198	135446	0.586718	0.896302	0.965267	0.525925	0.822146
TCONS_00001255	XLOC_000969	Sscle01g008360	Chr_1:2856317-2856923	501	176082	115626	147831	119234	709778	830186	98073
TCONS_00001256	XLOC_000970	Sscle01g008440	Chr_1:2881773-2883277	1285	0.221186	100518	222117	494003	140416	986842	829232
TCONS_00001257	XLOC_000970	Sscle01g008440	Chr_1:2881773-2883277	873	0.287648	334295	120487	42508	154366	149618	539054
TCONS_00001258	XLOC_000971	Sscle01g008460	Chr_1:2889277-2891832	2277	0.155369	815588	298089	321092	280714	196756	167786
TCONS_00001259	XLOC_000972	Sscle01g008470	Chr_1:2892396-2895146	2334	0.362994	0.961878	0.466209	0.6586	524965	518303	338094
TCONS_00001260	XLOC_000972	Sscle01g008470	Chr_1:2892396-2895146	1713	0.297678	0.480266	0.0392409	1.46318	194276	165354	0.218131
TCONS_00001261	XLOC_000973	Sscle01g008520	Chr_1:2903017-2904077	996	0.0474386	0.626117	0.326174	158155	144049	259421	531675
TCONS_00001262	XLOC_000974	Sscle01g008530	Chr_1:2913709-2914904	1134	245795	128857	161954	226495	289411	171796	295385
TCONS_00001263	XLOC_000975	Sscle01g008540	Chr_1:2915767-2916397	630	0.0448767	0	0	0	0.0899514	0	0.11846
TCONS_00001264	XLOC_000976	Sscle01g008580	Chr_1:2923602-2924880	1065	0.617686	129728	0.520538	117924	580518	177373	321396
TCONS_00001265	XLOC_000977	Sscle01g008600	Chr_1:2926978-2928582	1314	264973	148779	157421	256004	216038	244263	103468
TCONS_00001266	XLOC_000978	Sscle01g008620	Chr_1:2930345-2937761	6708	824829	110648	983963	111325	176787	366668	124245
TCONS_00001267	XLOC_000978	Sscle01g008610	Chr_1:2930345-2937761	1917	683809	786315	549049	514291	946112	325809	596498
TCONS_00001268	XLOC_000978	Sscle01g008620	Chr_1:2930345-2937761	2991	0	165139	0.584217	0.094497	0	0	0.162893
TCONS_00001269	XLOC_000979	Sscle01g008650	Chr_1:2946075-2947996	1569	0.0421162	0.163086	0.0485058	0.092022	618989	0.174624	0.26907
TCONS_00001270	XLOC_000980	Sscle01g008660	Chr_1:2953616-2953931	315	0.997617	154596	169374	153692	337829	109549	16669
TCONS_00001271	XLOC_000981	Sscle01g008670	Chr_1:2960995-2964068	2691	273145	256661	321922	292576	365196	360009	270563
TCONS_00001272	XLOC_000981	Sscle01g008670	Chr_1:2960995-2964068	2876	174593	238371	293943	264369	291251	15547	210442
TCONS_00001273	XLOC_000981	Sscle01g008670	Chr_1:2960995-2964068	2139	53206	159815	833276	648093	146556	0.264055	220858
TCONS_00001274	XLOC_000982	Sscle01g008680	Chr_1:2964447-2965079	378	21222.7	27865.2	21337.9	47756.8	5914.98	44149	13692
TCONS_00001275	XLOC_000983	Sscle01g008700	Chr_1:2974025-2975270	1245	241388	445965	499967	359688	824682	563671	824543
TCONS_00001276	XLOC_000984	Sscle01g008710	Chr_1:2976304-2977747	1230	0.109152	0.26775	0.221933	0.177272	0.137949	0.0857736	0.126463
TCONS_00001277	XLOC_000985	Sscle01g008790	Chr_1:2994524-2994930	204	0	0	0	0	0	0	0
TCONS_00001278	XLOC_000986	Sscle01g008810	Chr_1:3006816-3009175	2259	214569	629393	428193	350994	959511	487283	366997
TCONS_00001279	XLOC_000987	Sscle01g008820	Chr_1:3009774-3014453	4469	14615	267538	190609	205846	232768	112233	228325
TCONS_00001280	XLOC_000987	Sscle01g008820	Chr_1:3009774-3014453	4092	119166	237841	111211	890189	605335	0.243092	162344
TCONS_00001281	XLOC_000988	Sscle01g008830	Chr_1:3014872-3016255	1320	0.0621281	0.102645	0.0152307	0.165433	0.0418135	0.132374	0.16849
TCONS_00001282	XLOC_000989	Sscle01g008840	Chr_1:3017247-3019066	1716	802241	110262	931349	117004	380401	309908	28971
TCONS_00001283	XLOC_000989	Sscle01g008840	Chr_1:3017247-3019066	1218	680177	109234	616596	112338	109721	730223	135379
TCONS_00001284	XLOC_000990	Sscle01g008860	Chr_1:3025376-3027977	2480	42152	274561	400582	385026	336308	177162	212722
TCONS_00001285	XLOC_000990	Sscle01g008860	Chr_1:3025376-3027977	1725	250783	363808	180445	205094	456239	0.367808	637454
TCONS_00001286	XLOC_000991	Sscle01g008880	Chr_1:3030625-3031450	657	7672	17.77	78671	121981	14683	298062	146152
TCONS_00001287	XLOC_000992	Sscle01g008910	Chr_1:3039894-3040635	741	265967	231625	221374	248582	172138	264632	192547
TCONS_00001288	XLOC_000993	Sscle01g008920	Chr_1:3041671-3043199	1422	675005	53002	723637	68266	625623	564854	69301
TCONS_00001289	XLOC_000994	Sscle01g008930	Chr_1:3044717-3046303	1254	0.0915443	0.304386	0.183264	0.0788542	0.18231	0.122858	0.135678
TCONS_00001290	XLOC_000995	Sscle01g008980	Chr_1:3059616-3061334	1545	152016	786417	126031	759195	594498	732621	110817
TCONS_00001291	XLOC_000996	Sscle01g008990	Chr_1:3062190-3063162	972	257927	322861	661679	174167	100576	226202	233392
TCONS_00001292	XLOC_000997	Sscle01g009010	Chr_1:3071311-3072558	1191	241704	200813	219461	153446	139432	165226	145851
TCONS_00001293	XLOC_000998	Sscle01g009020	Chr_1:3073119-3074373	1092	278656	277408	24123	188079	23527	255132	209121
TCONS_00001294	XLOC_000999	Sscle01g009050	Chr_1:3091542-3095215	2169	152858	217296	137911	174465	219097	297429	162979
TCONS_00001295	XLOC_000999	Sscle01g009050	Chr_1:3091542-3095215	2378	0.606998	0.690295	0.894076	106936	0.166046	0.641883	0.424175
TCONS_00001296	XLOC_000999	Sscle01g009050	Chr_1:3091542-3095215	1455	131032	196419	108256	0.732962	0	0	0.00117563
TCONS_00001297	XLOC_001000	Sscle01g009060	Chr_1:3095480-3097215	1635	749205	371808	867382	531755	281231	328694	409541
TCONS_00001298	XLOC_001001	Sscle01g009080	Chr_1:3098518-3099889	1116	730269	359428	289944	281723	859587	369758	405807
TCONS_00001299	XLOC_001002	Sscle01g009090	Chr_1:3100245-3101265	786	433.1	209998	312179	230283	701102	105023	118275
TCONS_00001300	XLOC_001003	Sscle01g009110	Chr_1:3102724-3103078	354	3334	0.26971	297761	525658	140708	258551	161759
TCONS_00001301	XLOC_001004	Sscle01g009120	Chr_1:3104277-3104703	426	0.326808	0.585379	0.193939	0.875705	0	0	0
TCONS_00001302	XLOC_001005	Sscle01g009130	Chr_1:3107203-3108594	1122	1443.11	1258.76	1639.75	776857	369171	452.44	773764
TCONS_00001303	XLOC_001006	Sscle01g009140	Chr_1:3112969-3116169	3129	244217	149385	189241	263202	307738	321519	212026
TCONS_00001304	XLOC_001006	Sscle01g009140	Chr_1:3112969-3116169	1449	676398	104851	123439	640844	107145	0.727565	532159
TCONS_00001305	XLOC_001007	Sscle01g009150	Chr_1:3121030-3122245	1032	270109	311466	461936	300967	150929	293.25	283033
TCONS_00001306	XLOC_001008	Sscle01g009180	Chr_1:3133516-3137787	4062	816832	886441	854419	724213	523314	298146	738095
TCONS_00001307	XLOC_001009	Sscle01g009190	Chr_1:3139540-3139780	240	0.207408	102352	0	0.773518	0	18915	0
TCONS_00001308	XLOC_001010	Sscle01g009200	Chr_1:3147935-3148757	822	0.275991	0.33415	0.27398	0.254868	13699	0.9384	329579
TCONS_00001309	XLOC_001011	Sscle01g009220	Chr_1:3153610-3156201	2097	893237	124611	115715	100341	109386	77967	140107
TCONS_00001310	XLOC_001012	Sscle01g009230	Chr_1:3157579-3157996	417	0.639719	0.925125	0.134169	217585	107672	0.282858	207697
TCONS_00001311	XLOC_001013	Sscle01g009250	Chr_1:3167807-3169402	1500	244797	215695	237743	294332	238951	152683	319136
TCONS_00001312	XLOC_001014	Sscle01g009260	Chr_1:3170027-3171527	1239	0.956871	0.981028	0.437023	0.84972	0.836628	0.396804	0.704971
TCONS_00001313	XLOC_001015	Sscle01g009270	Chr_1:3173135-3174550	1236	20341	266195	182323	309457	108317	387394	139544
TCONS_00001314	XLOC_001016	Sscle01g009280	Chr_1:3175640-3178173	2251	4625	655966	787381	768803	302787	603853	544384
TCONS_00001315	XLOC_001016	Sscle01g009280	Chr_1:3175640-3178173	1755	848905	137336	723558	850133	29561	449454	178589
TCONS_00001316	XLOC_001017	Sscle01g009290	Chr_1:3179057-3180714	1533	0.359316	103578	0.819863	0.287956	0.483036	0.802861	0.350195
TCONS_00001317	XLOC_001018	Sscle01g009300	Chr_1:3181803-3182418	561	610214	455073	323148	439392	62757	118296	747364
TCONS_00001318	XLOC_001019	Sscle01g009330	Chr_1:3186636-3187803	828	545668	940197	547755	570245	75534	150929	954074
TCONS_00001319	XLOC_001020	Sscle01g009350	Chr_1:3189464-3191475	1800	20137	493164	281642	299517	324344	666548	361546
TCONS_00001320	XLOC_001021	Sscle01g009390	Chr_1:3203048-3203354	306	0	0	0	0.350156	0	0	0
TCONS_00001321	XLOC_001022	Sscle01g009400	Chr_1:3204977-3205912	870	579694	662066	98478	104962	566838	570541	469132
TCONS_00001322	XLOC_001023	Sscle01g009420	Chr_1:3219483-3221607	2124	228898	270323	15733	290764	529617	226339	210192
TCONS_00001323	XLOC_001024	Sscle01g009430	Chr_1:3226759-3228145	1386	92827	11.57	71096	680247	880306	479328	574173
TCONS_00001324	XLOC_001025	Sscle01g009440	Chr_1:3228622-3231916	3105	429925	672143	414883	390002	589847	0.567472	245341
TCONS_00001325	XLOC_001026	Sscle01g009460	Chr_1:3235866-3238287	1863	250228	256896	213068	231158	353576	332996	393878
TCONS_00001326	XLOC_001026	Sscle01g009460	Chr_1:3235866-3238287	1491	322738	129211	397777	361031	229682	554215	117486
TCONS_00001327	XLOC_001027	Sscle01g009480	Chr_1:3240489-3241188	699	146715	983354	159027	89.07	335436	115357	92606
TCONS_00001328	XLOC_001028	Sscle01g009520	Chr_1:3252647-3255403	2440	533169	521859	504004	393442	705254	74212	531829
TCONS_00001329	XLOC_001028	Sscle01g009520	Chr_1:3252647-3255403	1995	250353	336384	108349	237488	0.0087477	0.66915	0.0103616
TCONS_00001330	XLOC_001029	Sscle01g009550	Chr_1:3272707-3274090	1215	699568	893367	534287	128954	234647	159312	107555
TCONS_00001331	XLOC_001029	Sscle01g009550	Chr_1:3272707-3274090	507	273548	265861	0.298316	526504	0.478059	234716	0.308912
TCONS_00001332	XLOC_001030	Sscle01g009590	Chr_1:3285766-3287338	1461	323786	457099	471383	303244	520376	599408	704956
TCONS_00001333	XLOC_001031	Sscle01g009620	Chr_1:3297112-3298758	1592	210953	123405	128972	142319	196976	215289	174419
TCONS_00001334	XLOC_001031	Sscle01g009620	Chr_1:3297112-3298758	1107	74023	873416	878105	552787	459332	351579	171642
TCONS_00001335	XLOC_001032	Sscle01g009630	Chr_1:3300050-3301572	1407	67.89	935401	60706	120.12	51802	452202	864418
TCONS_00001336	XLOC_001033	Sscle01g009650	Chr_1:3304591-3306935	2266	247285	364764	348749	308358	129613	128025	663608
TCONS_00001337	XLOC_001033	Sscle01g009650	Chr_1:3304591-3306935	1146	151127	237793	206311	146702	305944	23322	896668
TCONS_00001338	XLOC_001034	Sscle01g009660	Chr_1:3309604-3310576	972	24216	461756	294287	355752	409878	864357	330542
TCONS_00001339	XLOC_001035	Sscle01g009690	Chr_1:3328898-3330026	969	0.135128	0.348929	0.0330682	0.117812	0.264419	0	0.291406
TCONS_00001340	XLOC_001036	Sscle01g009700	Chr_1:3330944-3331838	750	0.605034	240666	0.303784	0.393347	0.636281	0.521109	0.591961
TCONS_00001341	XLOC_001037	Sscle01g009740	Chr_1:3343726-3345049	1203	103.2	113808	857006	921898	670344	561996	619965
TCONS_00001342	XLOC_001038	Sscle01g009820	Chr_1:3364557-3366379	1710	0.216241	0.574229	0.139154	0.513773	0.322011	0.390547	0.42096
TCONS_00001343	XLOC_001039	Sscle01g009840	Chr_1:3369850-3371578	1605	838499	191658	355652	978252	130.21	316493	120862
TCONS_00001344	XLOC_001040	Sscle01g009850	Chr_1:3372691-3374345	1446	1036	595306	210061	445289	627693	584758	407123
TCONS_00001345	XLOC_001041	Sscle01g009890	Chr_1:3384642-3388455	2524	156492	180601	177273	100472	224078	170666	219258
TCONS_00001346	XLOC_001041	Sscle01g009890	Chr_1:3384642-3388455	2358	124328	916499	17999	154752	582078	0.976217	129857
TCONS_00001347	XLOC_001042	-	Chr_1:3388823-3395587	230	20367	158932	101626	254031	169573	552638	754249
TCONS_00001348	XLOC_001043	Sscle01g009940	Chr_1:3399203-3400212	849	248124	442806	206722	230549	203126	404.79	233679
TCONS_00001349	XLOC_001044	Sscle01g009960	Chr_1:3408073-3408697	624	0.114471	0.0706838	0.159919	0.0807352	0.105876	0.3117	0
TCONS_00001350	XLOC_001045	Sscle01g009970	Chr_1:3410207-3411035	504	0	0.119523	0	0	0.13	0.185887	0
TCONS_00001351	XLOC_001046	Sscle01g009980	Chr_1:3413324-3413915	591	308637	169624	309019	101186	609894	822674	539022
TCONS_00001352	XLOC_001047	Sscle01g010000	Chr_1:3415941-3416657	573	229354	160006	245049	181646	132361	253678	203752
TCONS_00001353	XLOC_001048	Sscle01g010020	Chr_1:3423478-3426657	3081	463989	266842	359956	258343	186197	470991	243531
TCONS_00001354	XLOC_001049	Sscle01g010030	Chr_1:3427535-3428654	717	352412	24958	118236	101235	0.7626	193571	105381
TCONS_00001355	XLOC_001050	Sscle01g010040	Chr_1:3429008-3434133	1368	184081	387279	262955	259921	287877	586258	316033
TCONS_00001356	XLOC_001051	Sscle01g010060	Chr_1:3434577-3436170	1488	938486	946521	112.12	898526	579889	586984	92231
TCONS_00001357	XLOC_001052	Sscle01g010080	Chr_1:3439578-3440832	1254	340622	140148	277946	140709	759695	914059	145605
TCONS_00001358	XLOC_001053	Sscle01g010100	Chr_1:3450354-3454295	3876	878174	106022	920629	952337	136089	902534	851591
TCONS_00001359	XLOC_001054	Sscle01g010120	Chr_1:3458314-3464738	5355	0.079621	12354	0.050843	0.147251	108923	0.332938	0.351322
TCONS_00001360	XLOC_001055	Sscle01g010130	Chr_1:3464750-3466634	1884	0.0198909	107842	0.0308418	0.0587632	0.551889	0	0.233827
TCONS_00001361	XLOC_001056	Sscle01g010160	Chr_1:3473932-3475174	1242	570506	386453	714175	926967	785348	450848	336484
TCONS_00001362	XLOC_001057	Sscle01g010180	Chr_1:3483054-3483534	480	0.087756	0	0.322101	0	0	0	0
TCONS_00001363	XLOC_001058	Sscle01g010190	Chr_1:3484531-3485221	690	0	0	0	0	0	0	0
TCONS_00001364	XLOC_001059	Sscle01g010200	Chr_1:3486069-3486606	537	0	0	0	0	0	0	0
TCONS_00001365	XLOC_001060	Sscle01g010210	Chr_1:3487539-3488163	576	0	0	0	0	0	0	0
TCONS_00001366	XLOC_001061	Sscle01g010220	Chr_1:3490320-3490632	312	0	0	0	0	0	0	0
TCONS_00001367	XLOC_001062	Sscle01g010230	Chr_1:3492022-3492475	453	0.190737	0.16779	0	0	0	0	0
TCONS_00001368	XLOC_001063	Sscle01g010240	Chr_1:3493392-3493827	435	0	0	0	0	0	0	0
TCONS_00001369	XLOC_001064	Sscle01g010250	Chr_1:3495143-3496890	1632	51036	314656	33533	403143	60002	700463	108256
TCONS_00001370	XLOC_001065	Sscle01g010260	Chr_1:3497991-3498531	540	0.272557	0.288734	0.0821925	0.0580688	0.103163	0.574275	0.186751
TCONS_00001371	XLOC_001066	Sscle01g010270	Chr_1:3504706-3505957	1251	100227	612534	122158	894155	891502	710761	816013
TCONS_00001372	XLOC_001067	Sscle01g010280	Chr_1:3507996-3510368	2286	33143	822655	424858	131608	329154	333052	228521
TCONS_00001373	XLOC_001067	Sscle01g010280	Chr_1:3507996-3510368	477	903838	10.34	123385	203184	40371	154084	361987
TCONS_00001374	XLOC_001068	Sscle01g010300	Chr_1:3516361-3517877	1083	0.0234077	0.0395348	0.0502101	0.0600899	0.0821787	0	0
TCONS_00001375	XLOC_001069	Sscle01g010310	Chr_1:3518193-3521860	468	585028	698934	615369	886083	340342	521916	407555
TCONS_00001376	XLOC_001070	Sscle01g010370	Chr_1:3530225-3530965	690	151364	986166	832452	712988	576294	108265	868547
TCONS_00001377	XLOC_001071	Sscle01g010390	Chr_1:3532772-3534155	1383	258066	217304	209978	172062	170399	13122	232754
TCONS_00001378	XLOC_001072	Sscle01g010420	Chr_1:3547049-3551211	4020	0.256073	0.148578	0.160528	0.136703	0.267826	0.135641	0.23315
TCONS_00001379	XLOC_001073	Sscle01g010430	Chr_1:3552516-3554645	1459	595081	346516	749331	487327	276868	948854	407881
TCONS_00001380	XLOC_001073	Sscle01g010430	Chr_1:3552516-3554645	1689	0.801084	0.49458	180436	251846	0.277473	300503	11383
TCONS_00001381	XLOC_001073	Sscle01g010430	Chr_1:3552516-3554645	588	666592	765386	673971	728.75	111639	94788	37392
TCONS_00001382	XLOC_001074	Sscle01g010450	Chr_1:3561131-3563036	1215	0.0355767	0.0664107	0	0	0.25572	0.185219	0
TCONS_00001383	XLOC_001075	Sscle01g010480	Chr_1:3573242-3574454	1143	0.320282	298797	329946	892577	154125	50553	139878
TCONS_00001384	XLOC_001076	Sscle01g010490	Chr_1:3577959-3578363	297	0	0	0	0	0	0	0
TCONS_00001385	XLOC_001077	-	Chr_1:3586508-3587227	641	135794	259317	770455	225162	728296	148125	734224
TCONS_00001386	XLOC_001078	Sscle01g010540	Chr_1:3599784-3600835	588	0.415543	0.0600225	0.168731	0.0578747	0.0932486	0	0
TCONS_00001387	XLOC_001079	Sscle01g010570	Chr_1:3604520-3605865	1193	208284	157639	197979	141152	174882	402667	265629
TCONS_00001388	XLOC_001079	Sscle01g010570	Chr_1:3604520-3605865	345	765461	665635	474443	669337	119839	177825	750516
TCONS_00001389	XLOC_001080	Sscle01g010590	Chr_1:3606973-3608746	1716	229887	188023	236535	186449	212517	131723	235105
TCONS_00001390	XLOC_001081	-	Chr_1:3610255-3611056	634	11326	241232	163229	263968	79715	288782	111542
TCONS_00001391	XLOC_001082	Sscle01g010610	Chr_1:3611513-3612973	251	113808	13561	122566	100949	492001	138919	625224
TCONS_00001392	XLOC_001083	Sscle01g010650	Chr_1:3618119-3624843	6285	304533	188795	316961	284046	250938	372186	353542
TCONS_00001393	XLOC_001083	Sscle01g010630	Chr_1:3618119-3624843	1881	0	0	0	0	0	0	0
TCONS_00001394	XLOC_001083	Sscle01g010650	Chr_1:3618119-3624843	1989	911798	972148	100084	126623	580109	275483	478165
TCONS_00001395	XLOC_001084	Sscle01g010660	Chr_1:3625933-3626732	699	188529	114493	117609	155796	974865	218426	131282
TCONS_00001396	XLOC_001085	Sscle01g010680	Chr_1:3632557-3634836	2038	403042	665.64	293.69	185054	294144	253487	418006
TCONS_00001397	XLOC_001085	Sscle01g010680	Chr_1:3632557-3634836	1350	100113	734103	116662	38938	359861	425618	357351
TCONS_00001398	XLOC_001086	Sscle01g010690	Chr_1:3635669-3636876	1104	522222	287403	418154	292515	941995	135458	192407
TCONS_00001399	XLOC_001087	Sscle01g010700	Chr_1:3637447-3638292	684	439396	496509	616872	520146	414257	127507	6285
TCONS_00001400	XLOC_001088	Sscle01g010710	Chr_1:3639340-3640682	999	303747	368344	257978	691917	143269	140953	876099
TCONS_00001401	XLOC_001089	Sscle01g010740	Chr_1:3645386-3647861	2364	186961	76628	128238	100298	598926	433582	931234
TCONS_00001402	XLOC_001089	Sscle01g010740	Chr_1:3645386-3647861	1428	827366	38802	635999	479053	176848	490812	220218
TCONS_00001403	XLOC_001090	Sscle01g010780	Chr_1:3661545-3665169	3361	165275	819217	113584	124517	121271	477209	162085
TCONS_00001404	XLOC_001090	Sscle01g010780	Chr_1:3661545-3665169	2436	0.975653	326684	164196	146851	0.132829	0.0671	0.135817
TCONS_00001405	XLOC_001091	Sscle01g010790	Chr_1:3668358-3668648	237	0	13063	0.608247	0	0	0	0
TCONS_00001406	XLOC_001092	Sscle01g010850	Chr_1:3678718-3679985	1173	848631	98194	160401	963358	105609	136318	659203
TCONS_00001407	XLOC_001093	Sscle01g010860	Chr_1:3682975-3683363	285	0	0	0.211309	0.480276	0	0	0
TCONS_00001408	XLOC_001094	Sscle01g010870	Chr_1:3690465-3692802	2020	370764	0.584953	195209	123243	212975	396251	359479
TCONS_00001409	XLOC_001094	Sscle01g010870	Chr_1:3690465-3692802	1686	362354	343746	659172	413475	218969	233286	106623
TCONS_00001410	XLOC_001095	Sscle01g010880	Chr_1:3693362-3695446	1306	173587	268695	576908	536015	383481	614.84	513122
TCONS_00001411	XLOC_001095	Sscle01g010880	Chr_1:3693362-3695446	1960	0.329295	0.853774	177058	189057	288426	212943	141605
TCONS_00001412	XLOC_001095	Sscle01g010880	Chr_1:3693362-3695446	276	237545	1143.55	940812	1984.56	431227	238618	176096
TCONS_00001413	XLOC_001096	Sscle01g010890	Chr_1:3698871-3705553	6486	434179	124727	928906	164275	269848	134363	264951
TCONS_00001414	XLOC_001097	Sscle01g010900	Chr_1:3707150-3709101	1500	0.430587	0.375062	0.0945495	100381	104105	0.171031	0.275723
TCONS_00001415	XLOC_001098	Sscle01g010910	Chr_1:3710344-3711914	1461	0.135292	0.332658	0.0399977	0.0736982	0.826184	0.314063	0.266418
TCONS_00001416	XLOC_001099	Sscle01g010920	Chr_1:3712632-3713647	726	0.0504169	0.0639131	0	0.0524958	0.152525	0	0
TCONS_00001417	XLOC_001100	Sscle01g010960	Chr_1:3732863-3733770	576	9435.48	3557.16	7544.75	4032.76	774477	2929.07	1916.87
TCONS_00001418	XLOC_001101	Sscle01g010970	Chr_1:3734847-3739125	4278	387441	442024	15523	540348	103651	230872	683797
TCONS_00001419	XLOC_001102	Sscle01g010980	Chr_1:3739139-3740672	1533	147464	201692	0.581696	32775	302925	0.212465	200534
TCONS_00001420	XLOC_001103	Sscle01g011000	Chr_1:3745870-3746777	603	5848.34	3233.79	4139.16	2415.59	621117	782327	1374.93
TCONS_00001421	XLOC_001104	Sscle01g011030	Chr_1:3752336-3754177	1794	336432	201241	303085	213053	176965	491625	208626
TCONS_00001422	XLOC_001105	Sscle01g011040	Chr_1:3755453-3756031	516	0.0424346	0	0	0.253678	0.100818	0	0
TCONS_00001423	XLOC_001106	Sscle01g011060	Chr_1:3762296-3764316	1758	0.126388	0.0562588	0.0579989	0.0835037	0.0931518	0	0.0823962
TCONS_00001424	XLOC_001107	Sscle01g011070	Chr_1:3766358-3768541	1640	134433	103004	12382	105336	139592	129584	236631
TCONS_00001425	XLOC_001107	Sscle01g011070	Chr_1:3766358-3768541	1953	193492	190664	357898	335571	151295	110206	102316
TCONS_00001426	XLOC_001107	Sscle01g011070	Chr_1:3766358-3768541	786	160515	196874	13418	12923	155961	466129	101058
TCONS_00001427	XLOC_001108	Sscle01g011080	Chr_1:3769484-3772245	2712	834259	986028	5887	652411	751801	321668	507015
TCONS_00001428	XLOC_001109	Sscle01g011110	Chr_1:3781869-3782462	558	0.0660286	0.303999	0.142473	0.0930869	0.0765896	0	0.100599
TCONS_00001429	XLOC_001110	Sscle01g011120	Chr_1:3782898-3783993	930	606465	719222	616967	341478	387466	1046.73	396692
TCONS_00001430	XLOC_001111	Sscle01g011130	Chr_1:3784961-3786069	1053	117505	194001	150823	154599	203854	155475	195656
TCONS_00001431	XLOC_001112	Sscle01g011150	Chr_1:3789340-3791387	1836	0.355434	0.330631	0.453573	0.557893	0.609208	0.777738	0.506379
TCONS_00001432	XLOC_001113	Sscle01g011160	Chr_1:3792729-3792903	174	0.912512	0	351545	382502	0	291029	0
TCONS_00001433	XLOC_001114	Sscle01g011170	Chr_1:3794180-3795448	969	105093	468046	158407	348072	619542	639887	591621
TCONS_00001434	XLOC_001115	Sscle01g011190	Chr_1:3801315-3803065	1602	458186	849633	841718	710602	100456	705351	117901
TCONS_00001435	XLOC_001116	Sscle01g011200	Chr_1:3804414-3805119	705	114165	16266	203202	195798	272281	0.255813	209867
TCONS_00001436	XLOC_001117	Sscle01g011220	Chr_1:3807001-3807904	852	0.196678	0.122655	0.092163	0.15991	0.50543	0.284602	0.340076
TCONS_00001437	XLOC_001118	Sscle01g011230	Chr_1:3808873-3813877	4833	24064	126388	955255	115658	114113	419291	148815
TCONS_00001438	XLOC_001119	Sscle01g011240	Chr_1:3815176-3820890	5046	330463	155612	318007	276424	469317	299726	206285
TCONS_00001439	XLOC_001119	Sscle01g011240	Chr_1:3815176-3820890	2148	574723	357595	434371	319529	316973	181009	17726
TCONS_00001440	XLOC_001120	Sscle01g011260	Chr_1:3828392-3832693	3499	422681	505895	862065	211352	302815	288119	196473
TCONS_00001441	XLOC_001120	Sscle01g011260	Chr_1:3828392-3832693	3891	392587	216878	385605	352161	251565	386283	347815
TCONS_00001442	XLOC_001120	Sscle01g011260	Chr_1:3828392-3832693	999	0	523089	116735	0	0	0	0
TCONS_00001443	XLOC_001121	Sscle01g011290	Chr_1:3854788-3855784	996	0.771255	0.473267	0.596753	0.614973	0.362376	102842	0.418604
TCONS_00001444	XLOC_001122	Sscle01g011300	Chr_1:3856248-3859416	2844	23715	350734	490776	318223	103796	394681	582038
TCONS_00001445	XLOC_001123	Sscle01g011320	Chr_1:3867353-3869092	1635	243025	367141	590295	410159	786536	72117	102229
TCONS_00001446	XLOC_001124	Sscle01g011330	Chr_1:3872516-3873893	1377	0.106889	0.435219	0.0900987	0.137161	0.163849	0.193492	0.170837
TCONS_00001447	XLOC_001125	Sscle01g011380	Chr_1:3883027-3884415	739	156465	183385	118239	164415	792571	106092	943352
TCONS_00001448	XLOC_001125	Sscle01g011380	Chr_1:3883027-3884415	285	643938	910966	378402	612415	151756	0	0.0398674
TCONS_00001449	XLOC_001126	Sscle01g011400	Chr_1:3890209-3891787	1434	0.847961	0.866431	107557	0.932364	0.571809	13006	0.312059
TCONS_00001450	XLOC_001127	Sscle01g011410	Chr_1:3892301-3892688	387	0.0767746	0.381247	0.265191	0.163594	0.18541	0.289144	0.260041
TCONS_00001451	XLOC_001128	Sscle01g011420	Chr_1:3892975-3893418	372	0	0.18102	0	0.108109	0.283271	0.637927	0.30406
TCONS_00001452	XLOC_001129	Sscle01g011430	Chr_1:3893446-3894001	555	0.155069	0.208429	0	0.192886	0.103215	0	0.141581
TCONS_00001453	XLOC_001130	Sscle01g011440	Chr_1:3894498-3896283	1659	504393	368383	626219	394452	106688	829939	109517
TCONS_00001454	XLOC_001131	Sscle01g011450	Chr_1:3898067-3900019	1669	786814	815792	727422	134.26	404477	341678	265967
TCONS_00001455	XLOC_001131	Sscle01g011450	Chr_1:3898067-3900019	816	0	100889	0.00108422	0.0572107	0	0	0
TCONS_00001456	XLOC_001132	Sscle01g011460	Chr_1:3900545-3902328	1620	137933	143.78	794078	103538	273545	288014	250228
TCONS_00001457	XLOC_001133	Sscle01g011470	Chr_1:3905125-3907764	2271	881327	590041	554093	653341	577019	37403	653925
TCONS_00001458	XLOC_001134	Sscle01g011480	Chr_1:3908674-3911326	2652	200425	204253	211681	198759	187911	996337	165285
TCONS_00001459	XLOC_001135	Sscle01g011490	Chr_1:3913350-3916420	2637	410835	50589	495766	541691	36186	651126	524334
TCONS_00001460	XLOC_001135	Sscle01g011490	Chr_1:3913350-3916420	1056	270626	451687	251669	220864	860717	202123	102574
TCONS_00001461	XLOC_001136	Sscle01g011510	Chr_1:3919520-3922722	3072	485127	368699	690389	442412	24323	17197	428579
TCONS_00001462	XLOC_001136	Sscle01g011510	Chr_1:3919520-3922722	1569	104721	110738	141135	958941	466791	121217	869337
TCONS_00001463	XLOC_001137	Sscle01g011520	Chr_1:3925228-3925745	375	0.421337	0.462789	0.213229	168977	0.335827	153992	0.322715
TCONS_00001464	XLOC_001138	Sscle01g011530	Chr_1:3929018-3929538	462	3955.97	3807.31	2108.36	3286.79	120933	967617	549471
TCONS_00001465	XLOC_001139	Sscle01g011540	Chr_1:3931989-3932619	630	14.79	973512	123896	969794	258018	104668	901929
TCONS_00001466	XLOC_001140	Sscle01g011550	Chr_1:3933743-3936740	2997	0.164861	198729	700394	194827	100325	665889	235043
TCONS_00001467	XLOC_001141	Sscle01g011570	Chr_1:3943049-3944297	1068	32105	669971	458932	481245	116602	932618	485333
TCONS_00001468	XLOC_001142	-	Chr_1:3946175-3947727	1552	499674	719525	741709	103682	234092	238118	117698
TCONS_00001469	XLOC_001143	-	Chr_1:536379-537504	1125	378552	113978	117339	808026	164869	175276	164707
TCONS_00001470	XLOC_001144	-	Chr_1:888326-888751	425	158247	137248	0.954962	49466	725545	980438	162257
TCONS_00001471	XLOC_001145	-	Chr_1:1062868-1063413	545	135688	118322	314717	262837	445312	354008	753786
TCONS_00001472	XLOC_001146	-	Chr_1:1675304-1675646	342	159031	509542	152723	418747	0.728005	0	0.695132
TCONS_00001473	XLOC_001147	-	Chr_1:1675733-1675977	244	15062	101244	225692	117975	0	0	0
TCONS_00001474	XLOC_001148	-	Chr_1:1677141-1677493	352	128249	428906	222136	29122	119213	149606	214969
TCONS_00001475	XLOC_001149	-	Chr_1:1677931-1678141	210	373271	156606	463324	93422	0	165736	0
TCONS_00001476	XLOC_001150	-	Chr_1:2271081-2271292	211	704538	410303	82059	283635	130359	137563	19631
TCONS_00001477	XLOC_001151	-	Chr_1:2679064-2680565	1501	0.65975	147952	0.775786	250584	279527	314174	197834
TCONS_00001478	XLOC_001152	-	Chr_1:3833812-3834859	1047	253834	127305	123414	335525	431533	295428	173279
TCONS_00001479	XLOC_001153	-	Chr_1:3839100-3840174	1074	356088	308774	190686	379933	609644	195564	185933
TCONS_00001480	XLOC_001154	Sscle10g074810	Chr_10:5251-6529	1206	518297	72301	793241	957772	255145	136546	12442
TCONS_00001481	XLOC_001155	Sscle10g074830	Chr_10:9271-10790	1466	207326	118864	11.01	184573	13249	550903	26834
TCONS_00001482	XLOC_001155	Sscle10g074830	Chr_10:9271-10790	480	636019	883772	366274	764614	193382	623407	348271
TCONS_00001483	XLOC_001156	Sscle10g074840	Chr_10:12876-14777	1632	493046	134659	387768	782232	355125	331049	193212
TCONS_00001484	XLOC_001157	Sscle10g074870	Chr_10:20762-21633	486	0.13324	156197	0.646343	155571	508757	336047	324694
TCONS_00001485	XLOC_001158	Sscle10g074880	Chr_10:22600-22810	210	107475	0	0	0	0	14142	125576
TCONS_00001486	XLOC_001159	Sscle10g074890	Chr_10:24072-25638	1365	656683	599565	619577	724049	656339	102658	721331
TCONS_00001487	XLOC_001160	Sscle10g074920	Chr_10:31229-31673	318	0	0	0	0	295393	0	0
TCONS_00001488	XLOC_001161	Sscle10g074930	Chr_10:37899-39830	1539	181461	180726	771203	315894	45724	182863	901477
TCONS_00001489	XLOC_001162	Sscle10g074950	Chr_10:48352-48985	585	0.373278	0.971974	109758	108239	154286	281239	129219
TCONS_00001490	XLOC_001163	Sscle10g074980	Chr_10:57971-59451	1425	0.0342594	0.146063	0	0.0614277	0.0316085	0	0.085281
TCONS_00001491	XLOC_001164	Sscle10g075030	Chr_10:70870-71870	855	111921	123455	567635	739258	729116	490207	40.56
TCONS_00001492	XLOC_001165	Sscle10g075050	Chr_10:78472-80528	1743	143954	253125	328599	184724	774469	48869	558427
TCONS_00001493	XLOC_001166	Sscle10g075100	Chr_10:102487-108747	5900	569681	63334	916747	888885	113169	552898	842398
TCONS_00001494	XLOC_001166	Sscle10g075100	Chr_10:102487-108747	1824	225574	543407	393549	299452	603835	0	0.0167565
TCONS_00001495	XLOC_001167	Sscle10g075110	Chr_10:109156-110652	1335	271382	16244	23599	158435	11471	142068	152973
TCONS_00001496	XLOC_001168	Sscle10g075120	Chr_10:112152-112440	288	119543	0.860385	0.874369	0.873215	0.37286	12116	0.487221
TCONS_00001497	XLOC_001169	Sscle10g075200	Chr_10:141066-142654	1482	308343	478697	290222	369799	354928	787042	434392
TCONS_00001498	XLOC_001170	Sscle10g075220	Chr_10:145451-152464	1930	160328	137146	958439	108502	212265	253738	27988
TCONS_00001499	XLOC_001170	Sscle10g075220	Chr_10:145451-152464	993	322382	286731	226848	270135	273429	164209	282465
TCONS_00001500	XLOC_001171	Sscle10g075260	Chr_10:157118-159451	1953	0	0.0192875	0.0779079	0.0302789	0.0863731	0.0382192	0.101798
TCONS_00001501	XLOC_001172	Sscle10g075280	Chr_10:163112-164667	1473	0.617077	327286	717305	403216	506506	665526	222254
TCONS_00001502	XLOC_001173	-	Chr_10:170073-171026	504	267176	193592	223489	592406	479529	316811	147.26
TCONS_00001503	XLOC_001174	Sscle10g075310	Chr_10:176741-178601	1860	662814	660016	660778	919224	737818	703915	658587
TCONS_00001504	XLOC_001175	Sscle10g075330	Chr_10:182583-183747	900	0.915639	185512	109545	158802	111876	341546	488301
TCONS_00001505	XLOC_001176	Sscle10g075340	Chr_10:185945-189199	3093	450123	392337	401554	370808	260048	129023	274513
TCONS_00001506	XLOC_001177	Sscle10g075360	Chr_10:190181-192874	2586	133523	988985	122733	111563	158707	766047	948562
TCONS_00001507	XLOC_001178	Sscle10g075370	Chr_10:194288-197145	2586	546584	903117	454991	203659	408766	212875	973859
TCONS_00001508	XLOC_001179	Sscle10g075390	Chr_10:206926-208081	1155	636819	269903	526745	386873	22465	284877	388957
TCONS_00001509	XLOC_001180	Sscle10g075420	Chr_10:214311-214998	687	998809	162992	131787	131109	47752	163955	345363
TCONS_00001510	XLOC_001181	Sscle10g075430	Chr_10:215702-217004	1038	0.395859	0.548968	0.113794	190522	0.231002	0.596043	148188
TCONS_00001511	XLOC_001182	Sscle10g075490	Chr_10:230377-231304	741	373947	344077	205044	44388	927355	89183	821503
TCONS_00001512	XLOC_001183	Sscle10g075560	Chr_10:243643-244841	209	371864	754902	745514	452076	0	0	0
TCONS_00001513	XLOC_001184	Sscle10g075570	Chr_10:246108-248444	1893	323707	172061	671395	390386	1175.24	674008	661823
TCONS_00001514	XLOC_001184	Sscle10g075570	Chr_10:246108-248444	810	507221	427794	929624	506.58	1092.6	666243	546545
TCONS_00001515	XLOC_001185	Sscle10g075580	Chr_10:248793-252287	3390	579889	185558	507984	325603	239775	870415	366863
TCONS_00001516	XLOC_001186	Sscle10g075590	Chr_10:256952-259130	1540	303181	199141	227936	164044	805213	825018	877738
TCONS_00001517	XLOC_001186	Sscle10g075590	Chr_10:256952-259130	1107	785104	603518	607267	478903	535552	224356	441472
TCONS_00001518	XLOC_001187	Sscle10g075610	Chr_10:263352-264902	1428	622257	982263	122629	106797	287.94	294415	478792
TCONS_00001519	XLOC_001188	Sscle10g075620	Chr_10:268075-268527	354	0	0	0	0	0	0	0
TCONS_00001520	XLOC_001189	Sscle10g075630	Chr_10:270473-270731	258	0	0	0	0	0	0	0
TCONS_00001521	XLOC_001190	Sscle10g075650	Chr_10:278431-280178	1572	104856	114973	869482	955845	439529	911906	798645
TCONS_00001522	XLOC_001191	Sscle10g075680	Chr_10:294261-296296	1905	139114	164416	156529	109692	985166	25318	316279
TCONS_00001523	XLOC_001192	Sscle10g075690	Chr_10:300068-301627	1434	0.887454	396393	197735	482372	357448	229849	187714
TCONS_00001524	XLOC_001193	Sscle10g075700	Chr_10:302725-306116	3274	128477	136523	152491	186025	180521	240099	112301
TCONS_00001525	XLOC_001193	Sscle10g075700	Chr_10:302725-306116	1671	875547	855951	112149	120596	657984	103277	340431
TCONS_00001526	XLOC_001194	Sscle10g075720	Chr_10:315106-318559	3402	380435	187265	447812	211886	104503	324957	16465
TCONS_00001527	XLOC_001195	Sscle10g075730	Chr_10:319487-321962	2358	351196	274458	216294	244801	212019	505928	205278
TCONS_00001528	XLOC_001196	Sscle10g075740	Chr_10:324421-326794	2169	379253	35264	306936	368852	301763	153452	267025
TCONS_00001529	XLOC_001197	Sscle10g075780	Chr_10:338482-339724	1242	327382	373464	339757	33904	276394	376806	363914
TCONS_00001530	XLOC_001198	Sscle10g075790	Chr_10:341396-343301	1743	196128	692528	238241	515237	74899	585873	148212
TCONS_00001531	XLOC_001199	Sscle10g075800	Chr_10:345071-346708	1245	0.0663164	0.196285	0.109854	0.0313003	0.538449	0.266643	0.219848
TCONS_00001532	XLOC_001200	Sscle10g075820	Chr_10:350772-351599	750	427671	401024	369799	202216	193835	431139	192268
TCONS_00001533	XLOC_001201	Sscle10g075860	Chr_10:367764-374325	6238	105868	187854	214336	222118	437604	228583	353093
TCONS_00001534	XLOC_001201	Sscle10g075860	Chr_10:367764-374325	4599	185163	45895	39064	448106	377107	247512	179432
TCONS_00001535	XLOC_001202	Sscle10g075870	Chr_10:377089-380728	3261	107494	193034	123788	17861	388531	144425	183738
TCONS_00001536	XLOC_001203	Sscle10g075890	Chr_10:389496-392485	2802	221844	35046	348766	269888	519253	142548	366756
TCONS_00001537	XLOC_001204	Sscle10g075910	Chr_10:400980-402426	1446	157288	968828	168218	975665	685925	992438	102.48
TCONS_00001538	XLOC_001205	Sscle10g075940	Chr_10:411389-412325	936	136977	124736	117967	133939	136623	124535	117538
TCONS_00001539	XLOC_001206	Sscle10g075980	Chr_10:420715-421501	786	413235	289292	557218	111387	514633	771242	480059
TCONS_00001540	XLOC_001207	Sscle10g075990	Chr_10:423885-424155	270	0	0	0	157461	0	0	0
TCONS_00001541	XLOC_001208	Sscle10g076020	Chr_10:436283-439656	2817	0.398008	0.469653	0.46364	0.543125	0.535877	0.460088	0.556986
TCONS_00001542	XLOC_001209	Sscle10g076040	Chr_10:442764-445324	1455	124081	187523	123147	189623	442033	582503	259124
TCONS_00001543	XLOC_001209	Sscle10g076040	Chr_10:442764-445324	750	154911	33024	195939	350724	993573	142538	560169
TCONS_00001544	XLOC_001210	Sscle10g076050	Chr_10:442764-445324	246	123266	196714	156763	192355	150778	116429	663915
TCONS_00001545	XLOC_001211	Sscle10g076070	Chr_10:449394-457054	2370	123829	109467	127017	943369	80347	630906	930921
TCONS_00001546	XLOC_001212	Sscle10g076090	Chr_10:458173-460089	1710	144619	148909	966477	110005	802193	799544	106133
TCONS_00001547	XLOC_001213	Sscle10g076100	Chr_10:463599-465338	1641	544606	103693	625849	478621	572567	645951	504285
TCONS_00001548	XLOC_001214	Sscle10g076120	Chr_10:467521-469039	1461	182954	109197	118853	110857	660552	490891	117374
TCONS_00001549	XLOC_001215	Sscle10g076140	Chr_10:473453-476736	3234	105972	142057	10.38	144939	242101	822894	165158
TCONS_00001550	XLOC_001216	Sscle10g076150	Chr_10:478706-482249	3033	148844	267618	260027	200671	379007	142688	201678
TCONS_00001551	XLOC_001217	Sscle10g076160	Chr_10:486193-486609	354	0.324965	173483	0	0	0	0	0
TCONS_00001552	XLOC_001218	Sscle10g076170	Chr_10:487318-487808	435	0.276642	0.788908	0.396641	0.679856	0.646774	0.596134	22283
TCONS_00001553	XLOC_001219	Sscle10g076180	Chr_10:490507-492964	1446	0.0140401	0	0	0	0.0344457	0	0
TCONS_00001554	XLOC_001220	Sscle10g076190	Chr_10:493075-493381	306	0	0	0	0	0	0	0
TCONS_00001555	XLOC_001221	Sscle10g076220	Chr_10:502388-503437	864	796239	301263	437353	305613	240463	327519	365319
TCONS_00001556	XLOC_001222	Sscle10g076260	Chr_10:507254-509308	2004	936162	529373	766381	465367	159187	201343	357514
TCONS_00001557	XLOC_001223	Sscle10g076270	Chr_10:510533-511678	1077	0.480135	0.318303	0.269141	0.330648	121463	0.339777	0.0921032
TCONS_00001558	XLOC_001224	Sscle10g076290	Chr_10:515840-518313	2427	446646	151925	304897	233555	780338	158531	144141
TCONS_00001559	XLOC_001225	Sscle10g076300	Chr_10:518631-520369	1469	325318	304459	370068	294593	456837	721311	614707
TCONS_00001560	XLOC_001225	Sscle10g076300	Chr_10:518631-520369	954	176417	20712	135911	117259	160586	129187	823693
TCONS_00001561	XLOC_001226	Sscle10g076320	Chr_10:525613-527107	1128	810135	165857	135644	89459	151516	341523	136.29
TCONS_00001562	XLOC_001227	Sscle10g076330	Chr_10:528087-529360	1002	336575	669383	222852	351994	444608	101903	632472
TCONS_00001563	XLOC_001228	Sscle10g076410	Chr_10:561048-562722	1508	63979	54949	66418	56521	119433	122857	148915
TCONS_00001564	XLOC_001228	Sscle10g076410	Chr_10:561048-562722	849	162284	799867	132194	20052	192873	105628	143701
TCONS_00001565	XLOC_001229	Sscle10g076420	Chr_10:572152-572829	576	205763	0.483557	0.250996	0.115222	0.214611	0	0.421387
TCONS_00001566	XLOC_001230	Sscle10g076430	Chr_10:573925-576198	2121	412918	568077	64199	543433	541419	481003	636304
TCONS_00001567	XLOC_001231	Sscle10g076440	Chr_10:577638-578526	888	938789	100783	772191	626879	951561	701156	824575
TCONS_00001568	XLOC_001232	Sscle10g076460	Chr_10:580569-581948	1140	77953	355224	593584	415746	393641	367022	447482
TCONS_00001569	XLOC_001233	Sscle10g076480	Chr_10:584690-587355	2460	309706	468187	576522	460317	557403	731249	610405
TCONS_00001570	XLOC_001234	Sscle10g076500	Chr_10:595677-600277	4204	392166	296854	113136	252572	868906	224208	484933
TCONS_00001571	XLOC_001234	Sscle10g076500	Chr_10:595677-600277	1050	0.000834023	734805	0.515229	0.263244	0	0	0
TCONS_00001572	XLOC_001234	Sscle10g076510	Chr_10:595677-600277	498	143035	255669	495462	107676	230709	485328	612782
TCONS_00001573	XLOC_001234	Sscle10g076520	Chr_10:595677-600277	654	176665	308286	55692	158228	272622	168099	223266
TCONS_00001574	XLOC_001235	Sscle10g076560	Chr_10:622594-627954	3666	0.180418	276469	152628	0.890659	0.396284	0	6.37224
TCONS_00001575	XLOC_001235	Sscle10g076560	Chr_10:622594-627954	5360	843696	677476	883153	837872	962886	692391	165176
TCONS_00001576	XLOC_001236	Sscle10g076570	Chr_10:632729-634540	1752	0.0673133	0.513937	0.286849	0.503403	155102	782364	125847
TCONS_00001577	XLOC_001237	Sscle10g076580	Chr_10:647604-649993	2223	175089	112901	201495	156763	18602	150887	131488
TCONS_00001578	XLOC_001238	Sscle10g076590	Chr_10:651203-652756	1311	376403	339018	199803	157236	461616	327928	360937
TCONS_00001579	XLOC_001239	Sscle10g076610	Chr_10:655994-657867	918	169645	114832	135759	18705	417497	16617	123419
TCONS_00001580	XLOC_001239	Sscle10g076610	Chr_10:655994-657867	1709	584415	370305	518877	411418	312958	190651	105966
TCONS_00001581	XLOC_001240	Sscle10g076620	Chr_10:658677-659991	1032	551898	213128	953688	226826	524076	488099	439101
TCONS_00001582	XLOC_001241	Sscle10g076650	Chr_10:666255-666870	480	393059	993877	291961	952399	146699	128.91	430352
TCONS_00001583	XLOC_001242	Sscle10g076690	Chr_10:669165-674951	2897	431644	7575	393833	923883	183542	13827	932534
TCONS_00001584	XLOC_001242	Sscle10g076690	Chr_10:669165-674951	1752	0.862136	372142	119498	0.851444	193696	0.79663	0.859649
TCONS_00001585	XLOC_001243	Sscle10g076720	Chr_10:682671-683857	1131	0.276368	268407	0.748676	0.801996	259236	149663	100835
TCONS_00001586	XLOC_001244	Sscle10g076730	Chr_10:684706-686490	1737	123107	102086	115656	12673	954778	535008	104229
TCONS_00001587	XLOC_001245	Sscle10g076750	Chr_10:689075-689306	231	0	0.0560216	0	0	0	0	0
TCONS_00001588	XLOC_001246	Sscle10g076770	Chr_10:692220-693507	804	261945	170.65	299163	216536	76966	131425	137.58
TCONS_00001589	XLOC_001247	Sscle10g076780	Chr_10:694407-696546	2073	43197	646514	458889	590436	845861	114667	555136
TCONS_00001590	XLOC_001248	Sscle10g076810	Chr_10:702521-703234	588	779335	869377	105528	121443	204522	310095	722538
TCONS_00001591	XLOC_001249	Sscle10g076820	Chr_10:704699-705878	1068	105596	11527	607679	101036	193192	273087	196439
TCONS_00001592	XLOC_001250	Sscle10g076830	Chr_10:706455-715074	3490	387377	279766	2065	189619	200744	571883	741355
TCONS_00001593	XLOC_001250	Sscle10g076830	Chr_10:706455-715074	1821	0	0	0	0	268091	0	0
TCONS_00001594	XLOC_001251	Sscle10g076870	Chr_10:717447-720191	1314	213569	556896	700856	74901	226157	624385	396291
TCONS_00001595	XLOC_001252	Sscle10g076880	Chr_10:721478-723281	1407	0.696258	0.886258	0.282391	0.586803	0.691877	0.581332	0.64236
TCONS_00001596	XLOC_001253	Sscle10g076890	Chr_10:724084-726892	2544	153549	213039	183265	19.5	191502	237002	249154
TCONS_00001597	XLOC_001254	Sscle10g076900	Chr_10:727155-728202	992	201416	125058	195921	138526	14159	204252	155042
TCONS_00001598	XLOC_001254	Sscle10g076900	Chr_10:727155-728202	627	238378	236577	151304	169635	451291	192575	147672
TCONS_00001599	XLOC_001255	Sscle10g076920	Chr_10:732562-733369	807	146123	429446	175753	302812	431832	431928	446057
TCONS_00001600	XLOC_001256	Sscle10g076930	Chr_10:734014-735658	1542	834459	189674	100362	188941	119.66	212851	807133
TCONS_00001601	XLOC_001257	Sscle10g076950	Chr_10:741319-741499	180	0	766799	185893	102013	635216	299847	579509
TCONS_00001602	XLOC_001258	Sscle10g076960	Chr_10:741613-742086	345	0	0.22088	0	0.214287	0.253774	0	0.393526
TCONS_00001603	XLOC_001259	Sscle10g076970	Chr_10:744022-745201	1125	121101	232695	151166	185278	156816	283017	236811
TCONS_00001604	XLOC_001260	Sscle10g076980	Chr_10:749315-751758	2256	354849	174279	839463	123449	353248	607912	110402
TCONS_00001605	XLOC_001261	Sscle10g077000	Chr_10:756100-757829	1593	757659	30307	453828	313164	376212	290796	397463
TCONS_00001606	XLOC_001261	Sscle10g077000	Chr_10:756100-757829	1029	657483	357709	486703	228111	241338	102531	210854
TCONS_00001607	XLOC_001262	Sscle10g077010	Chr_10:761091-762592	1218	111355	576546	250403	362947	23207	32874	150958
TCONS_00001608	XLOC_001263	Sscle10g077020	Chr_10:763192-764893	1701	0.129775	0.194858	0.182172	0.117594	0.148157	0	0.0743214
TCONS_00001609	XLOC_001264	Sscle10g077030	Chr_10:769037-769757	669	112651	0.705636	102816	0.641079	0.538535	100425	0.301406
TCONS_00001610	XLOC_001265	Sscle10g077050	Chr_10:776837-779651	2589	89027	743469	864579	67555	104893	39496	394227
TCONS_00001611	XLOC_001266	Sscle10g077060	Chr_10:780466-781531	840	336665	233208	262688	183444	253674	318559	425463
TCONS_00001612	XLOC_001267	Sscle10g077080	Chr_10:784295-785502	1159	191771	160636	205584	142659	213469	459703	325392
TCONS_00001613	XLOC_001267	Sscle10g077080	Chr_10:784295-785502	456	101374	119176	622178	505366	0	0	0
TCONS_00001614	XLOC_001268	Sscle10g077140	Chr_10:813079-815133	1449	0.371286	339052	217348	369182	152216	167648	529681
TCONS_00001615	XLOC_001269	Sscle10g077160	Chr_10:819088-821386	2196	116958	145145	104309	114813	126293	834401	155693
TCONS_00001616	XLOC_001270	Sscle10g077200	Chr_10:831069-832188	996	0.0734151	0.458017	0.420033	0.36492	0.321079	0.620482	0.689742
TCONS_00001617	XLOC_001271	Sscle10g077210	Chr_10:834550-835851	1245	0.484452	0.49015	0.508515	0.668013	125053	0.560549	0.844898
TCONS_00001618	XLOC_001272	Sscle10g077230	Chr_10:839507-841040	1449	540986	462046	522246	436181	358024	413261	396637
TCONS_00001619	XLOC_001273	Sscle10g077240	Chr_10:842316-843707	1254	137592	358306	181246	174703	139.28	359367	238444
TCONS_00001620	XLOC_001274	Sscle10g077260	Chr_10:847349-848095	585	0.307162	0.186011	0.264114	0.241743	0.100002	0.356067	0.45189
TCONS_00001621	XLOC_001275	Sscle10g077270	Chr_10:850941-852266	1182	0.294767	0.222878	0.167993	0.187522	0.0760214	0.0693706	0.120687
TCONS_00001622	XLOC_001276	Sscle10g077310	Chr_10:859453-861134	1563	392179	458609	428136	503147	349478	235302	372297
TCONS_00001623	XLOC_001277	Sscle10g077320	Chr_10:867577-870405	2620	329338	210408	317481	266876	339318	29155	29342
TCONS_00001624	XLOC_001277	Sscle10g077320	Chr_10:867577-870405	1863	382628	106328	724464	446695	0.00126439	0.528294	0.677096
TCONS_00001625	XLOC_001278	Sscle10g077330	Chr_10:871602-872850	1248	122858	0.896567	107664	0.804063	4779	352005	587865
TCONS_00001626	XLOC_001279	Sscle10g077350	Chr_10:877653-878655	864	198801	132368	717912	0.597121	261913	20624	181265
TCONS_00001627	XLOC_001280	Sscle10g077380	Chr_10:880592-884352	567	579104	513623	475081	421217	354.66	1190.39	616244
TCONS_00001628	XLOC_001281	Sscle10g077390	Chr_10:885638-886043	306	109756	0.700781	119299	102726	0.291123	0	0.845723
TCONS_00001629	XLOC_001282	Sscle10g077410	Chr_10:889811-892334	2118	50.54	879086	750272	645438	485106	41364	572288
TCONS_00001630	XLOC_001283	Sscle10g077420	Chr_10:894687-895322	537	0.0704581	0.264544	0.485148	0.556791	0.568383	0	0.719786
TCONS_00001631	XLOC_001284	Sscle10g077430	Chr_10:896646-897405	435	113302	148125	130696	206665	423957	175.17	789847
TCONS_00001632	XLOC_001285	Sscle10g077460	Chr_10:910516-912715	2139	280261	418819	302093	541108	862229	76298	420252
TCONS_00001633	XLOC_001286	-	Chr_10:917088-918259	511	575889	279777	74.25	852514	281481	175954	974877
TCONS_00001634	XLOC_001286	-	Chr_10:917088-918259	807	553133	285762	641899	482633	120799	354102	429605
TCONS_00001635	XLOC_001286	-	Chr_10:917088-918259	503	366594	154936	494753	417263	970307	556736	538418
TCONS_00001636	XLOC_001287	Sscle10g077490	Chr_10:918431-918734	246	503068	330877	354615	25842	147938	269269	226837
TCONS_00001637	XLOC_001288	Sscle10g077510	Chr_10:920555-921108	456	113962	840718	116387	671461	28761	843315	556457
TCONS_00001638	XLOC_001289	Sscle10g077530	Chr_10:923235-924062	744	781049	628705	106011	151157	335433	46546	468396
TCONS_00001639	XLOC_001290	Sscle10g077560	Chr_10:930946-932709	1482	700826	120242	820397	104508	102979	124999	106524
TCONS_00001640	XLOC_001291	Sscle10g077570	Chr_10:933371-938517	4824	170847	292601	241924	23.5	231224	100694	268471
TCONS_00001641	XLOC_001292	Sscle10g077590	Chr_10:946297-948574	1899	127632	130898	126096	120655	167917	17.38	167887
TCONS_00001642	XLOC_001293	Sscle10g077630	Chr_10:965762-970269	3985	397877	390492	396858	335987	399408	498717	429517
TCONS_00001643	XLOC_001293	Sscle10g077620	Chr_10:965762-970269	2001	0	0	0	0	0	0	0
TCONS_00001644	XLOC_001293	Sscle10g077630	Chr_10:965762-970269	987	156237	206229	144821	152064	94042	143617	117141
TCONS_00001645	XLOC_001294	Sscle10g077640	Chr_10:971089-972686	1542	230216	306104	272439	331224	410912	235359	302814
TCONS_00001646	XLOC_001295	Sscle10g077660	Chr_10:976755-977419	315	1096.55	1222.82	872494	866819	173311	822336	444576
TCONS_00001647	XLOC_001296	Sscle10g077670	Chr_10:978036-980494	2158	567338	338947	704739	834995	418507	431649	378314
TCONS_00001648	XLOC_001296	Sscle10g077670	Chr_10:978036-980494	1317	0.000327437	124183	0.160484	0.0460061	0.239253	0.515269	2.68147
TCONS_00001649	XLOC_001297	Sscle10g077700	Chr_10:987489-988743	1149	324385	734017	259038	481994	28611	100668	812484
TCONS_00001650	XLOC_001298	Sscle10g077710	Chr_10:989127-989847	417	244782	272501	183486	119366	329542	514789	177663
TCONS_00001651	XLOC_001299	Sscle10g077730	Chr_10:991728-994748	2748	811022	12148	601366	51015	599849	302744	555957
TCONS_00001652	XLOC_001300	Sscle10g077780	Chr_10:1001601-1002412	597	101825	216885	117865	142847	175104	433122	181462
TCONS_00001653	XLOC_001301	Sscle10g077810	Chr_10:1007302-1007943	576	241687	104009	163951	131539	105361	147559	123065
TCONS_00001654	XLOC_001302	Sscle10g077830	Chr_10:1009629-1011064	1264	143263	869561	171705	118124	109379	138268	146173
TCONS_00001655	XLOC_001302	Sscle10g077830	Chr_10:1009629-1011064	1032	321516	212666	257169	148063	79218	147629	157534
TCONS_00001656	XLOC_001303	Sscle10g077860	Chr_10:1015103-1020836	2247	254891	583778	120075	135886	510952	398673	219695
TCONS_00001657	XLOC_001303	Sscle10g077860	Chr_10:1015103-1020836	2187	357998	310238	379341	434969	195813	884975	380
TCONS_00001658	XLOC_001303	Sscle10g077860	Chr_10:1015103-1020836	576	350178	352092	318579	246928	579567	356773	847996
TCONS_00001659	XLOC_001304	Sscle10g077880	Chr_10:1023517-1026372	2724	13471	148231	114674	162207	128174	211596	106352
TCONS_00001660	XLOC_001305	Sscle10g077900	Chr_10:1030047-1030887	840	113073	740034	67426	726523	181254	232745	103652
TCONS_00001661	XLOC_001306	Sscle10g077920	Chr_10:1037895-1045969	6503	0.633136	10774	0.649547	488082	491364	181448	114946
TCONS_00001662	XLOC_001306	Sscle10g077920	Chr_10:1037895-1045969	2526	163743	431183	199151	152551	987865	212539	274869
TCONS_00001663	XLOC_001306	Sscle10g077930	Chr_10:1037895-1045969	1695	0	0	0	0	0	0	0
TCONS_00001664	XLOC_001307	Sscle10g077940	Chr_10:1046251-1046458	207	0	0	0	0	0	0	0
TCONS_00001665	XLOC_001308	Sscle10g077950	Chr_10:1051165-1056865	4050	142095	138406	222672	152902	158773	563191	142614
TCONS_00001666	XLOC_001308	Sscle10g077950	Chr_10:1051165-1056865	3469	136862	909284	86859	890979	870452	772056	829155
TCONS_00001667	XLOC_001308	Sscle10g077950	Chr_10:1051165-1056865	1788	0	0	0	0	0	0	0
TCONS_00001668	XLOC_001309	Sscle10g077980	Chr_10:1060915-1061725	810	0.0567115	0.0963197	0.120632	0	0.358173	0.196712	0
TCONS_00001669	XLOC_001310	Sscle10g078000	Chr_10:1068584-1070425	1536	0.870973	0.419075	0.440307	0.486737	0.715905	0.150416	0.372731
TCONS_00001670	XLOC_001311	Sscle10g078020	Chr_10:1074817-1076702	1836	944832	825517	861316	775806	354123	121123	322988
TCONS_00001671	XLOC_001312	-	Chr_10:1088003-1089531	1528	119631	17915	188254	252155	614908	116149	819031
TCONS_00001672	XLOC_001313	Sscle10g078060	Chr_10:1096682-1100816	819	198728	561406	271282	358515	445329	953744	433346
TCONS_00001673	XLOC_001314	Sscle10g078070	Chr_10:1101737-1102197	411	0.695568	159361	0.159731	0.558205	0.771882	0.931194	0.277857
TCONS_00001674	XLOC_001315	Sscle10g078080	Chr_10:1102750-1103523	723	0.161002	0.201402	0.0233392	0.161431	0.230999	0.114541	0.282686
TCONS_00001675	XLOC_001316	Sscle10g078100	Chr_10:1107999-1108508	387	103706	299878	490296	418253	2766	286059	496467
TCONS_00001676	XLOC_001317	Sscle10g078110	Chr_10:1108716-1110087	1371	498066	663105	444285	591491	259432	107873	441524
TCONS_00001677	XLOC_001318	Sscle10g078120	Chr_10:1112732-1114519	1689	0.0319415	0.0210182	0	0	0.0211144	0	0
TCONS_00001678	XLOC_001319	Sscle10g078140	Chr_10:1120837-1121869	1032	323646	246324	227124	137391	154203	282418	256612
TCONS_00001679	XLOC_001320	Sscle10g078150	Chr_10:1125895-1127037	1071	184052	412072	282706	907468	306419	514426	183591
TCONS_00001680	XLOC_001321	Sscle10g078170	Chr_10:1130748-1131103	261	0.455572	225542	104748	265925	338949	132848	231786
TCONS_00001681	XLOC_001322	Sscle10g078200	Chr_10:1137169-1145015	7370	498043	249297	640948	343902	144796	125955	217955
TCONS_00001682	XLOC_001322	Sscle10g078200	Chr_10:1137169-1145015	7497	0.828451	0.753124	0.605232	0.33389	0.000734994	0.000695633	247992
TCONS_00001683	XLOC_001322	Sscle10g078190	Chr_10:1137169-1145015	1674	0.844014	863348	859992	215537	0	0	0
TCONS_00001684	XLOC_001322	Sscle10g078200	Chr_10:1137169-1145015	5031	658288	30639	609242	291145	120322	110024	197347
TCONS_00001685	XLOC_001323	Sscle10g078210	Chr_10:1147409-1149139	1617	0.212192	116559	255314	116403	176892	872376	751723
TCONS_00001686	XLOC_001324	Sscle10g078250	Chr_10:1163319-1163859	540	0.294799	0.102544	0.421075	0.087603	0	0	0.150585
TCONS_00001687	XLOC_001325	Sscle10g078270	Chr_10:1171224-1174734	1275	0.321827	0	0	0	305107	0	165584
TCONS_00001688	XLOC_001325	Sscle10g078270	Chr_10:1171224-1174734	3188	435851	208002	258778	226952	127244	662408	998373
TCONS_00001689	XLOC_001325	Sscle10g078280	Chr_10:1171224-1174734	666	502867	3634	43013	307231	100019	874863	522425
TCONS_00001690	XLOC_001326	Sscle10g078290	Chr_10:1175491-1179172	3332	960908	838926	950856	129766	308696	121182	166784
TCONS_00001691	XLOC_001326	Sscle10g078290	Chr_10:1175491-1179172	2394	137398	16172	123296	156626	17184	475494	112511
TCONS_00001692	XLOC_001327	Sscle10g078310	Chr_10:1180853-1182962	2026	0.453886	0.616914	0.308269	0.462405	203995	0.188393	154998
TCONS_00001693	XLOC_001327	Sscle10g078310	Chr_10:1180853-1182962	666	0.48481	0.869128	0.0228319	0.288415	270717	0.589716	202478
TCONS_00001694	XLOC_001328	Sscle10g078330	Chr_10:1192863-1193744	810	565971	425425	416808	463088	155095	260092	933017
TCONS_00001695	XLOC_001329	Sscle10g078360	Chr_10:1200905-1201371	282	114949	251.12	288422	2127.9	687478	1280.88	102.57
TCONS_00001696	XLOC_001330	Sscle10g078380	Chr_10:1201896-1210500	6560	122153	120888	163082	133389	148747	10.35	159612
TCONS_00001697	XLOC_001330	Sscle10g078370	Chr_10:1201896-1210500	4701	0.00368709	0.558854	0	0	0	0	0
TCONS_00001698	XLOC_001330	Sscle10g078380	Chr_10:1201896-1210500	747	617949	367896	447975	422035	193184	395501	314829
TCONS_00001699	XLOC_001331	Sscle10g078400	Chr_10:1211154-1215041	3456	0.404813	103716	0.621259	0.671707	14923	0.891301	168231
TCONS_00001700	XLOC_001332	Sscle10g078410	Chr_10:1215663-1218112	774	102233	470294	681577	455075	314472	407348	446119
TCONS_00001701	XLOC_001333	Sscle10g078430	Chr_10:1218359-1222541	3409	344999	169871	294675	227992	233216	134564	289905
TCONS_00001702	XLOC_001333	Sscle10g078430	Chr_10:1218359-1222541	2493	86823	162152	138757	112162	944553	0.593749	844473
TCONS_00001703	XLOC_001334	Sscle10g078460	Chr_10:1232163-1235741	3519	310676	161508	149558	149589	180815	57086	108462
TCONS_00001704	XLOC_001335	Sscle10g078490	Chr_10:1242590-1247023	3679	113144	191213	531975	559007	625241	881707	318942
TCONS_00001705	XLOC_001335	Sscle10g078490	Chr_10:1242590-1247023	3630	494325	116495	117775	110139	103433	683834	109532
TCONS_00001706	XLOC_001335	Sscle10g078490	Chr_10:1242590-1247023	2730	357353	116231	981308	800236	131489	0	143102
TCONS_00001707	XLOC_001336	Sscle10g078500	Chr_10:1261227-1263826	2490	894953	828079	72025	94693	547362	351454	599541
TCONS_00001708	XLOC_001336	Sscle10g078500	Chr_10:1261227-1263826	690	896632	103911	423083	407816	0.473081	102689	0.323427
TCONS_00001709	XLOC_001337	Sscle10g078510	Chr_10:1264587-1265697	1110	301756	264369	207284	226557	125367	170391	162301
TCONS_00001710	XLOC_001338	Sscle10g078520	Chr_10:1267574-1269179	1605	231146	109296	0.95444	118368	212281	185811	136425
TCONS_00001711	XLOC_001339	Sscle10g078540	Chr_10:1280740-1283111	2079	195.89	254991	303445	179112	922961	567089	176621
TCONS_00001712	XLOC_001340	Sscle10g078550	Chr_10:1288960-1291102	1824	0.706347	0.529813	0.430031	0.355098	0.230782	0.0843614	0.24034
TCONS_00001713	XLOC_001341	Sscle10g078570	Chr_10:1293649-1296560	2724	152771	126418	137567	978221	103174	412404	979683
TCONS_00001714	XLOC_001342	Sscle10g078610	Chr_10:1306513-1308674	1962	52931	924208	609604	527073	347569	534995	547511
TCONS_00001715	XLOC_001343	Sscle10g078640	Chr_10:1320412-1320875	327	0.760112	113536	186947	227535	143602	131675	0.409745
TCONS_00001716	XLOC_001344	Sscle10g078670	Chr_10:1324754-1330872	4271	207928	359437	245919	261453	550556	101693	462786
TCONS_00001717	XLOC_001344	Sscle10g078670	Chr_10:1324754-1330872	1164	163283	313622	226049	225419	144575	316301	115266
TCONS_00001718	XLOC_001344	Sscle10g078680	Chr_10:1324754-1330872	951	509298	755991	383865	413624	141415	727459	429224
TCONS_00001719	XLOC_001345	Sscle10g078690	Chr_10:1331296-1333148	1686	364091	420246	789343	352316	460804	398513	526249
TCONS_00001720	XLOC_001346	Sscle10g078720	Chr_10:1339215-1343480	4215	468981	217724	374848	266128	132516	217588	17735
TCONS_00001721	XLOC_001347	Sscle10g078730	Chr_10:1344252-1345122	702	0.932124	0.945495	1522	195088	538852	286687	844384
TCONS_00001722	XLOC_001348	Sscle10g078740	Chr_10:1345751-1348154	2352	429833	284847	26145	292333	262999	529129	253163
TCONS_00001723	XLOC_001349	Sscle10g078760	Chr_10:1350994-1353669	1155	291404	308586	490556	289094	62757	133968	617156
TCONS_00001724	XLOC_001349	Sscle10g078760	Chr_10:1350994-1353669	684	3491	500877	527986	476714	0.853379	345713	408442
TCONS_00001725	XLOC_001350	Sscle10g078780	Chr_10:1354555-1356552	1707	22528	112573	101095	472602	325073	806969	815852
TCONS_00001726	XLOC_001351	Sscle10g078790	Chr_10:1357442-1361645	3527	506553	562508	633208	44996	16632	106786	133328
TCONS_00001727	XLOC_001351	Sscle10g078790	Chr_10:1357442-1361645	2724	115153	209128	145402	120297	149562	939337	13457
TCONS_00001728	XLOC_001352	Sscle10g078800	Chr_10:1362271-1363522	1251	115172	555429	89444	545242	321559	19114	564927
TCONS_00001729	XLOC_001353	Sscle10g078830	Chr_10:1369771-1371355	1314	35307	194084	153534	601675	508208	387.9	267262
TCONS_00001730	XLOC_001354	Sscle10g078840	Chr_10:1375674-1382111	5507	111702	900944	118844	116693	113998	120907	692525
TCONS_00001731	XLOC_001354	Sscle10g078840	Chr_10:1375674-1382111	4410	514505	766208	657626	669243	411763	0.249383	100016
TCONS_00001732	XLOC_001354	Sscle10g078840	Chr_10:1375674-1382111	5162	755199	154733	338341	489658	99517	341513	122142
TCONS_00001733	XLOC_001355	Sscle10g078860	Chr_10:1384591-1390919	6027	18598	162168	263236	22015	186213	358188	242499
TCONS_00001734	XLOC_001355	Sscle10g078860	Chr_10:1384591-1390919	3540	115089	337139	193318	145572	993973	113858	127583
TCONS_00001735	XLOC_001356	Sscle10g078910	Chr_10:1404839-1405169	330	511515	364332	155376	549772	279269	148072	124842
TCONS_00001736	XLOC_001357	Sscle10g078930	Chr_10:1408745-1410256	1449	137742	290892	116269	74223	716788	103751	890091
TCONS_00001737	XLOC_001358	Sscle10g078940	Chr_10:1410948-1411960	684	444333	531588	334222	247.21	250059	490785	381056
TCONS_00001738	XLOC_001359	Sscle10g078960	Chr_10:1414601-1416356	1698	180289	128707	154873	110024	751819	709904	129083
TCONS_00001739	XLOC_001360	Sscle10g078970	Chr_10:1417075-1421058	2997	0.163703	0.0120474	0.0734109	0.0722381	0.0603017	0.0492388	0.044371
TCONS_00001740	XLOC_001361	Sscle10g079010	Chr_10:1433306-1433771	411	936973	134875	80457	111.5	318299	384147	635235
TCONS_00001741	XLOC_001362	Sscle10g079030	Chr_10:1437907-1442668	4380	0.540592	0.597481	0.607803	0.649025	140753	0.477938	0.900313
TCONS_00001742	XLOC_001363	Sscle10g079040	Chr_10:1446085-1447113	954	331837	793618	203556	133127	144448	586033	735455
TCONS_00001743	XLOC_001364	Sscle10g079070	Chr_10:1452506-1454805	1329	513983	892684	7.55	899127	131472	186821	136762
TCONS_00001744	XLOC_001364	Sscle10g079070	Chr_10:1452506-1454805	987	0.399367	555276	164598	300625	450219	178817	351106
TCONS_00001745	XLOC_001365	Sscle10g079090	Chr_10:1456704-1457564	756	0.0661304	0.119975	0	0	0	0.240974	0
TCONS_00001746	XLOC_001366	Sscle10g079120	Chr_10:1468594-1469737	1143	117151	946341	127788	918787	322232	874108	848221
TCONS_00001747	XLOC_001367	Sscle10g079140	Chr_10:1473836-1474859	1023	144294	209849	15355	14651	124868	165688	23139
TCONS_00001748	XLOC_001368	Sscle10g079150	Chr_10:1476626-1478143	1470	197429	168884	157367	162124	133529	772958	139875
TCONS_00001749	XLOC_001369	Sscle10g079160	Chr_10:1487853-1488387	414	990142	135639	104239	126974	401148	136927	602825
TCONS_00001750	XLOC_001370	Sscle10g079190	Chr_10:1495035-1498605	3209	0.268678	0.000122211	0.490321	155305	397754	8.81672	0.504281
TCONS_00001751	XLOC_001370	Sscle10g079190	Chr_10:1495035-1498605	2973	0.254136	395757	333553	906337	469938	20297	927175
TCONS_00001752	XLOC_001370	Sscle10g079190	Chr_10:1495035-1498605	2406	16273	752287	441544	406648	381364	380711	662349
TCONS_00001753	XLOC_001371	Sscle10g079220	Chr_10:1504514-1508631	2498	106442	115963	144469	35368	45282	559874	153561
TCONS_00001754	XLOC_001371	Sscle10g079220	Chr_10:1504514-1508631	1119	140497	890511	89726	483166	951205	888921	995693
TCONS_00001755	XLOC_001372	Sscle10g079240	Chr_10:1511359-1512773	1299	129693	824673	877395	789856	115572	229811	196534
TCONS_00001756	XLOC_001372	Sscle10g079240	Chr_10:1511359-1512773	840	222285	195886	157687	134124	97898	124011	90197
TCONS_00001757	XLOC_001373	Sscle10g079260	Chr_10:1520702-1520900	198	0	0	0	0	0	0	0
TCONS_00001758	XLOC_001374	Sscle10g079280	Chr_10:1521603-1525424	2156	244715	113413	190572	126268	116338	10848	17279
TCONS_00001759	XLOC_001374	Sscle10g079280	Chr_10:1521603-1525424	1467	488965	350377	407905	368896	185526	112781	176769
TCONS_00001760	XLOC_001375	Sscle10g079290	Chr_10:1526549-1527755	1206	0.826371	0.301032	104023	0.611663	0.768264	679369	104289
TCONS_00001761	XLOC_001376	Sscle10g079300	Chr_10:1530131-1533230	3039	0.113501	0.137765	0.0827484	0.0387167	0.0654609	0.0620867	0.168676
TCONS_00001762	XLOC_001377	Sscle10g079320	Chr_10:1538399-1539497	936	382069	362668	365479	261477	251074	241634	362008
TCONS_00001763	XLOC_001378	Sscle10g079330	Chr_10:1540829-1541561	732	0.033877	0	0.065907	0	0	0	0
TCONS_00001764	XLOC_001379	Sscle10g079340	Chr_10:1542360-1543317	957	0.860291	0.481559	0.228243	0.36034	0.626398	0.31788	0
TCONS_00001765	XLOC_001380	Sscle10g079360	Chr_10:1546779-1547962	624	282746	0.654994	0.988013	364867	938178	165611	796297
TCONS_00001766	XLOC_001380	Sscle10g079360	Chr_10:1546779-1547962	225	382513	134006	283421	674831	0.623948	0	0
TCONS_00001767	XLOC_001381	Sscle10g079390	Chr_10:1555109-1557663	2256	210959	271044	305053	162558	380253	203793	240533
TCONS_00001768	XLOC_001382	Sscle10g079410	Chr_10:1566200-1567702	1392	358708	141208	226584	122586	78678	449218	147185
TCONS_00001769	XLOC_001383	Sscle10g079430	Chr_10:1571133-1572044	804	130937	825754	114331	686508	719238	173.91	977896
TCONS_00001770	XLOC_001384	Sscle10g079480	Chr_10:1583506-1585538	1653	0.783028	121574	0.52968	0.254086	565499	420162	242229
TCONS_00001771	XLOC_001384	Sscle10g079480	Chr_10:1583506-1585538	957	17464	37052	28703	117439	0.403836	0.644305	235997
TCONS_00001772	XLOC_001384	Sscle10g079480	Chr_10:1583506-1585538	1433	87241	571571	10.23	460331	124461	160569	14065
TCONS_00001773	XLOC_001385	Sscle10g079490	Chr_10:1595199-1595766	567	0	0	0.0949255	0	0	0	0
TCONS_00001774	XLOC_001386	Sscle10g079500	Chr_10:1602627-1607973	4585	658834	795169	671918	804318	107319	800798	601844
TCONS_00001775	XLOC_001386	Sscle10g079500	Chr_10:1602627-1607973	1158	309051	245203	210982	109718	167818	776987	10213
TCONS_00001776	XLOC_001387	Sscle10g079510	Chr_10:1610649-1611627	978	0.0421321	0	0.123745	0.0540434	0	0	0.0782739
TCONS_00001777	XLOC_001388	Sscle10g079530	Chr_10:1622860-1624075	783	0.0517582	0	0	0	0	0	0
TCONS_00001778	XLOC_001389	Sscle10g079540	Chr_10:1625276-1627301	2025	0.148635	0.0632362	0	0.0425827	0	0	0.0580594
TCONS_00001779	XLOC_001390	Sscle10g079550	Chr_10:1627416-1628109	693	0.111989	0.0646142	0.0529302	0.119611	0	0	0
TCONS_00001780	XLOC_001391	Sscle10g079580	Chr_10:1635929-1637094	1050	735879	509451	463199	583576	331183	638502	566444
TCONS_00001781	XLOC_001392	Sscle10g079590	Chr_10:1637888-1639212	1269	319.22	713625	949991	610596	1451.16	737038	1364.51
TCONS_00001782	XLOC_001393	Sscle10g079620	Chr_10:1651842-1652259	417	257584	346186	208156	232317	455751	328065	260029
TCONS_00001783	XLOC_001394	Sscle10g079630	Chr_10:1653585-1655543	1725	293571	196144	313052	264974	850812	767578	39125
TCONS_00001784	XLOC_001395	Sscle10g079640	Chr_10:1656365-1657547	819	227889	183021	762656	860378	730157	19709	990941
TCONS_00001785	XLOC_001396	Sscle10g079650	Chr_10:1658833-1659931	1050	158584	138023	105441	109392	306503	367289	256467
TCONS_00001786	XLOC_001397	Sscle10g079690	Chr_10:1666574-1670316	3445	441663	200051	304727	442294	316284	310369	206187
TCONS_00001787	XLOC_001397	Sscle10g079690	Chr_10:1666574-1670316	1746	811289	267722	956533	993822	102398	34726	40916
TCONS_00001788	XLOC_001398	Sscle10g079700	Chr_10:1671599-1673715	1938	0.0488383	0.0655036	0.0887805	0.173438	0.0400161	0.0733085	0
TCONS_00001789	XLOC_001399	Sscle10g079730	Chr_10:1678450-1679422	972	767809	21584	406197	386709	142639	927306	222749
TCONS_00001790	XLOC_001400	Sscle10g079760	Chr_10:1696157-1701900	5628	954031	108.96	116704	131158	176898	372114	756901
TCONS_00001791	XLOC_001401	Sscle10g079770	Chr_10:1734147-1736172	264	637671	110355	504408	521674	125705	438966	475229
TCONS_00001792	XLOC_001402	Sscle10g079790	Chr_10:1745218-1747255	1387	256933	136699	172837	146868	130976	326781	224818
TCONS_00001793	XLOC_001402	Sscle10g079790	Chr_10:1745218-1747255	705	44744	264933	29564	235448	818421	130791	113966
TCONS_00001794	XLOC_001403	Sscle10g079810	Chr_10:1748856-1750364	1065	209667	227852	60939	341752	915323	156826	256829
TCONS_00001795	XLOC_001404	Sscle10g079830	Chr_10:1758435-1760816	2172	450942	528064	53736	647955	75.25	570681	523469
TCONS_00001796	XLOC_001405	Sscle10g079840	Chr_10:1762441-1763785	1344	321349	861966	552555	633735	386863	507618	356771
TCONS_00001797	XLOC_001406	Sscle10g079860	Chr_10:1771562-1774250	2359	479429	23553	360152	266037	48496	842681	839307
TCONS_00001798	XLOC_001406	Sscle10g079860	Chr_10:1771562-1774250	1074	239636	161739	152681	17289	123055	237084	143537
TCONS_00001799	XLOC_001406	Sscle10g079870	Chr_10:1771562-1774250	309	0	0.0830224	0	0	0	0	0
TCONS_00001800	XLOC_001407	Sscle10g079890	Chr_10:1776969-1783325	6162	105979	173533	0.690456	129094	865514	290436	409553
TCONS_00001801	XLOC_001407	Sscle10g079880	Chr_10:1776969-1783325	1836	0	0.0393248	0.257372	0.086112	0	148214	0.630715
TCONS_00001802	XLOC_001407	Sscle10g079890	Chr_10:1776969-1783325	3006	203422	209822	0.215083	0.830237	113461	0.078303	0.278065
TCONS_00001803	XLOC_001408	Sscle10g079940	Chr_10:1793119-1798477	1272	236599	373796	19502	323944	127712	1483	188757
TCONS_00001804	XLOC_001408	Sscle10g079940	Chr_10:1793119-1798477	3302	844978	106978	783274	109963	135967	72257	110912
TCONS_00001805	XLOC_001409	Sscle10g079960	Chr_10:1801866-1802193	327	0	0.267865	0	0	0	0	0.357399
TCONS_00001806	XLOC_001410	Sscle10g079970	Chr_10:1803842-1804211	369	0.266023	0.235032	0	0	0	0	0.388905
TCONS_00001807	XLOC_001411	Sscle10g079980	Chr_10:1805839-1808726	1435	138623	192314	180435	128775	34196	203908	385864
TCONS_00001808	XLOC_001411	Sscle10g079980	Chr_10:1805839-1808726	1215	223099	211219	232624	172901	290251	0.873295	231272
TCONS_00001809	XLOC_001412	Sscle10g080000	Chr_10:1809623-1810644	876	198.46	233123	444673	579642	871527	1107.03	387258
TCONS_00001810	XLOC_001413	Sscle10g080010	Chr_10:1812711-1813200	423	0	0	0.091318	0	0	0	0
TCONS_00001811	XLOC_001414	-	Chr_10:1826981-1828767	1786	716848	103771	30.32	548619	106674	603271	514267
TCONS_00001812	XLOC_001415	Sscle10g080040	Chr_10:1829592-1833640	3862	527711	367913	157387	159417	276332	150643	270627
TCONS_00001813	XLOC_001415	Sscle10g080040	Chr_10:1829592-1833640	1683	0.942301	357801	824656	123499	803616	122108	297546
TCONS_00001814	XLOC_001416	Sscle10g080060	Chr_10:1841531-1842923	1281	537322	150987	995685	922276	262781	187182	237066
TCONS_00001815	XLOC_001417	Sscle10g080080	Chr_10:1846870-1851654	4740	138282	118067	177655	141841	147058	723417	119624
TCONS_00001816	XLOC_001418	Sscle10g080100	Chr_10:1858413-1860634	2049	309752	357162	0.781794	240562	558809	370287	374361
TCONS_00001817	XLOC_001418	Sscle10g080100	Chr_10:1858413-1860634	2164	151496	0.994772	118655	0.865183	670552	0.775434	0.638984
TCONS_00001818	XLOC_001418	Sscle10g080100	Chr_10:1858413-1860634	1155	347664	450871	173788	384671	157.54	160879	132549
TCONS_00001819	XLOC_001419	Sscle10g080120	Chr_10:1863628-1866992	3099	402278	293568	411958	368656	274359	333448	380953
TCONS_00001820	XLOC_001420	Sscle10g080190	Chr_10:1883246-1884790	1302	132133	147799	611684	826333	741731	828595	270514
TCONS_00001821	XLOC_001421	Sscle10g080210	Chr_10:1888853-1890051	1146	294664	469794	167585	386056	441708	453385	297428
TCONS_00001822	XLOC_001422	Sscle10g080230	Chr_10:1893894-1895528	1312	297973	389918	230568	486007	636831	143481	955318
TCONS_00001823	XLOC_001422	Sscle10g080230	Chr_10:1893894-1895528	879	401323	267188	542203	13342	125939	284963	940442
TCONS_00001824	XLOC_001423	Sscle10g080240	Chr_10:1900572-1901492	639	300246	169805	283923	197058	315722	377097	210438
TCONS_00001825	XLOC_001424	Sscle10g080270	Chr_10:1919325-1921331	1851	442871	545105	900776	881311	754825	142854	699592
TCONS_00001826	XLOC_001425	Sscle10g080300	Chr_10:1928023-1929008	624	670199	545169	568669	628708	371227	678377	433779
TCONS_00001827	XLOC_001426	Sscle10g080340	Chr_10:1935337-1937305	1863	940889	622881	636454	67275	483965	39588	579415
TCONS_00001828	XLOC_001427	Sscle10g080360	Chr_10:1941585-1943662	2001	0.0808491	0.0493626	0.065696	0.0280405	0.40647	0.205818	0.0684076
TCONS_00001829	XLOC_001428	Sscle10g080380	Chr_10:1947357-1952532	4434	497478	529215	300633	292931	24028	0.570126	338648
TCONS_00001830	XLOC_001429	Sscle10g080390	Chr_10:1953789-1957627	3777	0.0596249	126999	0.206103	0.435694	25983	213095	394382
TCONS_00001831	XLOC_001430	Sscle10g080410	Chr_10:1960867-1962147	1026	2652.97	2281.85	3378.92	1983.9	1297.69	3386.05	1859.4
TCONS_00001832	XLOC_001431	Sscle10g080440	Chr_10:1977100-1977673	573	0	0	0.116785	0.371619	0.107989	0.185082	0
TCONS_00001833	XLOC_001432	Sscle10g080450	Chr_10:1978370-1978859	489	0	0	0	0	0	0	0
TCONS_00001834	XLOC_001433	Sscle10g080480	Chr_10:1991621-1991777	156	409612	313429	290216	42827	154061	0	681533
TCONS_00001835	XLOC_001434	Sscle10g080490	Chr_10:1992926-1996076	3015	130482	119959	135267	149501	205104	158139	145201
TCONS_00001836	XLOC_001435	Sscle10g080510	Chr_10:2000161-2003505	3291	466363	361201	162917	162373	746547	0.649628	244838
TCONS_00001837	XLOC_001436	-	Chr_10:2012722-2014586	1531	0.0119584	42532	0.0904991	147697	430045	250286	104522
TCONS_00001838	XLOC_001437	Sscle10g080540	Chr_10:2019248-2020212	858	0.113573	0.401367	0.189232	0.141254	146775	0.39511	792636
TCONS_00001839	XLOC_001438	Sscle10g080580	Chr_10:2027484-2027759	222	522546	1077.76	207362	1050.44	236191	431308	192894
TCONS_00001840	XLOC_001439	Sscle10g080590	Chr_10:2028285-2032249	3759	0.197168	253199	0.324536	158071	503643	176991	305349
TCONS_00001841	XLOC_001440	Sscle10g080600	Chr_10:2032452-2032776	324	0.130381	0	0	0	0	0	0
TCONS_00001842	XLOC_001441	Sscle10g080610	Chr_10:2033192-2034269	1077	0.305849	0.360485	0.37449	0.82935	121392	0.484441	0.646459
TCONS_00001843	XLOC_001442	Sscle10g080620	Chr_10:2036081-2036858	777	263937	277515	173912	181374	151741	236654	115606
TCONS_00001844	XLOC_001443	Sscle10g080640	Chr_10:2040935-2041430	495	0.533634	0.0682851	0.736426	0.322988	0.543366	109386	220422
TCONS_00001845	XLOC_001444	Sscle10g080660	Chr_10:2043415-2047556	2924	477677	247983	258769	205938	536818	262063	135602
TCONS_00001846	XLOC_001444	Sscle10g080660	Chr_10:2043415-2047556	2718	362698	182876	274981	125997	789553	322554	864686
TCONS_00001847	XLOC_001444	Sscle10g080660	Chr_10:2043415-2047556	1434	256011	118857	926638	724711	142093	369382	227592
TCONS_00001848	XLOC_001445	Sscle10g080680	Chr_10:2047898-2049687	1521	192014	93791	858213	976431	100097	136659	78505
TCONS_00001849	XLOC_001446	Sscle10g080700	Chr_10:2054072-2054437	186	116.09	266408	225854	146426	968034	224594	664782
TCONS_00001850	XLOC_001447	Sscle10g080710	Chr_10:2056881-2058165	1284	382017	31023	347399	263858	504176	435358	396291
TCONS_00001851	XLOC_001448	Sscle10g080730	Chr_10:2063928-2064527	408	0.291043	0.428217	0.466718	0.667976	0.38141	0.554249	0.488692
TCONS_00001852	XLOC_001449	Sscle10g080760	Chr_10:2069804-2071555	536	821355	1073.26	819953	748.5	734516	1955.79	1112.02
TCONS_00001853	XLOC_001449	Sscle10g080760	Chr_10:2069804-2071555	330	613125	299399	605747	642.82	0	234398	0.94794
TCONS_00001854	XLOC_001450	Sscle10g080770	Chr_10:2072840-2076874	3921	21089	185011	146905	166406	154469	359357	144541
TCONS_00001855	XLOC_001451	Sscle10g080780	Chr_10:2078055-2079616	1479	237134	18284	159647	116528	215478	188885	222298
TCONS_00001856	XLOC_001452	Sscle10g080850	Chr_10:2096449-2098100	1383	442011	212637	336181	24404	19.05	432705	301242
TCONS_00001857	XLOC_001452	Sscle10g080850	Chr_10:2096449-2098100	603	92744	682782	779268	552461	364452	598413	608608
TCONS_00001858	XLOC_001453	Sscle10g080870	Chr_10:2100844-2101553	558	430381	335544	471178	399389	3.97	188997	431112
TCONS_00001859	XLOC_001454	Sscle10g080880	Chr_10:2102636-2104461	1491	0.246944	131493	212033	647291	0.252176	116183	0.362949
TCONS_00001860	XLOC_001455	Sscle10g074820	Chr_10:6680-9026	2178	131.28	583262	669759	458588	323273	463017	487706
TCONS_00001861	XLOC_001456	Sscle10g074850	Chr_10:14937-17017	1998	233944	162255	492955	118263	70066	109175	312098
TCONS_00001862	XLOC_001457	Sscle10g074860	Chr_10:17714-19821	1827	0.818774	167756	180873	16148	241317	360568	313225
TCONS_00001863	XLOC_001458	Sscle10g074900	Chr_10:26272-26964	633	0.0621829	0	0.040487	0.290775	0.141689	0	0.211702
TCONS_00001864	XLOC_001459	Sscle10g074910	Chr_10:27710-28915	1149	0.207402	0.258191	0.142072	0.342823	0.456463	0.483672	0.248806
TCONS_00001865	XLOC_001460	Sscle10g074940	Chr_10:44305-46543	2121	188329	215858	740447	205887	475061	136209	374363
TCONS_00001866	XLOC_001461	Sscle10g074960	Chr_10:50131-51905	1662	356547	251829	958882	113555	575068	621224	486314
TCONS_00001867	XLOC_001462	Sscle10g074970	Chr_10:53838-55610	1617	108581	617311	294824	533911	515016	460398	284444
TCONS_00001868	XLOC_001463	Sscle10g074990	Chr_10:61290-61986	696	169543	805972	162249	941487	384129	103106	813607
TCONS_00001869	XLOC_001464	Sscle10g075000	Chr_10:62673-63180	507	0.508512	0.62619	0.769374	0.501152	0.418498	113643	147367
TCONS_00001870	XLOC_001465	Sscle10g075010	Chr_10:64202-69146	4402	157274	107586	972941	112376	186834	134815	111472
TCONS_00001871	XLOC_001465	Sscle10g075010	Chr_10:64202-69146	1980	110575	757578	128814	743704	624517	808562	5496
TCONS_00001872	XLOC_001465	Sscle10g075020	Chr_10:64202-69146	1095	905397	234121	686409	853968	235245	690759	125791
TCONS_00001873	XLOC_001466	Sscle10g075040	Chr_10:73135-77226	3927	390749	423395	539038	445275	46876	108583	497676
TCONS_00001874	XLOC_001467	Sscle10g075060	Chr_10:81507-82467	852	0.0282075	0	0.0621525	0.0434162	0	0	0.0944528
TCONS_00001875	XLOC_001468	Sscle10g075070	Chr_10:84565-85063	498	0	0	0	0	0	0	0
TCONS_00001876	XLOC_001469	Sscle10g075080	Chr_10:86589-88815	2226	306907	237952	238405	306533	252327	273382	21041
TCONS_00001877	XLOC_001470	Sscle10g075090	Chr_10:89794-90719	789	278662	215479	133121	170836	175729	178739	23256
TCONS_00001878	XLOC_001471	-	Chr_10:94493-95591	1098	124085	251168	202516	472823	688361	372161	277034
TCONS_00001879	XLOC_001472	Sscle10g075130	Chr_10:112547-112890	285	0.480499	0	0	0.906538	0	0	0
TCONS_00001880	XLOC_001473	Sscle10g075140	Chr_10:119038-119433	264	0.335472	55864	109852	0	393259	189814	163728
TCONS_00001881	XLOC_001474	Sscle10g075150	Chr_10:122923-124128	708	230671	232065	275209	175.87	174709	444698	217091
TCONS_00001882	XLOC_001475	Sscle10g075160	Chr_10:124866-126482	1467	516713	431528	376228	59128	653276	604207	404916
TCONS_00001883	XLOC_001476	Sscle10g075170	Chr_10:128258-130100	1245	160281	117973	132604	107959	115514	344038	725906
TCONS_00001884	XLOC_001477	Sscle10g075190	Chr_10:137322-140730	3189	106203	627843	868453	820052	714422	102582	92549
TCONS_00001885	XLOC_001477	Sscle10g075180	Chr_10:137322-140730	660	0	0	0	0	0.00268686	0.0410853	0
TCONS_00001886	XLOC_001477	Sscle10g075190	Chr_10:137322-140730	1350	485183	54943	414896	384079	217828	707283	357169
TCONS_00001887	XLOC_001478	Sscle10g075210	Chr_10:143135-145214	1830	710883	457686	428062	362666	246579	14389	372144
TCONS_00001888	XLOC_001479	Sscle10g075240	Chr_10:145451-152464	5100	15712	157545	237836	166869	263901	397497	305279
TCONS_00001889	XLOC_001479	Sscle10g075230	Chr_10:145451-152464	618	0	425991	0	0.0782917	0	0	0
TCONS_00001890	XLOC_001479	Sscle10g075240	Chr_10:145451-152464	1098	487597	152362	851469	480401	316249	122269	170212
TCONS_00001891	XLOC_001479	Sscle10g075250	Chr_10:145451-152464	1179	749633	120931	165334	898162	75687	180265	104108
TCONS_00001892	XLOC_001480	Sscle10g075270	Chr_10:160589-161464	666	442094	128292	222.42	514922	75259	669092	779687
TCONS_00001893	XLOC_001481	Sscle10g075290	Chr_10:165768-168342	2298	315745	546134	177283	391949	237188	487794	189561
TCONS_00001894	XLOC_001482	Sscle10g075300	Chr_10:172102-175600	3498	517081	290311	332866	281145	184822	4322	240173
TCONS_00001895	XLOC_001483	Sscle10g075320	Chr_10:180026-180353	213	100828	499351	106764	439.32	192346	463042	103283
TCONS_00001896	XLOC_001484	Sscle10g075350	Chr_10:189292-189646	354	118836	532617	535411	671972	319898	134066	277812
TCONS_00001897	XLOC_001485	Sscle10g075380	Chr_10:203391-206119	2625	119025	104354	107015	117826	108762	205353	113451
TCONS_00001898	XLOC_001486	Sscle10g075400	Chr_10:208317-209009	579	16648	542667	197385	404673	559683	704137	792564
TCONS_00001899	XLOC_001487	-	Chr_10:209590-210413	762	120748	193122	128465	191346	0.083854	302832	820201
TCONS_00001900	XLOC_001488	Sscle10g075410	Chr_10:211864-213849	1650	740651	180042	774007	992268	357082	163086	256732
TCONS_00001901	XLOC_001489	Sscle10g075440	Chr_10:219286-219869	474	792963	474623	156667	219272	13109	107166	422291
TCONS_00001902	XLOC_001490	Sscle10g075450	Chr_10:222864-223416	552	0	0	0	0	0	0	0
TCONS_00001903	XLOC_001491	Sscle10g075460	Chr_10:224800-226222	1254	175758	2309.07	1621.01	949594	621.03	867229	550587
TCONS_00001904	XLOC_001492	Sscle10g075480	Chr_10:226865-229997	2666	96919	586283	243152	359476	648936	599602	672399
TCONS_00001905	XLOC_001492	Sscle10g075470	Chr_10:226865-229997	1191	0	421271	403768	666616	329952	108137	158992
TCONS_00001906	XLOC_001492	Sscle10g075480	Chr_10:226865-229997	432	928294	571991	50688	180451	0	502448	170282
TCONS_00001907	XLOC_001493	Sscle10g075530	Chr_10:231311-242047	9578	629894	894777	82954	103045	134592	708594	118548
TCONS_00001908	XLOC_001493	Sscle10g075500	Chr_10:231311-242047	1191	0	0	0	0	0	0.381832	0
TCONS_00001909	XLOC_001493	Sscle10g075510	Chr_10:231311-242047	2271	841206	673368	126415	187854	203276	312142	837878
TCONS_00001910	XLOC_001493	Sscle10g075520	Chr_10:231311-242047	375	211114	616556	32696	250758	260018	141813	175906
TCONS_00001911	XLOC_001493	Sscle10g075530	Chr_10:231311-242047	1566	0	0	0.248784	0	0.0138844	0	0
TCONS_00001912	XLOC_001493	Sscle10g075540	Chr_10:231311-242047	1356	923501	127245	131429	110034	877394	289521	801345
TCONS_00001913	XLOC_001494	Sscle10g075550	Chr_10:242275-243031	459	169892	377288	236892	662726	733365	1077.18	316588
TCONS_00001914	XLOC_001495	Sscle10g075560	Chr_10:243643-244841	1017	3729.18	7297.28	11749.7	5498.53	14910.7	2632.35	8034.69
TCONS_00001915	XLOC_001496	Sscle10g075600	Chr_10:261320-262733	1296	0.160552	275738	312496	242085	143196	520733	184737
TCONS_00001916	XLOC_001497	Sscle10g075640	Chr_10:271907-273966	1335	0.919025	154501	838159	68224	582091	272514	879787
TCONS_00001917	XLOC_001498	-	Chr_10:275303-277988	2685	23265	556861	475468	59389	130211	159961	697186
TCONS_00001918	XLOC_001499	Sscle10g075660	Chr_10:280996-288119	7056	0.442026	0.640949	0.25746	0.551923	0.900036	0.134354	0.611005
TCONS_00001919	XLOC_001500	Sscle10g075670	Chr_10:289382-291464	1983	997455	135339	281853	133284	636705	150009	29352
TCONS_00001920	XLOC_001500	Sscle10g075670	Chr_10:289382-291464	990	646456	953307	172496	578085	175114	203251	233375
TCONS_00001921	XLOC_001501	Sscle10g075710	Chr_10:307716-314871	7049	491147	654658	615236	608893	671239	424451	750728
TCONS_00001922	XLOC_001501	Sscle10g075710	Chr_10:307716-314871	5745	165505	463588	379949	330541	301185	0.722543	214518
TCONS_00001923	XLOC_001502	Sscle10g075750	Chr_10:327839-332532	4638	0.618387	132725	103574	14617	406624	0.388234	32421
TCONS_00001924	XLOC_001503	Sscle10g075760	Chr_10:333197-336403	2784	0.135823	0.580728	0.573755	0.64194	194945	0.101239	130344
TCONS_00001925	XLOC_001504	Sscle10g075770	Chr_10:336499-338221	1669	100662	763262	775541	104648	104961	204713	139241
TCONS_00001926	XLOC_001504	Sscle10g075770	Chr_10:336499-338221	711	161386	171837	833748	188977	74814	226904	727676
TCONS_00001927	XLOC_001505	Sscle10g075810	Chr_10:349388-349671	252	0.778733	0	0	0.699731	137827	0.886543	0
TCONS_00001928	XLOC_001506	Sscle10g075830	Chr_10:352130-353572	1107	13278	579492	11458	196773	506307	992769	317748
TCONS_00001929	XLOC_001507	Sscle10g075840	Chr_10:353945-357945	3713	599307	760187	511463	894159	634185	370205	603791
TCONS_00001930	XLOC_001507	Sscle10g075840	Chr_10:353945-357945	3114	659787	411934	604786	239875	882531	302745	106893
TCONS_00001931	XLOC_001508	Sscle10g075850	Chr_10:358854-359588	351	1489.68	2114.24	1775.5	1596.11	758884	1380.3	840058
TCONS_00001932	XLOC_001509	Sscle10g075880	Chr_10:382636-384481	1725	400211	563532	335139	569053	405751	857237	50009
TCONS_00001933	XLOC_001510	Sscle10g075900	Chr_10:393263-396614	3177	132887	102932	196857	233493	696872	322801	402041
TCONS_00001934	XLOC_001510	Sscle10g075900	Chr_10:393263-396614	1407	722236	743746	126521	607496	663476	524793	0.787815
TCONS_00001935	XLOC_001511	Sscle10g075920	Chr_10:403489-404948	1209	706573	187428	186771	208012	163187	335683	262.68
TCONS_00001936	XLOC_001512	Sscle10g075930	Chr_10:406288-410974	4426	153932	125775	14561	117672	223524	111173	193172
TCONS_00001937	XLOC_001512	Sscle10g075930	Chr_10:406288-410974	4507	16.12	940278	906933	865025	144866	100192	11533
TCONS_00001938	XLOC_001512	Sscle10g075930	Chr_10:406288-410974	3486	121324	142037	91405	701695	75817	0	167939
TCONS_00001939	XLOC_001513	Sscle10g075950	Chr_10:412812-413365	444	6882.9	2844.62	6014.2	3398.62	568577	2193.35	1750.15
TCONS_00001940	XLOC_001514	Sscle10g075960	Chr_10:413967-417491	3477	133001	201672	115379	143509	166451	326686	841714
TCONS_00001941	XLOC_001515	Sscle10g075970	Chr_10:418062-419413	1227	226152	241797	186514	307023	317034	35723	219781
TCONS_00001942	XLOC_001516	Sscle10g076000	Chr_10:425885-430126	3126	0.155372	0.24118	0.142462	0.417983	285276	0.31055	0.393698
TCONS_00001943	XLOC_001517	Sscle10g076010	Chr_10:432239-434133	1464	0.387106	0.396103	0.298169	0.42298	0.32516	0.329768	0.152967
TCONS_00001944	XLOC_001518	Sscle10g076030	Chr_10:440282-442758	2415	461464	238177	432061	276891	218262	175698	341294
TCONS_00001945	XLOC_001519	Sscle10g076050	Chr_10:442764-445324	1233	15874	224466	237095	241163	485566	555102	495569
TCONS_00001946	XLOC_001519	Sscle10g076050	Chr_10:442764-445324	624	365723	93299	612986	965645	595406	636572	207561
TCONS_00001947	XLOC_001520	Sscle10g076060	Chr_10:449394-457054	6443	670016	724965	811852	752898	148525	125997	154448
TCONS_00001948	XLOC_001520	Sscle10g076060	Chr_10:449394-457054	1716	246462	142463	151553	105424	286606	277271	721789
TCONS_00001949	XLOC_001520	Sscle10g076080	Chr_10:449394-457054	858	0.0954165	306771	0.963215	962838	155651	24586	124496
TCONS_00001950	XLOC_001521	Sscle10g076110	Chr_10:465730-467405	1401	555297	35403	264629	447579	209222	192028	295555
TCONS_00001951	XLOC_001522	Sscle10g076130	Chr_10:471703-473160	1386	656554	314261	481889	321034	329527	348439	34133
TCONS_00001952	XLOC_001523	Sscle10g076210	Chr_10:498522-501035	2387	23425	139517	0.951089	139885	828283	263613	136206
TCONS_00001953	XLOC_001523	Sscle10g076200	Chr_10:498522-501035	366	0.290804	0.349752	0.467418	0.71893	0.218971	0	0.513131
TCONS_00001954	XLOC_001523	Sscle10g076210	Chr_10:498522-501035	879	787389	241939	210642	381658	247969	751459	198557
TCONS_00001955	XLOC_001524	Sscle10g076250	Chr_10:503527-507003	3248	148609	27912	141935	18623	151242	44649	289871
TCONS_00001956	XLOC_001524	Sscle10g076230	Chr_10:503527-507003	774	0	124283	0	0	126735	681814	0
TCONS_00001957	XLOC_001524	Sscle10g076240	Chr_10:503527-507003	264	0	0	0	0	0	0	0
TCONS_00001958	XLOC_001524	Sscle10g076250	Chr_10:503527-507003	765	71101	83008	555062	704692	0.303592	500396	352327
TCONS_00001959	XLOC_001525	Sscle10g076280	Chr_10:512799-515617	2763	48985	126739	318765	204431	648952	107077	137884
TCONS_00001960	XLOC_001526	Sscle10g076310	Chr_10:520511-524272	3522	115431	113767	174265	138397	158465	77567	184525
TCONS_00001961	XLOC_001526	Sscle10g076310	Chr_10:520511-524272	2283	529265	844702	806434	381866	497621	168494	345127
TCONS_00001962	XLOC_001527	Sscle10g076340	Chr_10:529794-531297	1422	0.351548	100911	0.287846	358175	341535	16184	210294
TCONS_00001963	XLOC_001528	Sscle10g076350	Chr_10:535771-537743	1683	0.0554596	0.0195081	0	0	0.0227241	0	0.0299168
TCONS_00001964	XLOC_001529	Sscle10g076360	Chr_10:540137-541887	1576	0.430894	148685	104758	116053	688791	479416	464532
TCONS_00001965	XLOC_001529	Sscle10g076360	Chr_10:540137-541887	585	0.0898407	189076	0.260235	0.451408	261759	146438	147443
TCONS_00001966	XLOC_001530	Sscle10g076370	Chr_10:543922-545374	1173	0.0308787	0.0452773	0.0793166	0	0	0	0
TCONS_00001967	XLOC_001531	Sscle10g076380	Chr_10:548314-554090	5646	364017	432847	351513	34186	357946	110724	336848
TCONS_00001968	XLOC_001532	Sscle10g076390	Chr_10:555036-556201	1017	140824	491118	100127	412727	398558	291942	640719
TCONS_00001969	XLOC_001533	Sscle10g076400	Chr_10:558358-559986	1449	137334	140334	167259	168224	145434	195245	187497
TCONS_00001970	XLOC_001534	Sscle10g076450	Chr_10:579287-580109	822	378191	259779	285665	253643	234088	259236	245846
TCONS_00001971	XLOC_001535	Sscle10g076470	Chr_10:583682-584378	696	115066	829313	108468	860907	674912	426905	101663
TCONS_00001972	XLOC_001536	Sscle10g076490	Chr_10:589819-590950	1053	2196	113824	249405	303111	112977	252474	118285
TCONS_00001973	XLOC_001537	Sscle10g076530	Chr_10:603046-605728	2508	65491	506365	733767	423613	382362	221815	435415
TCONS_00001974	XLOC_001538	Sscle10g076540	Chr_10:608087-608971	831	389342	196558	116495	944767	858463	100417	723693
TCONS_00001975	XLOC_001539	Sscle10g076550	Chr_10:609934-612712	2484	0.286233	4669	914022	601024	229736	874101	124141
TCONS_00001976	XLOC_001540	Sscle10g076600	Chr_10:653148-653604	456	0.445964	0.773774	0.457921	0.9987	43668	0.692707	140477
TCONS_00001977	XLOC_001541	Sscle10g076630	Chr_10:660532-664143	3462	148558	157341	155203	134267	148295	184015	172519
TCONS_00001978	XLOC_001542	Sscle10g076640	Chr_10:664562-665616	1005	513908	187131	372433	25.81	237433	283482	223398
TCONS_00001979	XLOC_001543	Sscle10g076660	Chr_10:667135-668772	1383	338119	221031	261064	158755	256988	154044	243451
TCONS_00001980	XLOC_001544	Sscle10g076670	Chr_10:669165-674951	3127	796956	799328	692889	101313	205092	105384	15062
TCONS_00001981	XLOC_001544	Sscle10g076670	Chr_10:669165-674951	1050	416113	350576	261433	399539	33107	792768	158534
TCONS_00001982	XLOC_001544	Sscle10g076680	Chr_10:669165-674951	261	0	114333	0	0	0	0.718866	0.0893711
TCONS_00001983	XLOC_001545	Sscle10g076700	Chr_10:676024-676786	762	123712	129125	246729	237023	324474	493307	489977
TCONS_00001984	XLOC_001546	Sscle10g076710	Chr_10:678291-680510	2078	524591	508049	508147	417743	988251	105343	892585
TCONS_00001985	XLOC_001546	Sscle10g076710	Chr_10:678291-680510	1473	110718	27467	140925	133926	131498	112551	541951
TCONS_00001986	XLOC_001547	Sscle10g076740	Chr_10:687275-687898	522	921705	162.04	906961	154565	75178	111294	913804
TCONS_00001987	XLOC_001548	Sscle10g076760	Chr_10:689861-691733	1344	329517	296583	285313	19961	281422	476661	303477
TCONS_00001988	XLOC_001549	Sscle10g076790	Chr_10:697221-699403	1978	45165	250376	675472	350032	188.91	384424	259305
TCONS_00001989	XLOC_001549	Sscle10g076790	Chr_10:697221-699403	1245	43406	399803	604012	190878	44176	901688	421687
TCONS_00001990	XLOC_001550	Sscle10g076800	Chr_10:699960-702269	2188	32117	439537	493937	510751	492025	855469	412018
TCONS_00001991	XLOC_001550	Sscle10g076800	Chr_10:699960-702269	897	0.736112	137477	0.688455	198037	51894	495312	328624
TCONS_00001992	XLOC_001551	Sscle10g076840	Chr_10:706455-715074	4587	862657	403598	515187	333298	280382	181495	400567
TCONS_00001993	XLOC_001552	Sscle10g076850	Chr_10:716118-717155	966	135.27	167972	175186	130795	165168	222801	129094
TCONS_00001994	XLOC_001553	Sscle10g076860	Chr_10:717447-720191	1036	228709	128372	178302	159623	971247	315162	129838
TCONS_00001995	XLOC_001553	Sscle10g076860	Chr_10:717447-720191	1057	0.0234661	0.0180749	571789	325164	144756	739638	723887
TCONS_00001996	XLOC_001553	Sscle10g076860	Chr_10:717447-720191	624	421747	557772	352308	344577	0	589575	0
TCONS_00001997	XLOC_001554	Sscle10g076890	Chr_10:724084-726892	246	118419	468743	136009	327444	124573	477653	160087
TCONS_00001998	XLOC_001555	Sscle10g076910	Chr_10:728251-729838	1269	0.33662	0.279365	0.172269	0.66769	0.273145	0.0578069	0.340854
[truncated: 12,525 more rows]
