# Supplementary material for: Genome‐wide alternative splicing profiling in the fungal plant pathogen Sclerotinia sclerotiorum during the colonization of diverse host families
Source: Mol Plant Pathol. 2020 Oct 28;22(1):31–47. doi: 10.1111/mpp.13006 (PMC7749757; doi:10.1111/mpp.13006)
Supplement: Supplementary file 12 [file MPP-22-31-s012.xlsx]

## Sheet: 01-PFAM annotations
transcript_id	gene_id	gene_name	chromosome	start	end	accession	target_name	isoform
TCONS_00000705	XLOC_000547	Sscle01g000010	Chr_01	296	1744	PF04719.13	TAFII28	isoform1
TCONS_00000706	XLOC_000547	Sscle01g000010	Chr_01	296	1744	PF04719.13	TAFII28	isoform2
TCONS_00000003	XLOC_000003	Sscle01g000060	Chr_01	13021	16006	PF00175.20	NAD_binding_1	isoform1
TCONS_00000004	XLOC_000003	Sscle01g000060	Chr_01	13021	16006	PF00175.20	NAD_binding_1	isoform2
TCONS_00000005	XLOC_000003	Sscle01g000060	Chr_01	13021	16006	PF00175.20	NAD_binding_1	isoform3
TCONS_00000003	XLOC_000003	Sscle01g000060	Chr_01	13021	16006	PF00667.19	FAD_binding_1	isoform1
TCONS_00000004	XLOC_000003	Sscle01g000060	Chr_01	13021	16006	PF00667.19	FAD_binding_1	isoform2
TCONS_00000005	XLOC_000003	Sscle01g000060	Chr_01	13021	16006	PF00667.19	FAD_binding_1	isoform3
TCONS_00000709	XLOC_000550	Sscle01g000090	Chr_01	22865	25489	NA	NA	isoform1
TCONS_00000710	XLOC_000550	Sscle01g000090	Chr_01	22865	25489	NA	NA	isoform2
TCONS_00000715	XLOC_000554	Sscle01g000150	Chr_01	40899	46391	PF00676.19	E1_dh	isoform1
TCONS_00000715	XLOC_000554	Sscle01g000150	Chr_01	40899	46391	PF13292.5	DXP_synthase_N	isoform1
TCONS_00000714	XLOC_000554	Sscle01g000160	Chr_01	40899	46391	PF00400.31	WD40	isoform1
TCONS_00000716	XLOC_000554	Sscle01g000160	Chr_01	40899	46391	PF00400.31	WD40	isoform1
TCONS_00000714	XLOC_000554	Sscle01g000160	Chr_01	40899	46391	PF00646.32	F-box	isoform1
TCONS_00000716	XLOC_000554	Sscle01g000160	Chr_01	40899	46391	PF00646.32	F-box	isoform1
TCONS_00000714	XLOC_000554	Sscle01g000160	Chr_01	40899	46391	PF00676.19	E1_dh	isoform1
TCONS_00000714	XLOC_000554	Sscle01g000160	Chr_01	40899	46391	PF11715.7	Nup160	isoform1
TCONS_00000716	XLOC_000554	Sscle01g000160	Chr_01	40899	46391	PF11715.7	Nup160	isoform1
TCONS_00000714	XLOC_000554	Sscle01g000160	Chr_01	40899	46391	PF12894.6	ANAPC4_WD40	isoform1
TCONS_00000716	XLOC_000554	Sscle01g000160	Chr_01	40899	46391	PF12894.6	ANAPC4_WD40	isoform1
TCONS_00000714	XLOC_000554	Sscle01g000160	Chr_01	40899	46391	PF12937.6	F-box-like	isoform1
TCONS_00000716	XLOC_000554	Sscle01g000160	Chr_01	40899	46391	PF12937.6	F-box-like	isoform1
TCONS_00000714	XLOC_000554	Sscle01g000160	Chr_01	40899	46391	PF13292.5	DXP_synthase_N	isoform1
TCONS_00000714	XLOC_000554	Sscle01g000160	Chr_01	40899	46391	PF13360.5	PQQ_2	isoform1
TCONS_00000716	XLOC_000554	Sscle01g000160	Chr_01	40899	46391	PF13360.5	PQQ_2	isoform1
TCONS_00000714	XLOC_000554	Sscle01g000160	Chr_01	40899	46391	PF14783.5	BBS2_Mid	isoform1
TCONS_00000716	XLOC_000554	Sscle01g000160	Chr_01	40899	46391	PF14783.5	BBS2_Mid	isoform1
TCONS_00000714	XLOC_000554	Sscle01g000160	Chr_01	40899	46391	PF16756.4	PALB2_WD40	isoform1
TCONS_00000716	XLOC_000554	Sscle01g000160	Chr_01	40899	46391	PF16756.4	PALB2_WD40	isoform1
TCONS_00000714	XLOC_000554	Sscle01g000160	Chr_01	40899	46391	PF17005.4	WD40_like	isoform1
TCONS_00000716	XLOC_000554	Sscle01g000160	Chr_01	40899	46391	PF17005.4	WD40_like	isoform1
TCONS_00000011	XLOC_000009	Sscle01g000200	Chr_01	53716	55237	PF00685.26	Sulfotransfer_1	isoform1
TCONS_00000012	XLOC_000009	Sscle01g000200	Chr_01	53716	55237	PF00685.26	Sulfotransfer_1	isoform2
TCONS_00000011	XLOC_000009	Sscle01g000200	Chr_01	53716	55237	PF12243.7	CTK3	isoform1
TCONS_00000012	XLOC_000009	Sscle01g000200	Chr_01	53716	55237	PF12243.7	CTK3	isoform2
TCONS_00000011	XLOC_000009	Sscle01g000200	Chr_01	53716	55237	PF12350.7	CTK3_C	isoform1
TCONS_00000012	XLOC_000009	Sscle01g000200	Chr_01	53716	55237	PF12350.7	CTK3_C	isoform2
TCONS_00000011	XLOC_000009	Sscle01g000200	Chr_01	53716	55237	PF12989.6	DUF3873	isoform1
TCONS_00000012	XLOC_000009	Sscle01g000200	Chr_01	53716	55237	PF12989.6	DUF3873	isoform2
TCONS_00000721	XLOC_000559	Sscle01g000260	Chr_01	79603	81689	PF00067.21	p450	isoform1
TCONS_00000722	XLOC_000559	Sscle01g000260	Chr_01	79603	81689	PF00067.21	p450	isoform2
TCONS_00000721	XLOC_000559	Sscle01g000260	Chr_01	79603	81689	PF04727.12	ELMO_CED12	isoform1
TCONS_00000722	XLOC_000559	Sscle01g000260	Chr_01	79603	81689	PF04727.12	ELMO_CED12	isoform2
TCONS_00000723	XLOC_000560	Sscle01g000280	Chr_01	88466	90889	NA	NA	isoform1
TCONS_00000724	XLOC_000560	Sscle01g000280	Chr_01	88466	90889	NA	NA	isoform2
TCONS_00000725	XLOC_000560	Sscle01g000280	Chr_01	88466	90889	NA	NA	isoform3
TCONS_00000726	XLOC_000560	Sscle01g000280	Chr_01	88466	90889	NA	NA	isoform4
TCONS_00000739	XLOC_000573	Sscle01g000490	Chr_01	154204	156478	PF12330.7	Haspin_kinase	isoform1
TCONS_00000740	XLOC_000573	Sscle01g000490	Chr_01	154204	156478	PF12330.7	Haspin_kinase	isoform2
TCONS_00000744	XLOC_000577	Sscle01g000540	Chr_01	163823	165269	PF00542.18	Ribosomal_L12	isoform1
TCONS_00000745	XLOC_000577	Sscle01g000540	Chr_01	163823	165269	PF00542.18	Ribosomal_L12	isoform2
TCONS_00000744	XLOC_000577	Sscle01g000540	Chr_01	163823	165269	PF16320.4	Ribosomal_L12_N	isoform1
TCONS_00000745	XLOC_000577	Sscle01g000540	Chr_01	163823	165269	PF16320.4	Ribosomal_L12_N	isoform2
TCONS_00000031	XLOC_000028	Sscle01g000630	Chr_01	202407	210635	PF00443.28	UCH	isoform1
TCONS_00000032	XLOC_000028	Sscle01g000630	Chr_01	202407	210635	PF00443.28	UCH	isoform2
TCONS_00000031	XLOC_000028	Sscle01g000630	Chr_01	202407	210635	PF02701.14	zf-Dof	isoform1
TCONS_00000032	XLOC_000028	Sscle01g000630	Chr_01	202407	210635	PF02701.14	zf-Dof	isoform2
TCONS_00000031	XLOC_000028	Sscle01g000630	Chr_01	202407	210635	PF06337.11	DUSP	isoform1
TCONS_00000032	XLOC_000028	Sscle01g000630	Chr_01	202407	210635	PF06337.11	DUSP	isoform2
TCONS_00000031	XLOC_000028	Sscle01g000630	Chr_01	202407	210635	PF13423.5	UCH_1	isoform1
TCONS_00000032	XLOC_000028	Sscle01g000630	Chr_01	202407	210635	PF13423.5	UCH_1	isoform2
TCONS_00000749	XLOC_000581	Sscle01g000640	Chr_01	202407	210635	NA	NA	isoform1
TCONS_00000750	XLOC_000581	Sscle01g000640	Chr_01	202407	210635	NA	NA	isoform2
TCONS_00000752	XLOC_000583	Sscle01g000670	Chr_01	220641	222800	PF00175.20	NAD_binding_1	isoform1
TCONS_00000753	XLOC_000583	Sscle01g000670	Chr_01	220641	222800	PF00175.20	NAD_binding_1	isoform2
TCONS_00000752	XLOC_000583	Sscle01g000670	Chr_01	220641	222800	PF00970.23	FAD_binding_6	isoform1
TCONS_00000753	XLOC_000583	Sscle01g000670	Chr_01	220641	222800	PF00970.23	FAD_binding_6	isoform2
TCONS_00000752	XLOC_000583	Sscle01g000670	Chr_01	220641	222800	PF08021.10	FAD_binding_9	isoform1
TCONS_00000753	XLOC_000583	Sscle01g000670	Chr_01	220641	222800	PF08021.10	FAD_binding_9	isoform2
TCONS_00000752	XLOC_000583	Sscle01g000670	Chr_01	220641	222800	PF08030.11	NAD_binding_6	isoform1
TCONS_00000753	XLOC_000583	Sscle01g000670	Chr_01	220641	222800	PF08030.11	NAD_binding_6	isoform2
TCONS_00000035	XLOC_000030	Sscle01g000680	Chr_01	222889	228820	PF12239.7	DUF3605	isoform1
TCONS_00000034	XLOC_000030	Sscle01g000700	Chr_01	222889	228820	PF00515.27	TPR_1	isoform1
TCONS_00000036	XLOC_000030	Sscle01g000700	Chr_01	222889	228820	PF00515.27	TPR_1	isoform1
TCONS_00000034	XLOC_000030	Sscle01g000700	Chr_01	222889	228820	PF04212.17	MIT	isoform1
TCONS_00000036	XLOC_000030	Sscle01g000700	Chr_01	222889	228820	PF04212.17	MIT	isoform1
TCONS_00000034	XLOC_000030	Sscle01g000700	Chr_01	222889	228820	PF07719.16	TPR_2	isoform1
TCONS_00000036	XLOC_000030	Sscle01g000700	Chr_01	222889	228820	PF07719.16	TPR_2	isoform1
TCONS_00000034	XLOC_000030	Sscle01g000700	Chr_01	222889	228820	PF08238.11	Sel1	isoform1
TCONS_00000036	XLOC_000030	Sscle01g000700	Chr_01	222889	228820	PF08238.11	Sel1	isoform1
TCONS_00000034	XLOC_000030	Sscle01g000700	Chr_01	222889	228820	PF09986.8	DUF2225	isoform1
TCONS_00000036	XLOC_000030	Sscle01g000700	Chr_01	222889	228820	PF09986.8	DUF2225	isoform1
TCONS_00000034	XLOC_000030	Sscle01g000700	Chr_01	222889	228820	PF12239.7	DUF3605	isoform1
TCONS_00000034	XLOC_000030	Sscle01g000700	Chr_01	222889	228820	PF12569.7	NARP1	isoform1
TCONS_00000036	XLOC_000030	Sscle01g000700	Chr_01	222889	228820	PF12569.7	NARP1	isoform1
TCONS_00000034	XLOC_000030	Sscle01g000700	Chr_01	222889	228820	PF12895.6	ANAPC3	isoform1
TCONS_00000036	XLOC_000030	Sscle01g000700	Chr_01	222889	228820	PF12895.6	ANAPC3	isoform1
TCONS_00000034	XLOC_000030	Sscle01g000700	Chr_01	222889	228820	PF12968.6	DUF3856	isoform1
TCONS_00000036	XLOC_000030	Sscle01g000700	Chr_01	222889	228820	PF12968.6	DUF3856	isoform1
TCONS_00000034	XLOC_000030	Sscle01g000700	Chr_01	222889	228820	PF13174.5	TPR_6	isoform1
TCONS_00000036	XLOC_000030	Sscle01g000700	Chr_01	222889	228820	PF13174.5	TPR_6	isoform1
TCONS_00000034	XLOC_000030	Sscle01g000700	Chr_01	222889	228820	PF13176.5	TPR_7	isoform1
TCONS_00000036	XLOC_000030	Sscle01g000700	Chr_01	222889	228820	PF13176.5	TPR_7	isoform1
TCONS_00000034	XLOC_000030	Sscle01g000700	Chr_01	222889	228820	PF13181.5	TPR_8	isoform1
TCONS_00000036	XLOC_000030	Sscle01g000700	Chr_01	222889	228820	PF13181.5	TPR_8	isoform1
TCONS_00000034	XLOC_000030	Sscle01g000700	Chr_01	222889	228820	PF13371.5	TPR_9	isoform1
TCONS_00000036	XLOC_000030	Sscle01g000700	Chr_01	222889	228820	PF13371.5	TPR_9	isoform1
TCONS_00000034	XLOC_000030	Sscle01g000700	Chr_01	222889	228820	PF13414.5	TPR_11	isoform1
TCONS_00000036	XLOC_000030	Sscle01g000700	Chr_01	222889	228820	PF13414.5	TPR_11	isoform1
TCONS_00000034	XLOC_000030	Sscle01g000700	Chr_01	222889	228820	PF13424.5	TPR_12	isoform1
TCONS_00000036	XLOC_000030	Sscle01g000700	Chr_01	222889	228820	PF13424.5	TPR_12	isoform1
TCONS_00000034	XLOC_000030	Sscle01g000700	Chr_01	222889	228820	PF13428.5	TPR_14	isoform1
TCONS_00000036	XLOC_000030	Sscle01g000700	Chr_01	222889	228820	PF13428.5	TPR_14	isoform1
TCONS_00000034	XLOC_000030	Sscle01g000700	Chr_01	222889	228820	PF13429.5	TPR_15	isoform1
TCONS_00000036	XLOC_000030	Sscle01g000700	Chr_01	222889	228820	PF13429.5	TPR_15	isoform1
TCONS_00000034	XLOC_000030	Sscle01g000700	Chr_01	222889	228820	PF13431.5	TPR_17	isoform1
TCONS_00000036	XLOC_000030	Sscle01g000700	Chr_01	222889	228820	PF13431.5	TPR_17	isoform1
TCONS_00000034	XLOC_000030	Sscle01g000700	Chr_01	222889	228820	PF13432.5	TPR_16	isoform1
TCONS_00000036	XLOC_000030	Sscle01g000700	Chr_01	222889	228820	PF13432.5	TPR_16	isoform1
TCONS_00000034	XLOC_000030	Sscle01g000700	Chr_01	222889	228820	PF14559.5	TPR_19	isoform1
TCONS_00000036	XLOC_000030	Sscle01g000700	Chr_01	222889	228820	PF14559.5	TPR_19	isoform1
TCONS_00000034	XLOC_000030	Sscle01g000700	Chr_01	222889	228820	PF14561.5	TPR_20	isoform1
TCONS_00000036	XLOC_000030	Sscle01g000700	Chr_01	222889	228820	PF14561.5	TPR_20	isoform1
TCONS_00000034	XLOC_000030	Sscle01g000700	Chr_01	222889	228820	PF14853.5	Fis1_TPR_C	isoform1
TCONS_00000036	XLOC_000030	Sscle01g000700	Chr_01	222889	228820	PF14853.5	Fis1_TPR_C	isoform1
TCONS_00000754	XLOC_000584	Sscle01g000690	Chr_01	222889	228820	PF05620.10	DUF788	isoform1
TCONS_00000755	XLOC_000584	Sscle01g000690	Chr_01	222889	228820	PF05620.10	DUF788	isoform2
TCONS_00000754	XLOC_000584	Sscle01g000690	Chr_01	222889	228820	PF15116.5	CD52	isoform1
TCONS_00000755	XLOC_000584	Sscle01g000690	Chr_01	222889	228820	PF15116.5	CD52	isoform2
TCONS_00000038	XLOC_000032	Sscle01g000740	Chr_01	240153	243847	PF00069.24	Pkinase	isoform1
TCONS_00000039	XLOC_000032	Sscle01g000740	Chr_01	240153	243847	PF00069.24	Pkinase	isoform2
TCONS_00000038	XLOC_000032	Sscle01g000740	Chr_01	240153	243847	PF06293.13	Kdo	isoform1
TCONS_00000039	XLOC_000032	Sscle01g000740	Chr_01	240153	243847	PF06293.13	Kdo	isoform2
TCONS_00000038	XLOC_000032	Sscle01g000740	Chr_01	240153	243847	PF07714.16	Pkinase_Tyr	isoform1
TCONS_00000039	XLOC_000032	Sscle01g000740	Chr_01	240153	243847	PF07714.16	Pkinase_Tyr	isoform2
TCONS_00000038	XLOC_000032	Sscle01g000740	Chr_01	240153	243847	PF14531.5	Kinase-like	isoform1
TCONS_00000039	XLOC_000032	Sscle01g000740	Chr_01	240153	243847	PF14531.5	Kinase-like	isoform2
TCONS_00000042	XLOC_000033	Sscle01g000750	Chr_01	252149	254763	NA	NA	isoform1
TCONS_00000040	XLOC_000033	Sscle01g000760	Chr_01	252149	254763	PF11754.7	Velvet	isoform1
TCONS_00000043	XLOC_000033	Sscle01g000760	Chr_01	252149	254763	PF11754.7	Velvet	isoform1
TCONS_00000041	XLOC_000033	Sscle01g000760	Chr_01	252149	254763	PF11754.7	Velvet	isoform2
TCONS_00000044	XLOC_000034	Sscle01g000770	Chr_01	255118	257536	PF00117.27	GATase	isoform1
TCONS_00000045	XLOC_000034	Sscle01g000770	Chr_01	255118	257536	PF00117.27	GATase	isoform2
TCONS_00000044	XLOC_000034	Sscle01g000770	Chr_01	255118	257536	PF01656.22	CbiA	isoform1
TCONS_00000044	XLOC_000034	Sscle01g000770	Chr_01	255118	257536	PF06418.13	CTP_synth_N	isoform1
TCONS_00000045	XLOC_000034	Sscle01g000770	Chr_01	255118	257536	PF06418.13	CTP_synth_N	isoform2
TCONS_00000044	XLOC_000034	Sscle01g000770	Chr_01	255118	257536	PF07722.12	Peptidase_C26	isoform1
TCONS_00000045	XLOC_000034	Sscle01g000770	Chr_01	255118	257536	PF07722.12	Peptidase_C26	isoform2
TCONS_00000044	XLOC_000034	Sscle01g000770	Chr_01	255118	257536	PF11175.7	DUF2961	isoform1
TCONS_00000045	XLOC_000034	Sscle01g000770	Chr_01	255118	257536	PF11175.7	DUF2961	isoform2
TCONS_00000760	XLOC_000588	Sscle01g000790	Chr_01	261704	269168	PF00083.23	Sugar_tr	isoform1
TCONS_00000760	XLOC_000588	Sscle01g000790	Chr_01	261704	269168	PF02694.14	UPF0060	isoform1
TCONS_00000760	XLOC_000588	Sscle01g000790	Chr_01	261704	269168	PF07690.15	MFS_1	isoform1
TCONS_00000759	XLOC_000588	Sscle01g000800	Chr_01	261704	269168	PF00083.23	Sugar_tr	isoform1
TCONS_00000759	XLOC_000588	Sscle01g000800	Chr_01	261704	269168	PF00454.26	PI3_PI4_kinase	isoform1
TCONS_00000761	XLOC_000588	Sscle01g000800	Chr_01	261704	269168	PF00454.26	PI3_PI4_kinase	isoform1
TCONS_00000759	XLOC_000588	Sscle01g000800	Chr_01	261704	269168	PF00613.19	PI3Ka	isoform1
TCONS_00000761	XLOC_000588	Sscle01g000800	Chr_01	261704	269168	PF00613.19	PI3Ka	isoform1
TCONS_00000759	XLOC_000588	Sscle01g000800	Chr_01	261704	269168	PF02694.14	UPF0060	isoform1
TCONS_00000759	XLOC_000588	Sscle01g000800	Chr_01	261704	269168	PF07690.15	MFS_1	isoform1
TCONS_00000759	XLOC_000588	Sscle01g000800	Chr_01	261704	269168	PF11522.7	Pik1	isoform1
TCONS_00000761	XLOC_000588	Sscle01g000800	Chr_01	261704	269168	PF11522.7	Pik1	isoform1
TCONS_00000759	XLOC_000588	Sscle01g000800	Chr_01	261704	269168	PF13575.5	DUF4135	isoform1
TCONS_00000761	XLOC_000588	Sscle01g000800	Chr_01	261704	269168	PF13575.5	DUF4135	isoform1
TCONS_00000762	XLOC_000589	Sscle01g000810	Chr_01	271446	275003	PF05978.15	UNC-93	isoform1
TCONS_00000763	XLOC_000589	Sscle01g000810	Chr_01	271446	275003	PF05978.15	UNC-93	isoform2
TCONS_00000762	XLOC_000589	Sscle01g000810	Chr_01	271446	275003	PF07690.15	MFS_1	isoform1
TCONS_00000763	XLOC_000589	Sscle01g000810	Chr_01	271446	275003	PF07690.15	MFS_1	isoform2
TCONS_00000764	XLOC_000590	Sscle01g000820	Chr_01	278905	281209	PF07352.11	Phage_Mu_Gam	isoform1
TCONS_00000765	XLOC_000590	Sscle01g000820	Chr_01	278905	281209	PF07352.11	Phage_Mu_Gam	isoform2
TCONS_00000764	XLOC_000590	Sscle01g000820	Chr_01	278905	281209	PF10904.7	DUF2694	isoform1
TCONS_00000765	XLOC_000590	Sscle01g000820	Chr_01	278905	281209	PF10904.7	DUF2694	isoform2
TCONS_00000764	XLOC_000590	Sscle01g000820	Chr_01	278905	281209	PF16112.4	DUF4830	isoform1
TCONS_00000765	XLOC_000590	Sscle01g000820	Chr_01	278905	281209	PF16112.4	DUF4830	isoform2
TCONS_00000772	XLOC_000597	Sscle01g000960	Chr_01	310017	311900	PF00890.23	FAD_binding_2	isoform1
TCONS_00000773	XLOC_000597	Sscle01g000960	Chr_01	310017	311900	PF00890.23	FAD_binding_2	isoform2
TCONS_00000772	XLOC_000597	Sscle01g000960	Chr_01	310017	311900	PF01266.23	DAO	isoform1
TCONS_00000773	XLOC_000597	Sscle01g000960	Chr_01	310017	311900	PF01266.23	DAO	isoform2
TCONS_00000772	XLOC_000597	Sscle01g000960	Chr_01	310017	311900	PF01494.18	FAD_binding_3	isoform1
TCONS_00000773	XLOC_000597	Sscle01g000960	Chr_01	310017	311900	PF01494.18	FAD_binding_3	isoform2
TCONS_00000772	XLOC_000597	Sscle01g000960	Chr_01	310017	311900	PF01946.16	Thi4	isoform1
TCONS_00000773	XLOC_000597	Sscle01g000960	Chr_01	310017	311900	PF01946.16	Thi4	isoform2
TCONS_00000772	XLOC_000597	Sscle01g000960	Chr_01	310017	311900	PF04820.13	Trp_halogenase	isoform1
TCONS_00000772	XLOC_000597	Sscle01g000960	Chr_01	310017	311900	PF05834.11	Lycopene_cycl	isoform1
TCONS_00000773	XLOC_000597	Sscle01g000960	Chr_01	310017	311900	PF05834.11	Lycopene_cycl	isoform2
TCONS_00000772	XLOC_000597	Sscle01g000960	Chr_01	310017	311900	PF07992.13	Pyr_redox_2	isoform1
TCONS_00000773	XLOC_000597	Sscle01g000960	Chr_01	310017	311900	PF07992.13	Pyr_redox_2	isoform2
TCONS_00000772	XLOC_000597	Sscle01g000960	Chr_01	310017	311900	PF13450.5	NAD_binding_8	isoform1
TCONS_00000773	XLOC_000597	Sscle01g000960	Chr_01	310017	311900	PF13450.5	NAD_binding_8	isoform2
TCONS_00000772	XLOC_000597	Sscle01g000960	Chr_01	310017	311900	PF13454.5	NAD_binding_9	isoform1
TCONS_00000773	XLOC_000597	Sscle01g000960	Chr_01	310017	311900	PF13454.5	NAD_binding_9	isoform2
TCONS_00000772	XLOC_000597	Sscle01g000960	Chr_01	310017	311900	PF13738.5	Pyr_redox_3	isoform1
TCONS_00000773	XLOC_000597	Sscle01g000960	Chr_01	310017	311900	PF13738.5	Pyr_redox_3	isoform2
TCONS_00000776	XLOC_000600	Sscle01g001010	Chr_01	326203	329426	PF00069.24	Pkinase	isoform1
TCONS_00000777	XLOC_000600	Sscle01g001010	Chr_01	326203	329426	PF00069.24	Pkinase	isoform2
TCONS_00000776	XLOC_000600	Sscle01g001010	Chr_01	326203	329426	PF07714.16	Pkinase_Tyr	isoform1
TCONS_00000777	XLOC_000600	Sscle01g001010	Chr_01	326203	329426	PF07714.16	Pkinase_Tyr	isoform2
TCONS_00000779	XLOC_000602	Sscle01g001030	Chr_01	335464	339403	PF00816.20	Histone_HNS	isoform1
TCONS_00000780	XLOC_000602	Sscle01g001030	Chr_01	335464	339403	PF00816.20	Histone_HNS	isoform2
TCONS_00000779	XLOC_000602	Sscle01g001030	Chr_01	335464	339403	PF03097.17	BRO1	isoform1
TCONS_00000780	XLOC_000602	Sscle01g001030	Chr_01	335464	339403	PF03097.17	BRO1	isoform2
TCONS_00000779	XLOC_000602	Sscle01g001030	Chr_01	335464	339403	PF04222.11	DUF416	isoform1
TCONS_00000780	XLOC_000602	Sscle01g001030	Chr_01	335464	339403	PF04222.11	DUF416	isoform2
TCONS_00000779	XLOC_000602	Sscle01g001030	Chr_01	335464	339403	PF07303.12	Occludin_ELL	isoform1
TCONS_00000780	XLOC_000602	Sscle01g001030	Chr_01	335464	339403	PF07303.12	Occludin_ELL	isoform2
TCONS_00000779	XLOC_000602	Sscle01g001030	Chr_01	335464	339403	PF07798.10	DUF1640	isoform1
TCONS_00000780	XLOC_000602	Sscle01g001030	Chr_01	335464	339403	PF07798.10	DUF1640	isoform2
TCONS_00000779	XLOC_000602	Sscle01g001030	Chr_01	335464	339403	PF13949.5	ALIX_LYPXL_bnd	isoform1
TCONS_00000780	XLOC_000602	Sscle01g001030	Chr_01	335464	339403	PF13949.5	ALIX_LYPXL_bnd	isoform2
TCONS_00000055	XLOC_000044	Sscle01g001060	Chr_01	345113	350150	PF00096.25	zf-C2H2	isoform1
TCONS_00000056	XLOC_000044	Sscle01g001060	Chr_01	345113	350150	PF00096.25	zf-C2H2	isoform2
TCONS_00000055	XLOC_000044	Sscle01g001060	Chr_01	345113	350150	PF04082.17	Fungal_trans	isoform1
TCONS_00000056	XLOC_000044	Sscle01g001060	Chr_01	345113	350150	PF04082.17	Fungal_trans	isoform2
TCONS_00000055	XLOC_000044	Sscle01g001060	Chr_01	345113	350150	PF13465.5	zf-H2C2_2	isoform1
TCONS_00000056	XLOC_000044	Sscle01g001060	Chr_01	345113	350150	PF13465.5	zf-H2C2_2	isoform2
TCONS_00000057	XLOC_000045	Sscle01g001070	Chr_01	351422	358140	NA	NA	isoform1
TCONS_00000785	XLOC_000605	Sscle01g001070	Chr_01	351422	358140	PF00400.31	WD40	isoform4
TCONS_00000783	XLOC_000605	Sscle01g001070	Chr_01	351422	358140	PF02671.20	PAH	isoform2
TCONS_00000784	XLOC_000605	Sscle01g001070	Chr_01	351422	358140	PF02671.20	PAH	isoform3
TCONS_00000783	XLOC_000605	Sscle01g001070	Chr_01	351422	358140	PF10313.8	DUF2415	isoform2
TCONS_00000784	XLOC_000605	Sscle01g001070	Chr_01	351422	358140	PF10313.8	DUF2415	isoform3
TCONS_00000785	XLOC_000605	Sscle01g001070	Chr_01	351422	358140	PF10313.8	DUF2415	isoform4
TCONS_00000783	XLOC_000605	Sscle01g001070	Chr_01	351422	358140	PF12894.6	ANAPC4_WD40	isoform2
TCONS_00000784	XLOC_000605	Sscle01g001070	Chr_01	351422	358140	PF12894.6	ANAPC4_WD40	isoform3
TCONS_00000785	XLOC_000605	Sscle01g001070	Chr_01	351422	358140	PF12894.6	ANAPC4_WD40	isoform4
TCONS_00000059	XLOC_000047	Sscle01g001090	Chr_01	361284	363502	PF00076.21	RRM_1	isoform1
TCONS_00000060	XLOC_000047	Sscle01g001090	Chr_01	361284	363502	PF00076.21	RRM_1	isoform2
TCONS_00000059	XLOC_000047	Sscle01g001090	Chr_01	361284	363502	PF08777.10	RRM_3	isoform1
TCONS_00000060	XLOC_000047	Sscle01g001090	Chr_01	361284	363502	PF08777.10	RRM_3	isoform2
TCONS_00000059	XLOC_000047	Sscle01g001090	Chr_01	361284	363502	PF12353.7	eIF3g	isoform1
TCONS_00000060	XLOC_000047	Sscle01g001090	Chr_01	361284	363502	PF12353.7	eIF3g	isoform2
TCONS_00000059	XLOC_000047	Sscle01g001090	Chr_01	361284	363502	PF16842.4	RRM_occluded	isoform1
TCONS_00000060	XLOC_000047	Sscle01g001090	Chr_01	361284	363502	PF16842.4	RRM_occluded	isoform2
TCONS_00000063	XLOC_000050	Sscle01g001150	Chr_01	388253	391502	PF03473.16	MOSC	isoform1
TCONS_00000064	XLOC_000050	Sscle01g001150	Chr_01	388253	391502	PF03473.16	MOSC	isoform2
TCONS_00000063	XLOC_000050	Sscle01g001150	Chr_01	388253	391502	PF03476.15	MOSC_N	isoform1
TCONS_00000064	XLOC_000050	Sscle01g001150	Chr_01	388253	391502	PF03476.15	MOSC_N	isoform2
TCONS_00000789	XLOC_000609	Sscle01g001160	Chr_01	391571	393335	PF03061.21	4HBT	isoform1
TCONS_00000790	XLOC_000609	Sscle01g001160	Chr_01	391571	393335	PF03061.21	4HBT	isoform2
TCONS_00000793	XLOC_000612	Sscle01g001210	Chr_01	406878	408508	PF00227.25	Proteasome	isoform1
TCONS_00000794	XLOC_000612	Sscle01g001210	Chr_01	406878	408508	PF00227.25	Proteasome	isoform2
TCONS_00000793	XLOC_000612	Sscle01g001210	Chr_01	406878	408508	PF10584.8	Proteasome_A_N	isoform1
TCONS_00000794	XLOC_000612	Sscle01g001210	Chr_01	406878	408508	PF10584.8	Proteasome_A_N	isoform2
TCONS_00000068	XLOC_000054	Sscle01g001230	Chr_01	412062	415089	PF02219.16	MTHFR	isoform1
TCONS_00000069	XLOC_000054	Sscle01g001230	Chr_01	412062	415089	PF02219.16	MTHFR	isoform2
TCONS_00000796	XLOC_000613	Sscle01g001240	Chr_01	415498	420728	PF04082.17	Fungal_trans	isoform1
TCONS_00000795	XLOC_000613	Sscle01g001250	Chr_01	415498	420728	PF04082.17	Fungal_trans	isoform1
TCONS_00000795	XLOC_000613	Sscle01g001250	Chr_01	415498	420728	PF05605.11	zf-Di19	isoform1
TCONS_00000797	XLOC_000613	Sscle01g001250	Chr_01	415498	420728	PF05605.11	zf-Di19	isoform1
TCONS_00000795	XLOC_000613	Sscle01g001250	Chr_01	415498	420728	PF09531.9	Ndc1_Nup	isoform1
TCONS_00000797	XLOC_000613	Sscle01g001250	Chr_01	415498	420728	PF09531.9	Ndc1_Nup	isoform1
TCONS_00000795	XLOC_000613	Sscle01g001250	Chr_01	415498	420728	PF12171.7	zf-C2H2_jaz	isoform1
TCONS_00000797	XLOC_000613	Sscle01g001250	Chr_01	415498	420728	PF12171.7	zf-C2H2_jaz	isoform1
TCONS_00000795	XLOC_000613	Sscle01g001250	Chr_01	415498	420728	PF13465.5	zf-H2C2_2	isoform1
TCONS_00000797	XLOC_000613	Sscle01g001250	Chr_01	415498	420728	PF13465.5	zf-H2C2_2	isoform1
TCONS_00000795	XLOC_000613	Sscle01g001250	Chr_01	415498	420728	PF13894.5	zf-C2H2_4	isoform1
TCONS_00000797	XLOC_000613	Sscle01g001250	Chr_01	415498	420728	PF13894.5	zf-C2H2_4	isoform1
TCONS_00000071	XLOC_000055	Sscle01g001270	Chr_01	425421	430560	NA	NA	isoform1
TCONS_00000072	XLOC_000055	Sscle01g001280	Chr_01	425421	430560	PF06984.12	MRP-L47	isoform1
TCONS_00000072	XLOC_000055	Sscle01g001280	Chr_01	425421	430560	PF07062.11	Clc-like	isoform1
TCONS_00000070	XLOC_000055	Sscle01g001290	Chr_01	425421	430560	PF00070.26	Pyr_redox	isoform1
TCONS_00000073	XLOC_000055	Sscle01g001290	Chr_01	425421	430560	PF00070.26	Pyr_redox	isoform1
TCONS_00000070	XLOC_000055	Sscle01g001290	Chr_01	425421	430560	PF00996.17	GDI	isoform1
TCONS_00000073	XLOC_000055	Sscle01g001290	Chr_01	425421	430560	PF00996.17	GDI	isoform1
TCONS_00000070	XLOC_000055	Sscle01g001290	Chr_01	425421	430560	PF06984.12	MRP-L47	isoform1
TCONS_00000070	XLOC_000055	Sscle01g001290	Chr_01	425421	430560	PF07062.11	Clc-like	isoform1
TCONS_00000070	XLOC_000055	Sscle01g001290	Chr_01	425421	430560	PF13450.5	NAD_binding_8	isoform1
TCONS_00000073	XLOC_000055	Sscle01g001290	Chr_01	425421	430560	PF13450.5	NAD_binding_8	isoform1
TCONS_00000799	XLOC_000615	Sscle01g001280	Chr_01	425421	430560	NA	NA	isoform1
TCONS_00000800	XLOC_000616	Sscle01g001290	Chr_01	425421	430560	NA	NA	isoform1
TCONS_00000801	XLOC_000617	Sscle01g001310	Chr_01	435446	437283	NA	NA	isoform1
TCONS_00000802	XLOC_000617	Sscle01g001310	Chr_01	435446	437283	NA	NA	isoform2
TCONS_00000075	XLOC_000057	Sscle01g001320	Chr_01	437710	440227	PF00646.32	F-box	isoform1
TCONS_00000076	XLOC_000057	Sscle01g001320	Chr_01	437710	440227	PF00646.32	F-box	isoform2
TCONS_00000075	XLOC_000057	Sscle01g001320	Chr_01	437710	440227	PF12937.6	F-box-like	isoform1
TCONS_00000076	XLOC_000057	Sscle01g001320	Chr_01	437710	440227	PF12937.6	F-box-like	isoform2
TCONS_00000807	XLOC_000622	Sscle01g001380	Chr_01	458565	460259	PF02265.15	S1-P1_nuclease	isoform1
TCONS_00000808	XLOC_000622	Sscle01g001380	Chr_01	458565	460259	PF02265.15	S1-P1_nuclease	isoform2
TCONS_00000807	XLOC_000622	Sscle01g001380	Chr_01	458565	460259	PF08997.9	UCR_6-4kD	isoform1
TCONS_00000808	XLOC_000622	Sscle01g001380	Chr_01	458565	460259	PF08997.9	UCR_6-4kD	isoform2
TCONS_00000809	XLOC_000623	Sscle01g001390	Chr_01	460775	463027	PF00013.28	KH_1	isoform1
TCONS_00000810	XLOC_000623	Sscle01g001390	Chr_01	460775	463027	PF00013.28	KH_1	isoform2
TCONS_00000811	XLOC_000623	Sscle01g001390	Chr_01	460775	463027	PF00013.28	KH_1	isoform3
TCONS_00000809	XLOC_000623	Sscle01g001390	Chr_01	460775	463027	PF03985.12	Paf1	isoform1
TCONS_00000810	XLOC_000623	Sscle01g001390	Chr_01	460775	463027	PF03985.12	Paf1	isoform2
TCONS_00000811	XLOC_000623	Sscle01g001390	Chr_01	460775	463027	PF03985.12	Paf1	isoform3
TCONS_00000809	XLOC_000623	Sscle01g001390	Chr_01	460775	463027	PF05132.13	RNA_pol_Rpc4	isoform1
TCONS_00000810	XLOC_000623	Sscle01g001390	Chr_01	460775	463027	PF05132.13	RNA_pol_Rpc4	isoform2
TCONS_00000811	XLOC_000623	Sscle01g001390	Chr_01	460775	463027	PF05132.13	RNA_pol_Rpc4	isoform3
TCONS_00000809	XLOC_000623	Sscle01g001390	Chr_01	460775	463027	PF06459.11	RR_TM4-6	isoform1
TCONS_00000810	XLOC_000623	Sscle01g001390	Chr_01	460775	463027	PF06459.11	RR_TM4-6	isoform2
TCONS_00000811	XLOC_000623	Sscle01g001390	Chr_01	460775	463027	PF06459.11	RR_TM4-6	isoform3
TCONS_00000809	XLOC_000623	Sscle01g001390	Chr_01	460775	463027	PF08432.9	Vfa1	isoform1
TCONS_00000810	XLOC_000623	Sscle01g001390	Chr_01	460775	463027	PF08432.9	Vfa1	isoform2
TCONS_00000811	XLOC_000623	Sscle01g001390	Chr_01	460775	463027	PF08432.9	Vfa1	isoform3
TCONS_00000809	XLOC_000623	Sscle01g001390	Chr_01	460775	463027	PF13086.5	AAA_11	isoform1
TCONS_00000810	XLOC_000623	Sscle01g001390	Chr_01	460775	463027	PF13086.5	AAA_11	isoform2
TCONS_00000811	XLOC_000623	Sscle01g001390	Chr_01	460775	463027	PF13086.5	AAA_11	isoform3
TCONS_00000809	XLOC_000623	Sscle01g001390	Chr_01	460775	463027	PF13349.5	DUF4097	isoform1
TCONS_00000810	XLOC_000623	Sscle01g001390	Chr_01	460775	463027	PF13349.5	DUF4097	isoform2
TCONS_00000811	XLOC_000623	Sscle01g001390	Chr_01	460775	463027	PF13349.5	DUF4097	isoform3
TCONS_00000809	XLOC_000623	Sscle01g001390	Chr_01	460775	463027	PF15928.4	DUF4746	isoform1
TCONS_00000810	XLOC_000623	Sscle01g001390	Chr_01	460775	463027	PF15928.4	DUF4746	isoform2
TCONS_00000811	XLOC_000623	Sscle01g001390	Chr_01	460775	463027	PF15928.4	DUF4746	isoform3
TCONS_00000078	XLOC_000059	Sscle01g001400	Chr_01	464082	467260	PF00320.26	GATA	isoform1
TCONS_00000079	XLOC_000059	Sscle01g001400	Chr_01	464082	467260	PF00320.26	GATA	isoform2
TCONS_00000080	XLOC_000059	Sscle01g001400	Chr_01	464082	467260	PF00320.26	GATA	isoform3
TCONS_00000081	XLOC_000059	Sscle01g001400	Chr_01	464082	467260	PF00320.26	GATA	isoform4
TCONS_00000078	XLOC_000059	Sscle01g001400	Chr_01	464082	467260	PF01412.17	ArfGap	isoform1
TCONS_00000079	XLOC_000059	Sscle01g001400	Chr_01	464082	467260	PF01412.17	ArfGap	isoform2
TCONS_00000080	XLOC_000059	Sscle01g001400	Chr_01	464082	467260	PF01412.17	ArfGap	isoform3
TCONS_00000081	XLOC_000059	Sscle01g001400	Chr_01	464082	467260	PF01412.17	ArfGap	isoform4
TCONS_00000078	XLOC_000059	Sscle01g001400	Chr_01	464082	467260	PF01873.16	eIF-5_eIF-2B	isoform1
TCONS_00000079	XLOC_000059	Sscle01g001400	Chr_01	464082	467260	PF01873.16	eIF-5_eIF-2B	isoform2
TCONS_00000080	XLOC_000059	Sscle01g001400	Chr_01	464082	467260	PF01873.16	eIF-5_eIF-2B	isoform3
TCONS_00000081	XLOC_000059	Sscle01g001400	Chr_01	464082	467260	PF01873.16	eIF-5_eIF-2B	isoform4
TCONS_00000078	XLOC_000059	Sscle01g001400	Chr_01	464082	467260	PF01920.19	Prefoldin_2	isoform1
TCONS_00000079	XLOC_000059	Sscle01g001400	Chr_01	464082	467260	PF01920.19	Prefoldin_2	isoform2
TCONS_00000080	XLOC_000059	Sscle01g001400	Chr_01	464082	467260	PF01920.19	Prefoldin_2	isoform3
TCONS_00000081	XLOC_000059	Sscle01g001400	Chr_01	464082	467260	PF01920.19	Prefoldin_2	isoform4
TCONS_00000078	XLOC_000059	Sscle01g001400	Chr_01	464082	467260	PF04111.11	APG6	isoform1
TCONS_00000079	XLOC_000059	Sscle01g001400	Chr_01	464082	467260	PF04111.11	APG6	isoform2
TCONS_00000080	XLOC_000059	Sscle01g001400	Chr_01	464082	467260	PF04111.11	APG6	isoform3
TCONS_00000081	XLOC_000059	Sscle01g001400	Chr_01	464082	467260	PF04111.11	APG6	isoform4
TCONS_00000078	XLOC_000059	Sscle01g001400	Chr_01	464082	467260	PF04156.13	IncA	isoform1
TCONS_00000079	XLOC_000059	Sscle01g001400	Chr_01	464082	467260	PF04156.13	IncA	isoform2
TCONS_00000080	XLOC_000059	Sscle01g001400	Chr_01	464082	467260	PF04156.13	IncA	isoform3
TCONS_00000081	XLOC_000059	Sscle01g001400	Chr_01	464082	467260	PF04156.13	IncA	isoform4
TCONS_00000078	XLOC_000059	Sscle01g001400	Chr_01	464082	467260	PF04508.11	Pox_A_type_inc	isoform1
TCONS_00000079	XLOC_000059	Sscle01g001400	Chr_01	464082	467260	PF04508.11	Pox_A_type_inc	isoform2
TCONS_00000080	XLOC_000059	Sscle01g001400	Chr_01	464082	467260	PF04508.11	Pox_A_type_inc	isoform3
TCONS_00000081	XLOC_000059	Sscle01g001400	Chr_01	464082	467260	PF04508.11	Pox_A_type_inc	isoform4
TCONS_00000078	XLOC_000059	Sscle01g001400	Chr_01	464082	467260	PF05103.12	DivIVA	isoform1
TCONS_00000079	XLOC_000059	Sscle01g001400	Chr_01	464082	467260	PF05103.12	DivIVA	isoform2
TCONS_00000080	XLOC_000059	Sscle01g001400	Chr_01	464082	467260	PF05103.12	DivIVA	isoform3
TCONS_00000081	XLOC_000059	Sscle01g001400	Chr_01	464082	467260	PF05103.12	DivIVA	isoform4
TCONS_00000078	XLOC_000059	Sscle01g001400	Chr_01	464082	467260	PF05335.12	DUF745	isoform1
TCONS_00000079	XLOC_000059	Sscle01g001400	Chr_01	464082	467260	PF05335.12	DUF745	isoform2
TCONS_00000080	XLOC_000059	Sscle01g001400	Chr_01	464082	467260	PF05335.12	DUF745	isoform3
TCONS_00000081	XLOC_000059	Sscle01g001400	Chr_01	464082	467260	PF05335.12	DUF745	isoform4
TCONS_00000078	XLOC_000059	Sscle01g001400	Chr_01	464082	467260	PF05384.10	DegS	isoform1
TCONS_00000079	XLOC_000059	Sscle01g001400	Chr_01	464082	467260	PF05384.10	DegS	isoform2
TCONS_00000080	XLOC_000059	Sscle01g001400	Chr_01	464082	467260	PF05384.10	DegS	isoform3
TCONS_00000081	XLOC_000059	Sscle01g001400	Chr_01	464082	467260	PF05384.10	DegS	isoform4
TCONS_00000078	XLOC_000059	Sscle01g001400	Chr_01	464082	467260	PF05615.12	THOC7	isoform1
TCONS_00000079	XLOC_000059	Sscle01g001400	Chr_01	464082	467260	PF05615.12	THOC7	isoform2
TCONS_00000080	XLOC_000059	Sscle01g001400	Chr_01	464082	467260	PF05615.12	THOC7	isoform3
TCONS_00000081	XLOC_000059	Sscle01g001400	Chr_01	464082	467260	PF05615.12	THOC7	isoform4
TCONS_00000078	XLOC_000059	Sscle01g001400	Chr_01	464082	467260	PF06005.11	ZapB	isoform1
TCONS_00000079	XLOC_000059	Sscle01g001400	Chr_01	464082	467260	PF06005.11	ZapB	isoform2
TCONS_00000080	XLOC_000059	Sscle01g001400	Chr_01	464082	467260	PF06005.11	ZapB	isoform3
TCONS_00000078	XLOC_000059	Sscle01g001400	Chr_01	464082	467260	PF07321.11	YscO	isoform1
TCONS_00000079	XLOC_000059	Sscle01g001400	Chr_01	464082	467260	PF07321.11	YscO	isoform2
TCONS_00000080	XLOC_000059	Sscle01g001400	Chr_01	464082	467260	PF07321.11	YscO	isoform3
TCONS_00000078	XLOC_000059	Sscle01g001400	Chr_01	464082	467260	PF07716.14	bZIP_2	isoform1
TCONS_00000079	XLOC_000059	Sscle01g001400	Chr_01	464082	467260	PF07716.14	bZIP_2	isoform2
TCONS_00000080	XLOC_000059	Sscle01g001400	Chr_01	464082	467260	PF07716.14	bZIP_2	isoform3
TCONS_00000081	XLOC_000059	Sscle01g001400	Chr_01	464082	467260	PF07716.14	bZIP_2	isoform4
TCONS_00000078	XLOC_000059	Sscle01g001400	Chr_01	464082	467260	PF08317.10	Spc7	isoform1
TCONS_00000079	XLOC_000059	Sscle01g001400	Chr_01	464082	467260	PF08317.10	Spc7	isoform2
TCONS_00000080	XLOC_000059	Sscle01g001400	Chr_01	464082	467260	PF08317.10	Spc7	isoform3
TCONS_00000081	XLOC_000059	Sscle01g001400	Chr_01	464082	467260	PF08317.10	Spc7	isoform4
TCONS_00000078	XLOC_000059	Sscle01g001400	Chr_01	464082	467260	PF09726.8	Macoilin	isoform1
TCONS_00000079	XLOC_000059	Sscle01g001400	Chr_01	464082	467260	PF09726.8	Macoilin	isoform2
TCONS_00000080	XLOC_000059	Sscle01g001400	Chr_01	464082	467260	PF09726.8	Macoilin	isoform3
TCONS_00000081	XLOC_000059	Sscle01g001400	Chr_01	464082	467260	PF09726.8	Macoilin	isoform4
TCONS_00000078	XLOC_000059	Sscle01g001400	Chr_01	464082	467260	PF09789.8	DUF2353	isoform1
TCONS_00000079	XLOC_000059	Sscle01g001400	Chr_01	464082	467260	PF09789.8	DUF2353	isoform2
TCONS_00000080	XLOC_000059	Sscle01g001400	Chr_01	464082	467260	PF09789.8	DUF2353	isoform3
TCONS_00000081	XLOC_000059	Sscle01g001400	Chr_01	464082	467260	PF09789.8	DUF2353	isoform4
TCONS_00000078	XLOC_000059	Sscle01g001400	Chr_01	464082	467260	PF10359.8	Fmp27_WPPW	isoform1
TCONS_00000079	XLOC_000059	Sscle01g001400	Chr_01	464082	467260	PF10359.8	Fmp27_WPPW	isoform2
TCONS_00000080	XLOC_000059	Sscle01g001400	Chr_01	464082	467260	PF10359.8	Fmp27_WPPW	isoform3
TCONS_00000081	XLOC_000059	Sscle01g001400	Chr_01	464082	467260	PF10359.8	Fmp27_WPPW	isoform4
TCONS_00000078	XLOC_000059	Sscle01g001400	Chr_01	464082	467260	PF10473.8	CENP-F_leu_zip	isoform1
TCONS_00000079	XLOC_000059	Sscle01g001400	Chr_01	464082	467260	PF10473.8	CENP-F_leu_zip	isoform2
TCONS_00000080	XLOC_000059	Sscle01g001400	Chr_01	464082	467260	PF10473.8	CENP-F_leu_zip	isoform3
TCONS_00000081	XLOC_000059	Sscle01g001400	Chr_01	464082	467260	PF10473.8	CENP-F_leu_zip	isoform4
TCONS_00000078	XLOC_000059	Sscle01g001400	Chr_01	464082	467260	PF10944.7	DUF2630	isoform1
TCONS_00000079	XLOC_000059	Sscle01g001400	Chr_01	464082	467260	PF10944.7	DUF2630	isoform2
TCONS_00000080	XLOC_000059	Sscle01g001400	Chr_01	464082	467260	PF10944.7	DUF2630	isoform3
TCONS_00000078	XLOC_000059	Sscle01g001400	Chr_01	464082	467260	PF11559.7	ADIP	isoform1
TCONS_00000079	XLOC_000059	Sscle01g001400	Chr_01	464082	467260	PF11559.7	ADIP	isoform2
TCONS_00000080	XLOC_000059	Sscle01g001400	Chr_01	464082	467260	PF11559.7	ADIP	isoform3
TCONS_00000081	XLOC_000059	Sscle01g001400	Chr_01	464082	467260	PF11559.7	ADIP	isoform4
TCONS_00000078	XLOC_000059	Sscle01g001400	Chr_01	464082	467260	PF15898.4	PRKG1_interact	isoform1
TCONS_00000079	XLOC_000059	Sscle01g001400	Chr_01	464082	467260	PF15898.4	PRKG1_interact	isoform2
TCONS_00000080	XLOC_000059	Sscle01g001400	Chr_01	464082	467260	PF15898.4	PRKG1_interact	isoform3
TCONS_00000081	XLOC_000059	Sscle01g001400	Chr_01	464082	467260	PF15898.4	PRKG1_interact	isoform4
TCONS_00000078	XLOC_000059	Sscle01g001400	Chr_01	464082	467260	PF16471.4	JIP_LZII	isoform1
TCONS_00000079	XLOC_000059	Sscle01g001400	Chr_01	464082	467260	PF16471.4	JIP_LZII	isoform2
TCONS_00000080	XLOC_000059	Sscle01g001400	Chr_01	464082	467260	PF16471.4	JIP_LZII	isoform3
TCONS_00000081	XLOC_000059	Sscle01g001400	Chr_01	464082	467260	PF16471.4	JIP_LZII	isoform4
TCONS_00000078	XLOC_000059	Sscle01g001400	Chr_01	464082	467260	PF17078.4	SHE3	isoform1
TCONS_00000079	XLOC_000059	Sscle01g001400	Chr_01	464082	467260	PF17078.4	SHE3	isoform2
TCONS_00000080	XLOC_000059	Sscle01g001400	Chr_01	464082	467260	PF17078.4	SHE3	isoform3
TCONS_00000081	XLOC_000059	Sscle01g001400	Chr_01	464082	467260	PF17078.4	SHE3	isoform4
TCONS_00000813	XLOC_000625	Sscle01g001440	Chr_01	481181	483679	PF12511.7	DUF3716	isoform1
TCONS_00000814	XLOC_000625	Sscle01g001440	Chr_01	481181	483679	PF12511.7	DUF3716	isoform2
TCONS_00000815	XLOC_000625	Sscle01g001440	Chr_01	481181	483679	PF12511.7	DUF3716	isoform3
TCONS_00000819	XLOC_000629	Sscle01g001520	Chr_01	501516	503557	PF00651.30	BTB	isoform1
TCONS_00000820	XLOC_000629	Sscle01g001520	Chr_01	501516	503557	PF00651.30	BTB	isoform2
TCONS_00000088	XLOC_000066	Sscle01g001530	Chr_01	506271	506780	NA	NA	isoform1
TCONS_00000821	XLOC_000630	Sscle01g001530	Chr_01	506271	506780	NA	NA	isoform2
TCONS_00000822	XLOC_000631	Sscle01g001540	Chr_01	510480	515154	NA	NA	isoform1
TCONS_00000823	XLOC_000631	Sscle01g001540	Chr_01	510480	515154	NA	NA	isoform2
TCONS_00000090	XLOC_000068	Sscle01g001560	Chr_01	520431	522673	PF00651.30	BTB	isoform1
TCONS_00000091	XLOC_000068	Sscle01g001560	Chr_01	520431	522673	PF00651.30	BTB	isoform2
TCONS_00000092	XLOC_000068	Sscle01g001560	Chr_01	520431	522673	PF00651.30	BTB	isoform3
TCONS_00000093	XLOC_000068	Sscle01g001560	Chr_01	520431	522673	PF00651.30	BTB	isoform4
TCONS_00001469	XLOC_001143	none	Chr_01	536379	537504	NA	NA	isoform1
TCONS_00000094	XLOC_000069	Sscle01g001610	Chr_01	542940	547780	PF01580.17	FtsK_SpoIIIE	isoform1
TCONS_00000094	XLOC_000069	Sscle01g001610	Chr_01	542940	547780	PF01935.16	DUF87	isoform1
TCONS_00000094	XLOC_000069	Sscle01g001610	Chr_01	542940	547780	PF05707.11	Zot	isoform1
TCONS_00000094	XLOC_000069	Sscle01g001610	Chr_01	542940	547780	PF06414.11	Zeta_toxin	isoform1
TCONS_00000094	XLOC_000069	Sscle01g001610	Chr_01	542940	547780	PF11917.7	DUF3435	isoform1
TCONS_00000095	XLOC_000069	Sscle01g001610	Chr_01	542940	547780	PF11917.7	DUF3435	isoform2
TCONS_00000094	XLOC_000069	Sscle01g001610	Chr_01	542940	547780	PF13191.5	AAA_16	isoform1
TCONS_00000094	XLOC_000069	Sscle01g001610	Chr_01	542940	547780	PF13401.5	AAA_22	isoform1
TCONS_00000096	XLOC_000069	Sscle01g001620	Chr_01	542940	547780	PF01580.17	FtsK_SpoIIIE	isoform1
TCONS_00000096	XLOC_000069	Sscle01g001620	Chr_01	542940	547780	PF01935.16	DUF87	isoform1
TCONS_00000096	XLOC_000069	Sscle01g001620	Chr_01	542940	547780	PF05707.11	Zot	isoform1
TCONS_00000096	XLOC_000069	Sscle01g001620	Chr_01	542940	547780	PF06414.11	Zeta_toxin	isoform1
TCONS_00000096	XLOC_000069	Sscle01g001620	Chr_01	542940	547780	PF13191.5	AAA_16	isoform1
TCONS_00000096	XLOC_000069	Sscle01g001620	Chr_01	542940	547780	PF13401.5	AAA_22	isoform1
TCONS_00000831	XLOC_000639	Sscle01g001690	Chr_01	573626	575728	NA	NA	isoform1
TCONS_00000832	XLOC_000639	Sscle01g001690	Chr_01	573626	575728	PF03443.13	Glyco_hydro_61	isoform2
TCONS_00000100	XLOC_000073	Sscle01g001710	Chr_01	578670	581720	PF00172.17	Zn_clus	isoform1
TCONS_00000100	XLOC_000073	Sscle01g001710	Chr_01	578670	581720	PF04082.17	Fungal_trans	isoform1
TCONS_00000101	XLOC_000073	Sscle01g001710	Chr_01	578670	581720	PF04082.17	Fungal_trans	isoform2
TCONS_00000104	XLOC_000076	none	Chr_01	592446	593216	NA	NA	isoform1
TCONS_00000105	XLOC_000077	Sscle01g001760	Chr_01	593657	596183	PF08648.11	DUF1777	isoform1
TCONS_00000106	XLOC_000077	Sscle01g001760	Chr_01	593657	596183	PF08648.11	DUF1777	isoform2
TCONS_00000105	XLOC_000077	Sscle01g001760	Chr_01	593657	596183	PF12171.7	zf-C2H2_jaz	isoform1
TCONS_00000106	XLOC_000077	Sscle01g001760	Chr_01	593657	596183	PF12171.7	zf-C2H2_jaz	isoform2
TCONS_00000105	XLOC_000077	Sscle01g001760	Chr_01	593657	596183	PF12874.6	zf-met	isoform1
TCONS_00000106	XLOC_000077	Sscle01g001760	Chr_01	593657	596183	PF12874.6	zf-met	isoform2
TCONS_00000835	XLOC_000642	Sscle01g001750	Chr_01	593657	596183	PF00590.19	TP_methylase	isoform1
TCONS_00000836	XLOC_000642	Sscle01g001750	Chr_01	593657	596183	PF00590.19	TP_methylase	isoform2
TCONS_00000840	XLOC_000646	Sscle01g001900	Chr_01	637795	640620	NA	NA	isoform1
TCONS_00000841	XLOC_000646	Sscle01g001900	Chr_01	637795	640620	NA	NA	isoform2
TCONS_00000842	XLOC_000646	Sscle01g001900	Chr_01	637795	640620	NA	NA	isoform3
TCONS_00000843	XLOC_000646	Sscle01g001910	Chr_01	637795	640620	NA	NA	isoform1
TCONS_00000849	XLOC_000652	Sscle01g002010	Chr_01	670831	675511	PF14362.5	DUF4407	isoform1
TCONS_00000850	XLOC_000652	Sscle01g002010	Chr_01	670831	675511	PF14362.5	DUF4407	isoform2
TCONS_00000127	XLOC_000098	Sscle01g002170	Chr_01	707873	710243	PF00076.21	RRM_1	isoform1
TCONS_00000128	XLOC_000098	Sscle01g002170	Chr_01	707873	710243	PF00076.21	RRM_1	isoform2
TCONS_00000127	XLOC_000098	Sscle01g002170	Chr_01	707873	710243	PF08206.10	OB_RNB	isoform1
TCONS_00000128	XLOC_000098	Sscle01g002170	Chr_01	707873	710243	PF08206.10	OB_RNB	isoform2
TCONS_00000127	XLOC_000098	Sscle01g002170	Chr_01	707873	710243	PF16367.4	RRM_7	isoform1
TCONS_00000135	XLOC_000105	Sscle01g002250	Chr_01	728591	731302	NA	NA	isoform1
TCONS_00000136	XLOC_000105	Sscle01g002250	Chr_01	728591	731302	NA	NA	isoform2
TCONS_00000137	XLOC_000105	Sscle01g002250	Chr_01	728591	731302	NA	NA	isoform3
TCONS_00000138	XLOC_000106	Sscle01g002280	Chr_01	743857	745204	NA	NA	isoform1
TCONS_00000863	XLOC_000665	Sscle01g002280	Chr_01	743857	745204	NA	NA	isoform2
TCONS_00000142	XLOC_000110	Sscle01g002360	Chr_01	765508	769990	PF00083.23	Sugar_tr	isoform1
TCONS_00000143	XLOC_000110	Sscle01g002360	Chr_01	765508	769990	PF00083.23	Sugar_tr	isoform2
TCONS_00000142	XLOC_000110	Sscle01g002360	Chr_01	765508	769990	PF05977.12	MFS_3	isoform1
TCONS_00000143	XLOC_000110	Sscle01g002360	Chr_01	765508	769990	PF05977.12	MFS_3	isoform2
TCONS_00000142	XLOC_000110	Sscle01g002360	Chr_01	765508	769990	PF07690.15	MFS_1	isoform1
TCONS_00000143	XLOC_000110	Sscle01g002360	Chr_01	765508	769990	PF07690.15	MFS_1	isoform2
TCONS_00000869	XLOC_000671	Sscle01g002410	Chr_01	781090	785456	PF00581.19	Rhodanese	isoform1
TCONS_00000870	XLOC_000671	Sscle01g002410	Chr_01	781090	785456	PF00581.19	Rhodanese	isoform2
TCONS_00000871	XLOC_000671	Sscle01g002410	Chr_01	781090	785456	PF00581.19	Rhodanese	isoform3
TCONS_00000153	XLOC_000120	Sscle01g002590	Chr_01	844648	849067	PF00018.27	SH3_1	isoform1
TCONS_00000154	XLOC_000120	Sscle01g002590	Chr_01	844648	849067	PF00018.27	SH3_1	isoform2
TCONS_00000155	XLOC_000120	Sscle01g002590	Chr_01	844648	849067	PF00018.27	SH3_1	isoform3
TCONS_00000156	XLOC_000120	Sscle01g002590	Chr_01	844648	849067	PF00018.27	SH3_1	isoform4
TCONS_00000153	XLOC_000120	Sscle01g002590	Chr_01	844648	849067	PF02009.15	RIFIN	isoform1
TCONS_00000154	XLOC_000120	Sscle01g002590	Chr_01	844648	849067	PF02009.15	RIFIN	isoform2
TCONS_00000155	XLOC_000120	Sscle01g002590	Chr_01	844648	849067	PF02009.15	RIFIN	isoform3
TCONS_00000156	XLOC_000120	Sscle01g002590	Chr_01	844648	849067	PF02009.15	RIFIN	isoform4
TCONS_00000153	XLOC_000120	Sscle01g002590	Chr_01	844648	849067	PF03189.12	Otopetrin	isoform1
TCONS_00000154	XLOC_000120	Sscle01g002590	Chr_01	844648	849067	PF03189.12	Otopetrin	isoform2
TCONS_00000155	XLOC_000120	Sscle01g002590	Chr_01	844648	849067	PF03189.12	Otopetrin	isoform3
TCONS_00000156	XLOC_000120	Sscle01g002590	Chr_01	844648	849067	PF03189.12	Otopetrin	isoform4
TCONS_00000153	XLOC_000120	Sscle01g002590	Chr_01	844648	849067	PF03988.11	DUF347	isoform1
TCONS_00000154	XLOC_000120	Sscle01g002590	Chr_01	844648	849067	PF03988.11	DUF347	isoform2
TCONS_00000155	XLOC_000120	Sscle01g002590	Chr_01	844648	849067	PF03988.11	DUF347	isoform3
TCONS_00000156	XLOC_000120	Sscle01g002590	Chr_01	844648	849067	PF03988.11	DUF347	isoform4
TCONS_00000153	XLOC_000120	Sscle01g002590	Chr_01	844648	849067	PF05795.10	Plasmodium_Vir	isoform1
TCONS_00000154	XLOC_000120	Sscle01g002590	Chr_01	844648	849067	PF05795.10	Plasmodium_Vir	isoform2
TCONS_00000155	XLOC_000120	Sscle01g002590	Chr_01	844648	849067	PF05795.10	Plasmodium_Vir	isoform3
TCONS_00000156	XLOC_000120	Sscle01g002590	Chr_01	844648	849067	PF05795.10	Plasmodium_Vir	isoform4
TCONS_00000153	XLOC_000120	Sscle01g002590	Chr_01	844648	849067	PF06136.12	DUF966	isoform1
TCONS_00000154	XLOC_000120	Sscle01g002590	Chr_01	844648	849067	PF06136.12	DUF966	isoform2
TCONS_00000155	XLOC_000120	Sscle01g002590	Chr_01	844648	849067	PF06136.12	DUF966	isoform3
TCONS_00000156	XLOC_000120	Sscle01g002590	Chr_01	844648	849067	PF06136.12	DUF966	isoform4
TCONS_00000153	XLOC_000120	Sscle01g002590	Chr_01	844648	849067	PF06305.10	LapA_dom	isoform1
TCONS_00000154	XLOC_000120	Sscle01g002590	Chr_01	844648	849067	PF06305.10	LapA_dom	isoform2
TCONS_00000155	XLOC_000120	Sscle01g002590	Chr_01	844648	849067	PF06305.10	LapA_dom	isoform3
TCONS_00000156	XLOC_000120	Sscle01g002590	Chr_01	844648	849067	PF06305.10	LapA_dom	isoform4
TCONS_00000153	XLOC_000120	Sscle01g002590	Chr_01	844648	849067	PF07653.16	SH3_2	isoform1
TCONS_00000154	XLOC_000120	Sscle01g002590	Chr_01	844648	849067	PF07653.16	SH3_2	isoform2
TCONS_00000155	XLOC_000120	Sscle01g002590	Chr_01	844648	849067	PF07653.16	SH3_2	isoform3
TCONS_00000156	XLOC_000120	Sscle01g002590	Chr_01	844648	849067	PF07653.16	SH3_2	isoform4
TCONS_00000153	XLOC_000120	Sscle01g002590	Chr_01	844648	849067	PF09184.10	PPP4R2	isoform1
TCONS_00000154	XLOC_000120	Sscle01g002590	Chr_01	844648	849067	PF09184.10	PPP4R2	isoform2
TCONS_00000155	XLOC_000120	Sscle01g002590	Chr_01	844648	849067	PF09184.10	PPP4R2	isoform3
TCONS_00000156	XLOC_000120	Sscle01g002590	Chr_01	844648	849067	PF09184.10	PPP4R2	isoform4
TCONS_00000153	XLOC_000120	Sscle01g002590	Chr_01	844648	849067	PF14604.5	SH3_9	isoform1
TCONS_00000154	XLOC_000120	Sscle01g002590	Chr_01	844648	849067	PF14604.5	SH3_9	isoform2
TCONS_00000155	XLOC_000120	Sscle01g002590	Chr_01	844648	849067	PF14604.5	SH3_9	isoform3
TCONS_00000156	XLOC_000120	Sscle01g002590	Chr_01	844648	849067	PF14604.5	SH3_9	isoform4
TCONS_00000153	XLOC_000120	Sscle01g002590	Chr_01	844648	849067	PF14828.5	Amnionless	isoform1
TCONS_00000154	XLOC_000120	Sscle01g002590	Chr_01	844648	849067	PF14828.5	Amnionless	isoform2
TCONS_00000155	XLOC_000120	Sscle01g002590	Chr_01	844648	849067	PF14828.5	Amnionless	isoform3
TCONS_00000156	XLOC_000120	Sscle01g002590	Chr_01	844648	849067	PF14828.5	Amnionless	isoform4
TCONS_00000153	XLOC_000120	Sscle01g002590	Chr_01	844648	849067	PF17410.1	Stevor	isoform1
TCONS_00000154	XLOC_000120	Sscle01g002590	Chr_01	844648	849067	PF17410.1	Stevor	isoform2
TCONS_00000155	XLOC_000120	Sscle01g002590	Chr_01	844648	849067	PF17410.1	Stevor	isoform3
TCONS_00000156	XLOC_000120	Sscle01g002590	Chr_01	844648	849067	PF17410.1	Stevor	isoform4
TCONS_00000884	XLOC_000684	Sscle01g002610	Chr_01	853605	857891	PF01496.18	V_ATPase_I	isoform1
TCONS_00000885	XLOC_000684	Sscle01g002610	Chr_01	853605	857891	PF01496.18	V_ATPase_I	isoform2
TCONS_00000884	XLOC_000684	Sscle01g002610	Chr_01	853605	857891	PF02050.15	FliJ	isoform1
TCONS_00000885	XLOC_000684	Sscle01g002610	Chr_01	853605	857891	PF02050.15	FliJ	isoform2
TCONS_00000884	XLOC_000684	Sscle01g002610	Chr_01	853605	857891	PF04582.11	Reo_sigmaC	isoform1
TCONS_00000885	XLOC_000684	Sscle01g002610	Chr_01	853605	857891	PF04582.11	Reo_sigmaC	isoform2
TCONS_00000884	XLOC_000684	Sscle01g002610	Chr_01	853605	857891	PF08074.10	CHDCT2	isoform1
TCONS_00000885	XLOC_000684	Sscle01g002610	Chr_01	853605	857891	PF08074.10	CHDCT2	isoform2
TCONS_00000884	XLOC_000684	Sscle01g002610	Chr_01	853605	857891	PF08286.10	Spc24	isoform1
TCONS_00000885	XLOC_000684	Sscle01g002610	Chr_01	853605	857891	PF08286.10	Spc24	isoform2
TCONS_00000884	XLOC_000684	Sscle01g002610	Chr_01	853605	857891	PF08702.9	Fib_alpha	isoform1
TCONS_00000885	XLOC_000684	Sscle01g002610	Chr_01	853605	857891	PF08702.9	Fib_alpha	isoform2
TCONS_00000884	XLOC_000684	Sscle01g002610	Chr_01	853605	857891	PF10828.7	DUF2570	isoform1
TCONS_00000885	XLOC_000684	Sscle01g002610	Chr_01	853605	857891	PF10828.7	DUF2570	isoform2
TCONS_00000884	XLOC_000684	Sscle01g002610	Chr_01	853605	857891	PF11559.7	ADIP	isoform1
TCONS_00000885	XLOC_000684	Sscle01g002610	Chr_01	853605	857891	PF11559.7	ADIP	isoform2
TCONS_00000884	XLOC_000684	Sscle01g002610	Chr_01	853605	857891	PF12539.7	Csm1	isoform1
TCONS_00000885	XLOC_000684	Sscle01g002610	Chr_01	853605	857891	PF12539.7	Csm1	isoform2
TCONS_00000884	XLOC_000684	Sscle01g002610	Chr_01	853605	857891	PF13158.5	DUF3993	isoform1
TCONS_00000885	XLOC_000684	Sscle01g002610	Chr_01	853605	857891	PF13158.5	DUF3993	isoform2
TCONS_00000884	XLOC_000684	Sscle01g002610	Chr_01	853605	857891	PF13851.5	GAS	isoform1
TCONS_00000885	XLOC_000684	Sscle01g002610	Chr_01	853605	857891	PF13851.5	GAS	isoform2
TCONS_00000884	XLOC_000684	Sscle01g002610	Chr_01	853605	857891	PF17015.4	DUF5094	isoform1
TCONS_00000885	XLOC_000684	Sscle01g002610	Chr_01	853605	857891	PF17015.4	DUF5094	isoform2
TCONS_00000158	XLOC_000122	Sscle01g002630	Chr_01	858362	861929	PF00155.20	Aminotran_1_2	isoform1
TCONS_00000159	XLOC_000122	Sscle01g002630	Chr_01	858362	861929	PF00155.20	Aminotran_1_2	isoform2
TCONS_00000158	XLOC_000122	Sscle01g002630	Chr_01	858362	861929	PF00266.18	Aminotran_5	isoform1
TCONS_00000159	XLOC_000122	Sscle01g002630	Chr_01	858362	861929	PF00266.18	Aminotran_5	isoform2
TCONS_00000158	XLOC_000122	Sscle01g002630	Chr_01	858362	861929	PF01041.16	DegT_DnrJ_EryC1	isoform1
TCONS_00000159	XLOC_000122	Sscle01g002630	Chr_01	858362	861929	PF01041.16	DegT_DnrJ_EryC1	isoform2
TCONS_00000158	XLOC_000122	Sscle01g002630	Chr_01	858362	861929	PF01053.19	Cys_Met_Meta_PP	isoform1
TCONS_00000159	XLOC_000122	Sscle01g002630	Chr_01	858362	861929	PF01053.19	Cys_Met_Meta_PP	isoform2
TCONS_00000158	XLOC_000122	Sscle01g002630	Chr_01	858362	861929	PF01212.20	Beta_elim_lyase	isoform1
TCONS_00000159	XLOC_000122	Sscle01g002630	Chr_01	858362	861929	PF01212.20	Beta_elim_lyase	isoform2
TCONS_00000158	XLOC_000122	Sscle01g002630	Chr_01	858362	861929	PF02347.15	GDC-P	isoform1
TCONS_00000159	XLOC_000122	Sscle01g002630	Chr_01	858362	861929	PF02347.15	GDC-P	isoform2
TCONS_00000158	XLOC_000122	Sscle01g002630	Chr_01	858362	861929	PF06838.10	Met_gamma_lyase	isoform1
TCONS_00000159	XLOC_000122	Sscle01g002630	Chr_01	858362	861929	PF06838.10	Met_gamma_lyase	isoform2
TCONS_00000160	XLOC_000122	Sscle01g002640	Chr_01	858362	861929	NA	NA	isoform1
TCONS_00001470	XLOC_001144	none	Chr_01	888326	888751	NA	NA	isoform1
TCONS_00000162	XLOC_000124	Sscle01g002730	Chr_01	915028	918060	PF00501.27	AMP-binding	isoform1
TCONS_00000163	XLOC_000124	Sscle01g002730	Chr_01	915028	918060	PF00501.27	AMP-binding	isoform2
TCONS_00000164	XLOC_000124	Sscle01g002730	Chr_01	915028	918060	PF00501.27	AMP-binding	isoform3
TCONS_00000162	XLOC_000124	Sscle01g002730	Chr_01	915028	918060	PF01519.15	DUF16	isoform1
TCONS_00000163	XLOC_000124	Sscle01g002730	Chr_01	915028	918060	PF01519.15	DUF16	isoform2
TCONS_00000164	XLOC_000124	Sscle01g002730	Chr_01	915028	918060	PF01519.15	DUF16	isoform3
TCONS_00000162	XLOC_000124	Sscle01g002730	Chr_01	915028	918060	PF02560.13	Cyanate_lyase	isoform1
TCONS_00000163	XLOC_000124	Sscle01g002730	Chr_01	915028	918060	PF02560.13	Cyanate_lyase	isoform2
TCONS_00000164	XLOC_000124	Sscle01g002730	Chr_01	915028	918060	PF02560.13	Cyanate_lyase	isoform3
TCONS_00000162	XLOC_000124	Sscle01g002730	Chr_01	915028	918060	PF13193.5	AMP-binding_C	isoform1
TCONS_00000163	XLOC_000124	Sscle01g002730	Chr_01	915028	918060	PF13193.5	AMP-binding_C	isoform2
TCONS_00000164	XLOC_000124	Sscle01g002730	Chr_01	915028	918060	PF13193.5	AMP-binding_C	isoform3
TCONS_00000169	XLOC_000129	Sscle01g002810	Chr_01	948299	949757	PF00180.19	Iso_dh	isoform1
TCONS_00000896	XLOC_000695	Sscle01g002810	Chr_01	948299	949757	NA	NA	isoform2
TCONS_00000898	XLOC_000697	Sscle01g002850	Chr_01	953857	955363	NA	NA	isoform1
TCONS_00000899	XLOC_000697	Sscle01g002850	Chr_01	953857	955363	NA	NA	isoform2
TCONS_00000173	XLOC_000133	Sscle01g002880	Chr_01	963271	967048	PF00149.27	Metallophos	isoform1
TCONS_00000174	XLOC_000133	Sscle01g002880	Chr_01	963271	967048	PF00149.27	Metallophos	isoform2
TCONS_00000173	XLOC_000133	Sscle01g002880	Chr_01	963271	967048	PF12850.6	Metallophos_2	isoform1
TCONS_00000174	XLOC_000133	Sscle01g002880	Chr_01	963271	967048	PF12850.6	Metallophos_2	isoform2
TCONS_00000177	XLOC_000136	Sscle01g002910	Chr_01	981460	985910	PF00610.20	DEP	isoform1
TCONS_00000178	XLOC_000136	Sscle01g002910	Chr_01	981460	985910	PF00610.20	DEP	isoform2
TCONS_00000177	XLOC_000136	Sscle01g002910	Chr_01	981460	985910	PF00615.18	RGS	isoform1
TCONS_00000178	XLOC_000136	Sscle01g002910	Chr_01	981460	985910	PF00615.18	RGS	isoform2
TCONS_00000177	XLOC_000136	Sscle01g002910	Chr_01	981460	985910	PF09128.10	RGS-like	isoform1
TCONS_00000178	XLOC_000136	Sscle01g002910	Chr_01	981460	985910	PF09128.10	RGS-like	isoform2
TCONS_00000902	XLOC_000699	Sscle01g002920	Chr_01	986322	988429	PF00005.26	ABC_tran	isoform2
TCONS_00000902	XLOC_000699	Sscle01g002920	Chr_01	986322	988429	PF00448.21	SRP54	isoform2
TCONS_00000902	XLOC_000699	Sscle01g002920	Chr_01	986322	988429	PF00735.17	Septin	isoform2
TCONS_00000902	XLOC_000699	Sscle01g002920	Chr_01	986322	988429	PF01637.17	ATPase_2	isoform2
TCONS_00000902	XLOC_000699	Sscle01g002920	Chr_01	986322	988429	PF01926.22	MMR_HSR1	isoform2
TCONS_00000902	XLOC_000699	Sscle01g002920	Chr_01	986322	988429	PF02367.16	TsaE	isoform2
TCONS_00000901	XLOC_000699	Sscle01g002920	Chr_01	986322	988429	PF02492.18	cobW	isoform1
TCONS_00000902	XLOC_000699	Sscle01g002920	Chr_01	986322	988429	PF02492.18	cobW	isoform2
TCONS_00000902	XLOC_000699	Sscle01g002920	Chr_01	986322	988429	PF03193.15	RsgA_GTPase	isoform2
TCONS_00000901	XLOC_000699	Sscle01g002920	Chr_01	986322	988429	PF05460.12	ORC6	isoform1
TCONS_00000902	XLOC_000699	Sscle01g002920	Chr_01	986322	988429	PF05460.12	ORC6	isoform2
TCONS_00000902	XLOC_000699	Sscle01g002920	Chr_01	986322	988429	PF06414.11	Zeta_toxin	isoform2
TCONS_00000902	XLOC_000699	Sscle01g002920	Chr_01	986322	988429	PF13173.5	AAA_14	isoform2
TCONS_00000902	XLOC_000699	Sscle01g002920	Chr_01	986322	988429	PF13191.5	AAA_16	isoform2
TCONS_00000902	XLOC_000699	Sscle01g002920	Chr_01	986322	988429	PF13401.5	AAA_22	isoform2
TCONS_00000902	XLOC_000699	Sscle01g002920	Chr_01	986322	988429	PF13604.5	AAA_30	isoform2
TCONS_00000903	XLOC_000700	Sscle01g002940	Chr_01	991421	994917	PF01266.23	DAO	isoform1
TCONS_00000903	XLOC_000700	Sscle01g002940	Chr_01	991421	994917	PF01946.16	Thi4	isoform1
TCONS_00000903	XLOC_000700	Sscle01g002940	Chr_01	991421	994917	PF03486.13	HI0933_like	isoform1
TCONS_00000903	XLOC_000700	Sscle01g002940	Chr_01	991421	994917	PF07992.13	Pyr_redox_2	isoform1
TCONS_00000903	XLOC_000700	Sscle01g002940	Chr_01	991421	994917	PF12831.6	FAD_oxidored	isoform1
TCONS_00000903	XLOC_000700	Sscle01g002940	Chr_01	991421	994917	PF13450.5	NAD_binding_8	isoform1
TCONS_00000903	XLOC_000700	Sscle01g002940	Chr_01	991421	994917	PF13738.5	Pyr_redox_3	isoform1
TCONS_00000904	XLOC_000700	Sscle01g002950	Chr_01	991421	994917	PF01166.17	TSC22	isoform1
TCONS_00000905	XLOC_000700	Sscle01g002950	Chr_01	991421	994917	PF01166.17	TSC22	isoform2
TCONS_00000904	XLOC_000700	Sscle01g002950	Chr_01	991421	994917	PF01266.23	DAO	isoform1
TCONS_00000904	XLOC_000700	Sscle01g002950	Chr_01	991421	994917	PF01946.16	Thi4	isoform1
TCONS_00000904	XLOC_000700	Sscle01g002950	Chr_01	991421	994917	PF03486.13	HI0933_like	isoform1
TCONS_00000904	XLOC_000700	Sscle01g002950	Chr_01	991421	994917	PF04102.11	SlyX	isoform1
TCONS_00000905	XLOC_000700	Sscle01g002950	Chr_01	991421	994917	PF04102.11	SlyX	isoform2
TCONS_00000904	XLOC_000700	Sscle01g002950	Chr_01	991421	994917	PF04508.11	Pox_A_type_inc	isoform1
TCONS_00000905	XLOC_000700	Sscle01g002950	Chr_01	991421	994917	PF04508.11	Pox_A_type_inc	isoform2
TCONS_00000904	XLOC_000700	Sscle01g002950	Chr_01	991421	994917	PF04977.14	DivIC	isoform1
TCONS_00000905	XLOC_000700	Sscle01g002950	Chr_01	991421	994917	PF04977.14	DivIC	isoform2
TCONS_00000904	XLOC_000700	Sscle01g002950	Chr_01	991421	994917	PF05377.10	FlaC_arch	isoform1
TCONS_00000905	XLOC_000700	Sscle01g002950	Chr_01	991421	994917	PF05377.10	FlaC_arch	isoform2
TCONS_00000904	XLOC_000700	Sscle01g002950	Chr_01	991421	994917	PF05622.11	HOOK	isoform1
TCONS_00000905	XLOC_000700	Sscle01g002950	Chr_01	991421	994917	PF05622.11	HOOK	isoform2
TCONS_00000904	XLOC_000700	Sscle01g002950	Chr_01	991421	994917	PF07558.10	Shugoshin_N	isoform1
TCONS_00000905	XLOC_000700	Sscle01g002950	Chr_01	991421	994917	PF07558.10	Shugoshin_N	isoform2
TCONS_00000904	XLOC_000700	Sscle01g002950	Chr_01	991421	994917	PF07992.13	Pyr_redox_2	isoform1
TCONS_00000904	XLOC_000700	Sscle01g002950	Chr_01	991421	994917	PF08702.9	Fib_alpha	isoform1
TCONS_00000905	XLOC_000700	Sscle01g002950	Chr_01	991421	994917	PF08702.9	Fib_alpha	isoform2
TCONS_00000904	XLOC_000700	Sscle01g002950	Chr_01	991421	994917	PF09278.10	MerR-DNA-bind	isoform1
TCONS_00000905	XLOC_000700	Sscle01g002950	Chr_01	991421	994917	PF09278.10	MerR-DNA-bind	isoform2
TCONS_00000904	XLOC_000700	Sscle01g002950	Chr_01	991421	994917	PF09755.8	DUF2046	isoform1
TCONS_00000905	XLOC_000700	Sscle01g002950	Chr_01	991421	994917	PF09755.8	DUF2046	isoform2
TCONS_00000904	XLOC_000700	Sscle01g002950	Chr_01	991421	994917	PF12831.6	FAD_oxidored	isoform1
TCONS_00000904	XLOC_000700	Sscle01g002950	Chr_01	991421	994917	PF13450.5	NAD_binding_8	isoform1
TCONS_00000904	XLOC_000700	Sscle01g002950	Chr_01	991421	994917	PF13738.5	Pyr_redox_3	isoform1
TCONS_00000904	XLOC_000700	Sscle01g002950	Chr_01	991421	994917	PF14932.5	HAUS-augmin3	isoform1
TCONS_00000905	XLOC_000700	Sscle01g002950	Chr_01	991421	994917	PF14932.5	HAUS-augmin3	isoform2
TCONS_00000904	XLOC_000700	Sscle01g002950	Chr_01	991421	994917	PF15136.5	UPF0449	isoform1
TCONS_00000905	XLOC_000700	Sscle01g002950	Chr_01	991421	994917	PF15136.5	UPF0449	isoform2
TCONS_00000904	XLOC_000700	Sscle01g002950	Chr_01	991421	994917	PF16740.4	SKA2	isoform1
TCONS_00000905	XLOC_000700	Sscle01g002950	Chr_01	991421	994917	PF16740.4	SKA2	isoform2
TCONS_00000907	XLOC_000702	Sscle01g003010	Chr_01	1011839	1012774	NA	NA	isoform1
TCONS_00000908	XLOC_000702	Sscle01g003010	Chr_01	1011839	1012774	NA	NA	isoform2
TCONS_00000187	XLOC_000144	Sscle01g003050	Chr_01	1018669	1024054	PF00254.27	FKBP_C	isoform1
TCONS_00000186	XLOC_000144	Sscle01g003060	Chr_01	1018669	1024054	PF00069.24	Pkinase	isoform1
TCONS_00000188	XLOC_000144	Sscle01g003060	Chr_01	1018669	1024054	PF00069.24	Pkinase	isoform1
TCONS_00000186	XLOC_000144	Sscle01g003060	Chr_01	1018669	1024054	PF00254.27	FKBP_C	isoform1
TCONS_00000186	XLOC_000144	Sscle01g003060	Chr_01	1018669	1024054	PF01636.22	APH	isoform1
TCONS_00000188	XLOC_000144	Sscle01g003060	Chr_01	1018669	1024054	PF01636.22	APH	isoform1
TCONS_00000186	XLOC_000144	Sscle01g003060	Chr_01	1018669	1024054	PF07714.16	Pkinase_Tyr	isoform1
TCONS_00000188	XLOC_000144	Sscle01g003060	Chr_01	1018669	1024054	PF07714.16	Pkinase_Tyr	isoform1
TCONS_00000186	XLOC_000144	Sscle01g003060	Chr_01	1018669	1024054	PF13274.5	DUF4065	isoform1
TCONS_00000188	XLOC_000144	Sscle01g003060	Chr_01	1018669	1024054	PF13274.5	DUF4065	isoform1
TCONS_00000190	XLOC_000146	Sscle01g003080	Chr_01	1031433	1033388	PF00076.21	RRM_1	isoform1
TCONS_00000191	XLOC_000146	Sscle01g003080	Chr_01	1031433	1033388	PF00076.21	RRM_1	isoform2
TCONS_00000192	XLOC_000146	Sscle01g003080	Chr_01	1031433	1033388	PF00076.21	RRM_1	isoform3
TCONS_00000190	XLOC_000146	Sscle01g003080	Chr_01	1031433	1033388	PF13893.5	RRM_5	isoform1
TCONS_00000191	XLOC_000146	Sscle01g003080	Chr_01	1031433	1033388	PF13893.5	RRM_5	isoform2
TCONS_00000192	XLOC_000146	Sscle01g003080	Chr_01	1031433	1033388	PF13893.5	RRM_5	isoform3
TCONS_00000195	XLOC_000149	Sscle01g003120	Chr_01	1046122	1047208	NA	NA	isoform1
TCONS_00000911	XLOC_000705	Sscle01g003120	Chr_01	1046122	1047208	NA	NA	isoform2
TCONS_00000197	XLOC_000151	Sscle01g003150	Chr_01	1053674	1057742	PF00505.18	HMG_box	isoform1
TCONS_00000198	XLOC_000151	Sscle01g003150	Chr_01	1053674	1057742	PF00505.18	HMG_box	isoform2
TCONS_00000199	XLOC_000151	Sscle01g003150	Chr_01	1053674	1057742	PF00505.18	HMG_box	isoform3
TCONS_00000197	XLOC_000151	Sscle01g003150	Chr_01	1053674	1057742	PF01266.23	DAO	isoform1
TCONS_00000198	XLOC_000151	Sscle01g003150	Chr_01	1053674	1057742	PF01266.23	DAO	isoform2
TCONS_00000199	XLOC_000151	Sscle01g003150	Chr_01	1053674	1057742	PF01266.23	DAO	isoform3
TCONS_00000197	XLOC_000151	Sscle01g003150	Chr_01	1053674	1057742	PF01593.23	Amino_oxidase	isoform1
TCONS_00000198	XLOC_000151	Sscle01g003150	Chr_01	1053674	1057742	PF01593.23	Amino_oxidase	isoform2
TCONS_00000199	XLOC_000151	Sscle01g003150	Chr_01	1053674	1057742	PF01593.23	Amino_oxidase	isoform3
TCONS_00000197	XLOC_000151	Sscle01g003150	Chr_01	1053674	1057742	PF04433.16	SWIRM	isoform1
TCONS_00000198	XLOC_000151	Sscle01g003150	Chr_01	1053674	1057742	PF04433.16	SWIRM	isoform2
TCONS_00000199	XLOC_000151	Sscle01g003150	Chr_01	1053674	1057742	PF04433.16	SWIRM	isoform3
TCONS_00000197	XLOC_000151	Sscle01g003150	Chr_01	1053674	1057742	PF07992.13	Pyr_redox_2	isoform1
TCONS_00000198	XLOC_000151	Sscle01g003150	Chr_01	1053674	1057742	PF07992.13	Pyr_redox_2	isoform2
TCONS_00000199	XLOC_000151	Sscle01g003150	Chr_01	1053674	1057742	PF07992.13	Pyr_redox_2	isoform3
TCONS_00000197	XLOC_000151	Sscle01g003150	Chr_01	1053674	1057742	PF09011.9	HMG_box_2	isoform1
TCONS_00000198	XLOC_000151	Sscle01g003150	Chr_01	1053674	1057742	PF09011.9	HMG_box_2	isoform2
TCONS_00000199	XLOC_000151	Sscle01g003150	Chr_01	1053674	1057742	PF09011.9	HMG_box_2	isoform3
TCONS_00000197	XLOC_000151	Sscle01g003150	Chr_01	1053674	1057742	PF13450.5	NAD_binding_8	isoform1
TCONS_00000198	XLOC_000151	Sscle01g003150	Chr_01	1053674	1057742	PF13450.5	NAD_binding_8	isoform2
TCONS_00000199	XLOC_000151	Sscle01g003150	Chr_01	1053674	1057742	PF13450.5	NAD_binding_8	isoform3
TCONS_00001471	XLOC_001145	none	Chr_01	1062868	1063413	NA	NA	isoform1
TCONS_00000913	XLOC_000707	Sscle01g003180	Chr_01	1069837	1073393	PF07690.15	MFS_1	isoform1
TCONS_00000914	XLOC_000707	Sscle01g003180	Chr_01	1069837	1073393	PF07690.15	MFS_1	isoform2
TCONS_00000915	XLOC_000707	Sscle01g003180	Chr_01	1069837	1073393	PF07690.15	MFS_1	isoform3
TCONS_00000913	XLOC_000707	Sscle01g003180	Chr_01	1069837	1073393	PF11700.7	ATG22	isoform1
TCONS_00000914	XLOC_000707	Sscle01g003180	Chr_01	1069837	1073393	PF11700.7	ATG22	isoform2
TCONS_00000915	XLOC_000707	Sscle01g003180	Chr_01	1069837	1073393	PF11700.7	ATG22	isoform3
TCONS_00000913	XLOC_000707	Sscle01g003180	Chr_01	1069837	1073393	PF13347.5	MFS_2	isoform1
TCONS_00000914	XLOC_000707	Sscle01g003180	Chr_01	1069837	1073393	PF13347.5	MFS_2	isoform2
TCONS_00000915	XLOC_000707	Sscle01g003180	Chr_01	1069837	1073393	PF13347.5	MFS_2	isoform3
TCONS_00000202	XLOC_000154	Sscle01g003190	Chr_01	1073668	1078910	PF08638.10	Med14	isoform1
TCONS_00000203	XLOC_000154	Sscle01g003190	Chr_01	1073668	1078910	PF08638.10	Med14	isoform2
TCONS_00000204	XLOC_000155	Sscle01g003200	Chr_01	1081709	1085618	PF00443.28	UCH	isoform1
TCONS_00000205	XLOC_000155	Sscle01g003200	Chr_01	1081709	1085618	PF00443.28	UCH	isoform2
TCONS_00000206	XLOC_000155	Sscle01g003200	Chr_01	1081709	1085618	PF00443.28	UCH	isoform3
TCONS_00000204	XLOC_000155	Sscle01g003200	Chr_01	1081709	1085618	PF13423.5	UCH_1	isoform1
TCONS_00000205	XLOC_000155	Sscle01g003200	Chr_01	1081709	1085618	PF13423.5	UCH_1	isoform2
TCONS_00000206	XLOC_000155	Sscle01g003200	Chr_01	1081709	1085618	PF13423.5	UCH_1	isoform3
TCONS_00000204	XLOC_000155	Sscle01g003200	Chr_01	1081709	1085618	PF15499.5	Peptidase_C98	isoform1
TCONS_00000205	XLOC_000155	Sscle01g003200	Chr_01	1081709	1085618	PF15499.5	Peptidase_C98	isoform2
TCONS_00000206	XLOC_000155	Sscle01g003200	Chr_01	1081709	1085618	PF15499.5	Peptidase_C98	isoform3
TCONS_00000917	XLOC_000709	Sscle01g003230	Chr_01	1093651	1096157	PF00231.18	ATP-synt	isoform1
TCONS_00000918	XLOC_000709	Sscle01g003230	Chr_01	1093651	1096157	PF00231.18	ATP-synt	isoform2
TCONS_00000917	XLOC_000709	Sscle01g003230	Chr_01	1093651	1096157	PF03433.12	EspA	isoform1
TCONS_00000918	XLOC_000709	Sscle01g003230	Chr_01	1093651	1096157	PF03433.12	EspA	isoform2
TCONS_00000919	XLOC_000710	Sscle01g003260	Chr_01	1102712	1104586	PF00179.25	UQ_con	isoform1
TCONS_00000920	XLOC_000710	Sscle01g003260	Chr_01	1102712	1104586	PF00179.25	UQ_con	isoform2
TCONS_00000921	XLOC_000710	Sscle01g003260	Chr_01	1102712	1104586	PF00179.25	UQ_con	isoform3
TCONS_00000919	XLOC_000710	Sscle01g003260	Chr_01	1102712	1104586	PF05773.21	RWD	isoform1
TCONS_00000920	XLOC_000710	Sscle01g003260	Chr_01	1102712	1104586	PF05773.21	RWD	isoform2
TCONS_00000921	XLOC_000710	Sscle01g003260	Chr_01	1102712	1104586	PF05773.21	RWD	isoform3
TCONS_00000919	XLOC_000710	Sscle01g003260	Chr_01	1102712	1104586	PF14461.5	Prok-E2_B	isoform1
TCONS_00000920	XLOC_000710	Sscle01g003260	Chr_01	1102712	1104586	PF14461.5	Prok-E2_B	isoform2
TCONS_00000921	XLOC_000710	Sscle01g003260	Chr_01	1102712	1104586	PF14461.5	Prok-E2_B	isoform3
TCONS_00000212	XLOC_000160	Sscle01g003290	Chr_01	1115293	1119992	PF01920.19	Prefoldin_2	isoform1
TCONS_00000212	XLOC_000160	Sscle01g003290	Chr_01	1115293	1119992	PF02050.15	FliJ	isoform1
TCONS_00000212	XLOC_000160	Sscle01g003290	Chr_01	1115293	1119992	PF03938.13	OmpH	isoform1
TCONS_00000212	XLOC_000160	Sscle01g003290	Chr_01	1115293	1119992	PF03962.14	Mnd1	isoform1
TCONS_00000212	XLOC_000160	Sscle01g003290	Chr_01	1115293	1119992	PF04012.11	PspA_IM30	isoform1
TCONS_00000212	XLOC_000160	Sscle01g003290	Chr_01	1115293	1119992	PF04111.11	APG6	isoform1
TCONS_00000212	XLOC_000160	Sscle01g003290	Chr_01	1115293	1119992	PF04156.13	IncA	isoform1
TCONS_00000212	XLOC_000160	Sscle01g003290	Chr_01	1115293	1119992	PF04728.12	LPP	isoform1
TCONS_00000212	XLOC_000160	Sscle01g003290	Chr_01	1115293	1119992	PF04799.12	Fzo_mitofusin	isoform1
TCONS_00000212	XLOC_000160	Sscle01g003290	Chr_01	1115293	1119992	PF04912.13	Dynamitin	isoform1
TCONS_00000212	XLOC_000160	Sscle01g003290	Chr_01	1115293	1119992	PF04977.14	DivIC	isoform1
TCONS_00000212	XLOC_000160	Sscle01g003290	Chr_01	1115293	1119992	PF06005.11	ZapB	isoform1
TCONS_00000212	XLOC_000160	Sscle01g003290	Chr_01	1115293	1119992	PF06009.11	Laminin_II	isoform1
TCONS_00000212	XLOC_000160	Sscle01g003290	Chr_01	1115293	1119992	PF06148.10	COG2	isoform1
TCONS_00000212	XLOC_000160	Sscle01g003290	Chr_01	1115293	1119992	PF06698.10	DUF1192	isoform1
TCONS_00000212	XLOC_000160	Sscle01g003290	Chr_01	1115293	1119992	PF06810.10	Phage_GP20	isoform1
TCONS_00000212	XLOC_000160	Sscle01g003290	Chr_01	1115293	1119992	PF07160.11	SKA1	isoform1
TCONS_00000212	XLOC_000160	Sscle01g003290	Chr_01	1115293	1119992	PF07713.12	DUF1604	isoform1
TCONS_00000212	XLOC_000160	Sscle01g003290	Chr_01	1115293	1119992	PF07889.11	DUF1664	isoform1
TCONS_00000212	XLOC_000160	Sscle01g003290	Chr_01	1115293	1119992	PF08317.10	Spc7	isoform1
TCONS_00000212	XLOC_000160	Sscle01g003290	Chr_01	1115293	1119992	PF08702.9	Fib_alpha	isoform1
TCONS_00000212	XLOC_000160	Sscle01g003290	Chr_01	1115293	1119992	PF10224.8	DUF2205	isoform1
TCONS_00000212	XLOC_000160	Sscle01g003290	Chr_01	1115293	1119992	PF10241.8	KxDL	isoform1
TCONS_00000212	XLOC_000160	Sscle01g003290	Chr_01	1115293	1119992	PF10437.8	Lip_prot_lig_C	isoform1
TCONS_00000212	XLOC_000160	Sscle01g003290	Chr_01	1115293	1119992	PF10779.8	XhlA	isoform1
TCONS_00000212	XLOC_000160	Sscle01g003290	Chr_01	1115293	1119992	PF12269.7	zf-CpG_bind_C	isoform1
TCONS_00000212	XLOC_000160	Sscle01g003290	Chr_01	1115293	1119992	PF13600.5	DUF4140	isoform1
TCONS_00000212	XLOC_000160	Sscle01g003290	Chr_01	1115293	1119992	PF14584.5	DUF4446	isoform1
TCONS_00000212	XLOC_000160	Sscle01g003290	Chr_01	1115293	1119992	PF14712.5	Snapin_Pallidin	isoform1
TCONS_00000212	XLOC_000160	Sscle01g003290	Chr_01	1115293	1119992	PF15035.5	Rootletin	isoform1
TCONS_00000211	XLOC_000160	Sscle01g003300	Chr_01	1115293	1119992	PF01920.19	Prefoldin_2	isoform1
TCONS_00000211	XLOC_000160	Sscle01g003300	Chr_01	1115293	1119992	PF02050.15	FliJ	isoform1
TCONS_00000211	XLOC_000160	Sscle01g003300	Chr_01	1115293	1119992	PF03938.13	OmpH	isoform1
TCONS_00000211	XLOC_000160	Sscle01g003300	Chr_01	1115293	1119992	PF03962.14	Mnd1	isoform1
TCONS_00000211	XLOC_000160	Sscle01g003300	Chr_01	1115293	1119992	PF04012.11	PspA_IM30	isoform1
TCONS_00000211	XLOC_000160	Sscle01g003300	Chr_01	1115293	1119992	PF04111.11	APG6	isoform1
TCONS_00000211	XLOC_000160	Sscle01g003300	Chr_01	1115293	1119992	PF04156.13	IncA	isoform1
TCONS_00000211	XLOC_000160	Sscle01g003300	Chr_01	1115293	1119992	PF04728.12	LPP	isoform1
TCONS_00000211	XLOC_000160	Sscle01g003300	Chr_01	1115293	1119992	PF04799.12	Fzo_mitofusin	isoform1
TCONS_00000211	XLOC_000160	Sscle01g003300	Chr_01	1115293	1119992	PF04912.13	Dynamitin	isoform1
TCONS_00000211	XLOC_000160	Sscle01g003300	Chr_01	1115293	1119992	PF04977.14	DivIC	isoform1
TCONS_00000211	XLOC_000160	Sscle01g003300	Chr_01	1115293	1119992	PF06005.11	ZapB	isoform1
TCONS_00000211	XLOC_000160	Sscle01g003300	Chr_01	1115293	1119992	PF06009.11	Laminin_II	isoform1
TCONS_00000211	XLOC_000160	Sscle01g003300	Chr_01	1115293	1119992	PF06127.10	DUF962	isoform1
TCONS_00000213	XLOC_000160	Sscle01g003300	Chr_01	1115293	1119992	PF06127.10	DUF962	isoform1
TCONS_00000211	XLOC_000160	Sscle01g003300	Chr_01	1115293	1119992	PF06148.10	COG2	isoform1
TCONS_00000211	XLOC_000160	Sscle01g003300	Chr_01	1115293	1119992	PF06698.10	DUF1192	isoform1
TCONS_00000211	XLOC_000160	Sscle01g003300	Chr_01	1115293	1119992	PF06810.10	Phage_GP20	isoform1
TCONS_00000211	XLOC_000160	Sscle01g003300	Chr_01	1115293	1119992	PF07160.11	SKA1	isoform1
TCONS_00000211	XLOC_000160	Sscle01g003300	Chr_01	1115293	1119992	PF07713.12	DUF1604	isoform1
TCONS_00000211	XLOC_000160	Sscle01g003300	Chr_01	1115293	1119992	PF07889.11	DUF1664	isoform1
TCONS_00000211	XLOC_000160	Sscle01g003300	Chr_01	1115293	1119992	PF08317.10	Spc7	isoform1
TCONS_00000211	XLOC_000160	Sscle01g003300	Chr_01	1115293	1119992	PF08702.9	Fib_alpha	isoform1
TCONS_00000211	XLOC_000160	Sscle01g003300	Chr_01	1115293	1119992	PF10224.8	DUF2205	isoform1
TCONS_00000211	XLOC_000160	Sscle01g003300	Chr_01	1115293	1119992	PF10241.8	KxDL	isoform1
TCONS_00000211	XLOC_000160	Sscle01g003300	Chr_01	1115293	1119992	PF10437.8	Lip_prot_lig_C	isoform1
TCONS_00000211	XLOC_000160	Sscle01g003300	Chr_01	1115293	1119992	PF10779.8	XhlA	isoform1
TCONS_00000211	XLOC_000160	Sscle01g003300	Chr_01	1115293	1119992	PF11239.7	DUF3040	isoform1
TCONS_00000211	XLOC_000160	Sscle01g003300	Chr_01	1115293	1119992	PF12269.7	zf-CpG_bind_C	isoform1
TCONS_00000211	XLOC_000160	Sscle01g003300	Chr_01	1115293	1119992	PF12832.6	MFS_1_like	isoform1
TCONS_00000213	XLOC_000160	Sscle01g003300	Chr_01	1115293	1119992	PF12832.6	MFS_1_like	isoform1
TCONS_00000211	XLOC_000160	Sscle01g003300	Chr_01	1115293	1119992	PF13347.5	MFS_2	isoform1
TCONS_00000213	XLOC_000160	Sscle01g003300	Chr_01	1115293	1119992	PF13347.5	MFS_2	isoform1
TCONS_00000211	XLOC_000160	Sscle01g003300	Chr_01	1115293	1119992	PF13600.5	DUF4140	isoform1
TCONS_00000211	XLOC_000160	Sscle01g003300	Chr_01	1115293	1119992	PF14584.5	DUF4446	isoform1
TCONS_00000211	XLOC_000160	Sscle01g003300	Chr_01	1115293	1119992	PF14712.5	Snapin_Pallidin	isoform1
TCONS_00000211	XLOC_000160	Sscle01g003300	Chr_01	1115293	1119992	PF15035.5	Rootletin	isoform1
TCONS_00000923	XLOC_000712	Sscle01g003320	Chr_01	1140509	1143334	PF00067.21	p450	isoform1
TCONS_00000924	XLOC_000712	Sscle01g003320	Chr_01	1140509	1143334	PF00067.21	p450	isoform2
TCONS_00000215	XLOC_000162	Sscle01g003340	Chr_01	1147360	1149999	PF11517.7	Nab2	isoform1
TCONS_00000216	XLOC_000162	Sscle01g003340	Chr_01	1147360	1149999	PF11517.7	Nab2	isoform2
TCONS_00000215	XLOC_000162	Sscle01g003340	Chr_01	1147360	1149999	PF14608.5	zf-CCCH_2	isoform1
TCONS_00000216	XLOC_000162	Sscle01g003340	Chr_01	1147360	1149999	PF14608.5	zf-CCCH_2	isoform2
TCONS_00000222	XLOC_000168	Sscle01g003420	Chr_01	1172291	1176035	PF02466.18	Tim17	isoform1
TCONS_00000222	XLOC_000168	Sscle01g003420	Chr_01	1172291	1176035	PF02496.15	ABA_WDS	isoform1
TCONS_00000222	XLOC_000168	Sscle01g003420	Chr_01	1172291	1176035	PF14155.5	DUF4307	isoform1
TCONS_00000223	XLOC_000168	Sscle01g003420	Chr_01	1172291	1176035	PF14155.5	DUF4307	isoform2
TCONS_00000222	XLOC_000168	Sscle01g003420	Chr_01	1172291	1176035	PF16373.4	DUF4985	isoform1
TCONS_00000223	XLOC_000168	Sscle01g003420	Chr_01	1172291	1176035	PF16373.4	DUF4985	isoform2
TCONS_00000224	XLOC_000168	Sscle01g003430	Chr_01	1172291	1176035	PF02466.18	Tim17	isoform1
TCONS_00000224	XLOC_000168	Sscle01g003430	Chr_01	1172291	1176035	PF02496.15	ABA_WDS	isoform1
TCONS_00000928	XLOC_000716	Sscle01g003440	Chr_01	1176475	1181523	PF06130.11	PTAC	isoform1
TCONS_00000930	XLOC_000716	Sscle01g003440	Chr_01	1176475	1181523	PF06130.11	PTAC	isoform3
TCONS_00000928	XLOC_000716	Sscle01g003440	Chr_01	1176475	1181523	PF07690.15	MFS_1	isoform1
TCONS_00000929	XLOC_000716	Sscle01g003440	Chr_01	1176475	1181523	PF07690.15	MFS_1	isoform2
TCONS_00000928	XLOC_000716	Sscle01g003440	Chr_01	1176475	1181523	PF08928.9	DUF1910	isoform1
TCONS_00000929	XLOC_000716	Sscle01g003440	Chr_01	1176475	1181523	PF08928.9	DUF1910	isoform2
TCONS_00000930	XLOC_000716	Sscle01g003440	Chr_01	1176475	1181523	PF08928.9	DUF1910	isoform3
TCONS_00000928	XLOC_000716	Sscle01g003440	Chr_01	1176475	1181523	PF14027.5	DUF4243	isoform1
TCONS_00000929	XLOC_000716	Sscle01g003440	Chr_01	1176475	1181523	PF14027.5	DUF4243	isoform2
TCONS_00000930	XLOC_000716	Sscle01g003440	Chr_01	1176475	1181523	PF14027.5	DUF4243	isoform3
TCONS_00000933	XLOC_000719	Sscle01g003490	Chr_01	1232166	1233416	PF08461.9	HTH_12	isoform1
TCONS_00000934	XLOC_000719	Sscle01g003490	Chr_01	1232166	1233416	PF08461.9	HTH_12	isoform2
TCONS_00000933	XLOC_000719	Sscle01g003490	Chr_01	1232166	1233416	PF12776.6	Myb_DNA-bind_3	isoform1
TCONS_00000934	XLOC_000719	Sscle01g003490	Chr_01	1232166	1233416	PF12776.6	Myb_DNA-bind_3	isoform2
TCONS_00000933	XLOC_000719	Sscle01g003490	Chr_01	1232166	1233416	PF13837.5	Myb_DNA-bind_4	isoform1
TCONS_00000934	XLOC_000719	Sscle01g003490	Chr_01	1232166	1233416	PF13837.5	Myb_DNA-bind_4	isoform2
TCONS_00000935	XLOC_000720	Sscle01g003510	Chr_01	1235484	1239171	NA	NA	isoform1
TCONS_00000936	XLOC_000720	Sscle01g003520	Chr_01	1235484	1239171	PF03152.13	UFD1	isoform1
TCONS_00000937	XLOC_000720	Sscle01g003520	Chr_01	1235484	1239171	PF03152.13	UFD1	isoform2
TCONS_00000230	XLOC_000173	Sscle01g003550	Chr_01	1244408	1247996	NA	NA	isoform1
TCONS_00000229	XLOC_000173	Sscle01g003560	Chr_01	1244408	1247996	PF00435.20	Spectrin	isoform1
TCONS_00000231	XLOC_000173	Sscle01g003560	Chr_01	1244408	1247996	PF00435.20	Spectrin	isoform1
TCONS_00000229	XLOC_000173	Sscle01g003560	Chr_01	1244408	1247996	PF04156.13	IncA	isoform1
TCONS_00000231	XLOC_000173	Sscle01g003560	Chr_01	1244408	1247996	PF04156.13	IncA	isoform1
TCONS_00000229	XLOC_000173	Sscle01g003560	Chr_01	1244408	1247996	PF04582.11	Reo_sigmaC	isoform1
TCONS_00000231	XLOC_000173	Sscle01g003560	Chr_01	1244408	1247996	PF04582.11	Reo_sigmaC	isoform1
TCONS_00000229	XLOC_000173	Sscle01g003560	Chr_01	1244408	1247996	PF06825.11	HSBP1	isoform1
TCONS_00000231	XLOC_000173	Sscle01g003560	Chr_01	1244408	1247996	PF06825.11	HSBP1	isoform1
TCONS_00000229	XLOC_000173	Sscle01g003560	Chr_01	1244408	1247996	PF07439.10	DUF1515	isoform1
TCONS_00000231	XLOC_000173	Sscle01g003560	Chr_01	1244408	1247996	PF07439.10	DUF1515	isoform1
TCONS_00000229	XLOC_000173	Sscle01g003560	Chr_01	1244408	1247996	PF07765.11	KIP1	isoform1
TCONS_00000231	XLOC_000173	Sscle01g003560	Chr_01	1244408	1247996	PF07765.11	KIP1	isoform1
TCONS_00000229	XLOC_000173	Sscle01g003560	Chr_01	1244408	1247996	PF07889.11	DUF1664	isoform1
TCONS_00000231	XLOC_000173	Sscle01g003560	Chr_01	1244408	1247996	PF07889.11	DUF1664	isoform1
TCONS_00000231	XLOC_000173	Sscle01g003560	Chr_01	1244408	1247996	PF08614.10	ATG16	isoform1
TCONS_00000229	XLOC_000173	Sscle01g003560	Chr_01	1244408	1247996	PF08946.9	Osmo_CC	isoform1
TCONS_00000231	XLOC_000173	Sscle01g003560	Chr_01	1244408	1247996	PF08946.9	Osmo_CC	isoform1
TCONS_00000229	XLOC_000173	Sscle01g003560	Chr_01	1244408	1247996	PF09177.10	Syntaxin-6_N	isoform1
TCONS_00000231	XLOC_000173	Sscle01g003560	Chr_01	1244408	1247996	PF09177.10	Syntaxin-6_N	isoform1
TCONS_00000231	XLOC_000173	Sscle01g003560	Chr_01	1244408	1247996	PF12128.7	DUF3584	isoform1
TCONS_00000229	XLOC_000173	Sscle01g003560	Chr_01	1244408	1247996	PF13166.5	AAA_13	isoform1
TCONS_00000231	XLOC_000173	Sscle01g003560	Chr_01	1244408	1247996	PF13166.5	AAA_13	isoform1
TCONS_00000229	XLOC_000173	Sscle01g003560	Chr_01	1244408	1247996	PF16673.4	TRAF_BIRC3_bd	isoform1
TCONS_00000231	XLOC_000173	Sscle01g003560	Chr_01	1244408	1247996	PF16673.4	TRAF_BIRC3_bd	isoform1
TCONS_00000940	XLOC_000723	Sscle01g003590	Chr_01	1250186	1252392	PF00005.26	ABC_tran	isoform1
TCONS_00000941	XLOC_000723	Sscle01g003590	Chr_01	1250186	1252392	PF00005.26	ABC_tran	isoform2
TCONS_00000940	XLOC_000723	Sscle01g003590	Chr_01	1250186	1252392	PF00009.26	GTP_EFTU	isoform1
TCONS_00000941	XLOC_000723	Sscle01g003590	Chr_01	1250186	1252392	PF00009.26	GTP_EFTU	isoform2
TCONS_00000940	XLOC_000723	Sscle01g003590	Chr_01	1250186	1252392	PF00025.20	Arf	isoform1
TCONS_00000941	XLOC_000723	Sscle01g003590	Chr_01	1250186	1252392	PF00025.20	Arf	isoform2
TCONS_00000940	XLOC_000723	Sscle01g003590	Chr_01	1250186	1252392	PF00071.21	Ras	isoform1
TCONS_00000941	XLOC_000723	Sscle01g003590	Chr_01	1250186	1252392	PF00071.21	Ras	isoform2
TCONS_00000940	XLOC_000723	Sscle01g003590	Chr_01	1250186	1252392	PF01926.22	MMR_HSR1	isoform1
TCONS_00000941	XLOC_000723	Sscle01g003590	Chr_01	1250186	1252392	PF01926.22	MMR_HSR1	isoform2
TCONS_00000940	XLOC_000723	Sscle01g003590	Chr_01	1250186	1252392	PF02421.17	FeoB_N	isoform1
TCONS_00000941	XLOC_000723	Sscle01g003590	Chr_01	1250186	1252392	PF02421.17	FeoB_N	isoform2
TCONS_00000940	XLOC_000723	Sscle01g003590	Chr_01	1250186	1252392	PF03193.15	RsgA_GTPase	isoform1
TCONS_00000941	XLOC_000723	Sscle01g003590	Chr_01	1250186	1252392	PF03193.15	RsgA_GTPase	isoform2
TCONS_00000940	XLOC_000723	Sscle01g003590	Chr_01	1250186	1252392	PF04670.11	Gtr1_RagA	isoform1
TCONS_00000941	XLOC_000723	Sscle01g003590	Chr_01	1250186	1252392	PF04670.11	Gtr1_RagA	isoform2
TCONS_00000940	XLOC_000723	Sscle01g003590	Chr_01	1250186	1252392	PF05621.10	TniB	isoform1
TCONS_00000941	XLOC_000723	Sscle01g003590	Chr_01	1250186	1252392	PF05621.10	TniB	isoform2
TCONS_00000940	XLOC_000723	Sscle01g003590	Chr_01	1250186	1252392	PF08477.12	Roc	isoform1
TCONS_00000941	XLOC_000723	Sscle01g003590	Chr_01	1250186	1252392	PF08477.12	Roc	isoform2
TCONS_00000940	XLOC_000723	Sscle01g003590	Chr_01	1250186	1252392	PF09439.9	SRPRB	isoform1
TCONS_00000941	XLOC_000723	Sscle01g003590	Chr_01	1250186	1252392	PF09439.9	SRPRB	isoform2
TCONS_00000940	XLOC_000723	Sscle01g003590	Chr_01	1250186	1252392	PF12116.7	SpoIIID	isoform1
TCONS_00000941	XLOC_000723	Sscle01g003590	Chr_01	1250186	1252392	PF12116.7	SpoIIID	isoform2
TCONS_00000940	XLOC_000723	Sscle01g003590	Chr_01	1250186	1252392	PF13173.5	AAA_14	isoform1
TCONS_00000941	XLOC_000723	Sscle01g003590	Chr_01	1250186	1252392	PF13173.5	AAA_14	isoform2
TCONS_00000940	XLOC_000723	Sscle01g003590	Chr_01	1250186	1252392	PF13191.5	AAA_16	isoform1
TCONS_00000941	XLOC_000723	Sscle01g003590	Chr_01	1250186	1252392	PF13191.5	AAA_16	isoform2
TCONS_00000940	XLOC_000723	Sscle01g003590	Chr_01	1250186	1252392	PF13304.5	AAA_21	isoform1
TCONS_00000941	XLOC_000723	Sscle01g003590	Chr_01	1250186	1252392	PF13304.5	AAA_21	isoform2
TCONS_00000940	XLOC_000723	Sscle01g003590	Chr_01	1250186	1252392	PF13401.5	AAA_22	isoform1
TCONS_00000941	XLOC_000723	Sscle01g003590	Chr_01	1250186	1252392	PF13401.5	AAA_22	isoform2
TCONS_00000940	XLOC_000723	Sscle01g003590	Chr_01	1250186	1252392	PF13479.5	AAA_24	isoform1
TCONS_00000941	XLOC_000723	Sscle01g003590	Chr_01	1250186	1252392	PF13479.5	AAA_24	isoform2
TCONS_00000234	XLOC_000176	Sscle01g003630	Chr_01	1263940	1269455	PF00240.22	ubiquitin	isoform1
TCONS_00000235	XLOC_000176	Sscle01g003630	Chr_01	1263940	1269455	PF00240.22	ubiquitin	isoform2
TCONS_00000234	XLOC_000176	Sscle01g003630	Chr_01	1263940	1269455	PF11976.7	Rad60-SLD	isoform1
TCONS_00000235	XLOC_000176	Sscle01g003630	Chr_01	1263940	1269455	PF11976.7	Rad60-SLD	isoform2
TCONS_00000234	XLOC_000176	Sscle01g003630	Chr_01	1263940	1269455	PF12754.6	Blt1	isoform1
TCONS_00000235	XLOC_000176	Sscle01g003630	Chr_01	1263940	1269455	PF12754.6	Blt1	isoform2
TCONS_00000234	XLOC_000176	Sscle01g003630	Chr_01	1263940	1269455	PF17183.3	Blt1_C	isoform1
TCONS_00000235	XLOC_000176	Sscle01g003630	Chr_01	1263940	1269455	PF17183.3	Blt1_C	isoform2
TCONS_00000943	XLOC_000725	Sscle01g003620	Chr_01	1263940	1269455	PF01189.16	Methyltr_RsmB-F	isoform1
TCONS_00000944	XLOC_000725	Sscle01g003620	Chr_01	1263940	1269455	PF01189.16	Methyltr_RsmB-F	isoform2
TCONS_00000945	XLOC_000725	Sscle01g003620	Chr_01	1263940	1269455	PF01189.16	Methyltr_RsmB-F	isoform3
TCONS_00000943	XLOC_000725	Sscle01g003620	Chr_01	1263940	1269455	PF10354.8	DUF2431	isoform1
TCONS_00000944	XLOC_000725	Sscle01g003620	Chr_01	1263940	1269455	PF10354.8	DUF2431	isoform2
TCONS_00000945	XLOC_000725	Sscle01g003620	Chr_01	1263940	1269455	PF10354.8	DUF2431	isoform3
TCONS_00000943	XLOC_000725	Sscle01g003620	Chr_01	1263940	1269455	PF13847.5	Methyltransf_31	isoform1
TCONS_00000944	XLOC_000725	Sscle01g003620	Chr_01	1263940	1269455	PF13847.5	Methyltransf_31	isoform2
TCONS_00000945	XLOC_000725	Sscle01g003620	Chr_01	1263940	1269455	PF13847.5	Methyltransf_31	isoform3
TCONS_00000943	XLOC_000725	Sscle01g003620	Chr_01	1263940	1269455	PF17125.4	Methyltr_RsmF_N	isoform1
TCONS_00000944	XLOC_000725	Sscle01g003620	Chr_01	1263940	1269455	PF17125.4	Methyltr_RsmF_N	isoform2
TCONS_00000945	XLOC_000725	Sscle01g003620	Chr_01	1263940	1269455	PF17125.4	Methyltr_RsmF_N	isoform3
TCONS_00000952	XLOC_000732	Sscle01g003700	Chr_01	1288639	1290202	PF05539.10	Pneumo_att_G	isoform1
TCONS_00000953	XLOC_000732	Sscle01g003700	Chr_01	1288639	1290202	PF05539.10	Pneumo_att_G	isoform2
TCONS_00000958	XLOC_000737	Sscle01g003780	Chr_01	1308177	1313107	NA	NA	isoform1
TCONS_00000959	XLOC_000737	Sscle01g003780	Chr_01	1308177	1313107	NA	NA	isoform2
TCONS_00000241	XLOC_000182	Sscle01g003840	Chr_01	1325962	1329299	NA	NA	isoform1
TCONS_00000242	XLOC_000182	Sscle01g003840	Chr_01	1325962	1329299	NA	NA	isoform2
TCONS_00000243	XLOC_000182	Sscle01g003850	Chr_01	1325962	1329299	NA	NA	isoform1
TCONS_00000244	XLOC_000183	Sscle01g003880	Chr_01	1343194	1344888	PF01916.16	DS	isoform1
TCONS_00000245	XLOC_000183	Sscle01g003880	Chr_01	1343194	1344888	PF01916.16	DS	isoform2
TCONS_00000967	XLOC_000745	none	Chr_01	1352555	1353001	NA	NA	isoform1
TCONS_00000968	XLOC_000746	Sscle01g003960	Chr_01	1380336	1383365	PF00125.23	Histone	isoform1
TCONS_00000969	XLOC_000746	Sscle01g003960	Chr_01	1380336	1383365	PF00125.23	Histone	isoform2
TCONS_00000968	XLOC_000746	Sscle01g003960	Chr_01	1380336	1383365	PF00808.22	CBFD_NFYB_HMF	isoform1
TCONS_00000969	XLOC_000746	Sscle01g003960	Chr_01	1380336	1383365	PF00808.22	CBFD_NFYB_HMF	isoform2
TCONS_00000968	XLOC_000746	Sscle01g003960	Chr_01	1380336	1383365	PF16211.4	Histone_H2A_C	isoform1
TCONS_00000969	XLOC_000746	Sscle01g003960	Chr_01	1380336	1383365	PF16211.4	Histone_H2A_C	isoform2
TCONS_00000973	XLOC_000750	Sscle01g004000	Chr_01	1389324	1393616	PF00083.23	Sugar_tr	isoform1
TCONS_00000974	XLOC_000750	Sscle01g004000	Chr_01	1389324	1393616	PF00083.23	Sugar_tr	isoform2
TCONS_00000973	XLOC_000750	Sscle01g004000	Chr_01	1389324	1393616	PF06609.12	TRI12	isoform1
TCONS_00000974	XLOC_000750	Sscle01g004000	Chr_01	1389324	1393616	PF06609.12	TRI12	isoform2
TCONS_00000973	XLOC_000750	Sscle01g004000	Chr_01	1389324	1393616	PF07690.15	MFS_1	isoform1
TCONS_00000974	XLOC_000750	Sscle01g004000	Chr_01	1389324	1393616	PF07690.15	MFS_1	isoform2
TCONS_00000975	XLOC_000750	Sscle01g004010	Chr_01	1389324	1393616	NA	NA	isoform1
TCONS_00000251	XLOC_000189	Sscle01g004020	Chr_01	1394565	1395141	NA	NA	isoform1
TCONS_00000252	XLOC_000189	Sscle01g004020	Chr_01	1394565	1395141	NA	NA	isoform2
TCONS_00000976	XLOC_000751	Sscle01g004030	Chr_01	1403616	1406092	NA	NA	isoform1
TCONS_00000977	XLOC_000751	Sscle01g004030	Chr_01	1403616	1406092	NA	NA	isoform2
TCONS_00000986	XLOC_000760	Sscle01g004160	Chr_01	1436652	1438689	NA	NA	isoform1
TCONS_00000987	XLOC_000760	Sscle01g004160	Chr_01	1436652	1438689	NA	NA	isoform2
TCONS_00000993	XLOC_000766	Sscle01g004240	Chr_01	1462052	1468399	PF00501.27	AMP-binding	isoform1
TCONS_00000994	XLOC_000766	Sscle01g004240	Chr_01	1462052	1468399	PF00501.27	AMP-binding	isoform2
TCONS_00000993	XLOC_000766	Sscle01g004240	Chr_01	1462052	1468399	PF00550.24	PP-binding	isoform1
TCONS_00000994	XLOC_000766	Sscle01g004240	Chr_01	1462052	1468399	PF00550.24	PP-binding	isoform2
TCONS_00000993	XLOC_000766	Sscle01g004240	Chr_01	1462052	1468399	PF01370.20	Epimerase	isoform1
TCONS_00000994	XLOC_000766	Sscle01g004240	Chr_01	1462052	1468399	PF01370.20	Epimerase	isoform2
TCONS_00000993	XLOC_000766	Sscle01g004240	Chr_01	1462052	1468399	PF04499.14	SAPS	isoform1
TCONS_00000993	XLOC_000766	Sscle01g004240	Chr_01	1462052	1468399	PF04502.12	DUF572	isoform1
TCONS_00000993	XLOC_000766	Sscle01g004240	Chr_01	1462052	1468399	PF04791.15	LMBR1	isoform1
TCONS_00000993	XLOC_000766	Sscle01g004240	Chr_01	1462052	1468399	PF04921.13	XAP5	isoform1
TCONS_00000993	XLOC_000766	Sscle01g004240	Chr_01	1462052	1468399	PF07993.11	NAD_binding_4	isoform1
TCONS_00000994	XLOC_000766	Sscle01g004240	Chr_01	1462052	1468399	PF07993.11	NAD_binding_4	isoform2
TCONS_00000993	XLOC_000766	Sscle01g004240	Chr_01	1462052	1468399	PF16363.4	GDP_Man_Dehyd	isoform1
TCONS_00000994	XLOC_000766	Sscle01g004240	Chr_01	1462052	1468399	PF16363.4	GDP_Man_Dehyd	isoform2
TCONS_00000993	XLOC_000766	Sscle01g004240	Chr_01	1462052	1468399	PF17346.1	DUF5376	isoform1
TCONS_00000995	XLOC_000766	Sscle01g004250	Chr_01	1462052	1468399	PF04499.14	SAPS	isoform1
TCONS_00000995	XLOC_000766	Sscle01g004250	Chr_01	1462052	1468399	PF04502.12	DUF572	isoform1
TCONS_00000995	XLOC_000766	Sscle01g004250	Chr_01	1462052	1468399	PF04791.15	LMBR1	isoform1
TCONS_00000995	XLOC_000766	Sscle01g004250	Chr_01	1462052	1468399	PF04921.13	XAP5	isoform1
TCONS_00000995	XLOC_000766	Sscle01g004250	Chr_01	1462052	1468399	PF17346.1	DUF5376	isoform1
TCONS_00000260	XLOC_000197	Sscle01g004270	Chr_01	1477008	1479827	NA	NA	isoform1
TCONS_00000261	XLOC_000197	Sscle01g004270	Chr_01	1477008	1479827	NA	NA	isoform2
TCONS_00000262	XLOC_000198	Sscle01g004300	Chr_01	1481837	1483521	NA	NA	isoform1
TCONS_00000998	XLOC_000769	Sscle01g004300	Chr_01	1481837	1483521	PF01205.18	UPF0029	isoform2
TCONS_00000999	XLOC_000769	Sscle01g004300	Chr_01	1481837	1483521	PF01205.18	UPF0029	isoform3
TCONS_00000998	XLOC_000769	Sscle01g004300	Chr_01	1481837	1483521	PF05773.21	RWD	isoform2
TCONS_00000999	XLOC_000769	Sscle01g004300	Chr_01	1481837	1483521	PF05773.21	RWD	isoform3
TCONS_00001010	XLOC_000780	Sscle01g004470	Chr_01	1530181	1534253	PF00010.25	HLH	isoform1
TCONS_00001011	XLOC_000780	Sscle01g004470	Chr_01	1530181	1534253	PF00010.25	HLH	isoform2
TCONS_00001010	XLOC_000780	Sscle01g004470	Chr_01	1530181	1534253	PF05929.10	Phage_GPO	isoform1
TCONS_00001011	XLOC_000780	Sscle01g004470	Chr_01	1530181	1534253	PF05929.10	Phage_GPO	isoform2
TCONS_00001010	XLOC_000780	Sscle01g004470	Chr_01	1530181	1534253	PF06156.12	YabB	isoform1
TCONS_00001011	XLOC_000780	Sscle01g004470	Chr_01	1530181	1534253	PF06156.12	YabB	isoform2
TCONS_00001010	XLOC_000780	Sscle01g004470	Chr_01	1530181	1534253	PF06231.10	DUF1010	isoform1
TCONS_00001011	XLOC_000780	Sscle01g004470	Chr_01	1530181	1534253	PF06231.10	DUF1010	isoform2
TCONS_00001010	XLOC_000780	Sscle01g004470	Chr_01	1530181	1534253	PF16003.4	DUF4776	isoform1
TCONS_00001011	XLOC_000780	Sscle01g004470	Chr_01	1530181	1534253	PF16003.4	DUF4776	isoform2
TCONS_00001013	XLOC_000782	Sscle01g004490	Chr_01	1546523	1548759	PF00724.19	Oxidored_FMN	isoform1
TCONS_00001014	XLOC_000782	Sscle01g004490	Chr_01	1546523	1548759	PF00724.19	Oxidored_FMN	isoform2
TCONS_00001013	XLOC_000782	Sscle01g004490	Chr_01	1546523	1548759	PF08977.9	BOFC_N	isoform1
TCONS_00001014	XLOC_000782	Sscle01g004490	Chr_01	1546523	1548759	PF08977.9	BOFC_N	isoform2
TCONS_00000269	XLOC_000205	none	Chr_01	1549942	1550600	NA	NA	isoform1
TCONS_00001019	XLOC_000787	Sscle01g004570	Chr_01	1576382	1580048	PF14357.5	DUF4404	isoform1
TCONS_00001020	XLOC_000787	Sscle01g004570	Chr_01	1576382	1580048	PF14357.5	DUF4404	isoform2
TCONS_00001021	XLOC_000787	Sscle01g004580	Chr_01	1576382	1580048	NA	NA	isoform1
TCONS_00000279	XLOC_000215	Sscle01g004730	Chr_01	1618840	1619671	PF00098.22	zf-CCHC	isoform1
TCONS_00000279	XLOC_000215	Sscle01g004730	Chr_01	1618840	1619671	PF03184.18	DDE_1	isoform1
TCONS_00000279	XLOC_000215	Sscle01g004730	Chr_01	1618840	1619671	PF13358.5	DDE_3	isoform1
TCONS_00001030	XLOC_000796	Sscle01g004730	Chr_01	1618840	1619671	NA	NA	isoform2
TCONS_00001032	XLOC_000798	Sscle01g004790	Chr_01	1630395	1633114	PF02009.15	RIFIN	isoform1
TCONS_00001033	XLOC_000798	Sscle01g004790	Chr_01	1630395	1633114	PF02009.15	RIFIN	isoform2
TCONS_00001032	XLOC_000798	Sscle01g004790	Chr_01	1630395	1633114	PF05730.10	CFEM	isoform1
TCONS_00001033	XLOC_000798	Sscle01g004790	Chr_01	1630395	1633114	PF05730.10	CFEM	isoform2
TCONS_00001032	XLOC_000798	Sscle01g004790	Chr_01	1630395	1633114	PF06679.11	DUF1180	isoform1
TCONS_00001033	XLOC_000798	Sscle01g004790	Chr_01	1630395	1633114	PF06679.11	DUF1180	isoform2
TCONS_00001032	XLOC_000798	Sscle01g004790	Chr_01	1630395	1633114	PF15102.5	TMEM154	isoform1
TCONS_00001033	XLOC_000798	Sscle01g004790	Chr_01	1630395	1633114	PF15102.5	TMEM154	isoform2
TCONS_00001032	XLOC_000798	Sscle01g004790	Chr_01	1630395	1633114	PF15706.4	TMEM132D_C	isoform1
TCONS_00001033	XLOC_000798	Sscle01g004790	Chr_01	1630395	1633114	PF15706.4	TMEM132D_C	isoform2
TCONS_00001032	XLOC_000798	Sscle01g004790	Chr_01	1630395	1633114	PF17410.1	Stevor	isoform1
TCONS_00001033	XLOC_000798	Sscle01g004790	Chr_01	1630395	1633114	PF17410.1	Stevor	isoform2
TCONS_00001034	XLOC_000799	Sscle01g004810	Chr_01	1638936	1641831	NA	NA	isoform1
TCONS_00001035	XLOC_000799	Sscle01g004810	Chr_01	1638936	1641831	NA	NA	isoform2
TCONS_00000286	XLOC_000222	Sscle01g004850	Chr_01	1655973	1660714	PF00226.30	DnaJ	isoform1
TCONS_00000287	XLOC_000222	Sscle01g004850	Chr_01	1655973	1660714	PF00226.30	DnaJ	isoform2
TCONS_00000286	XLOC_000222	Sscle01g004850	Chr_01	1655973	1660714	PF12879.6	SICA_C	isoform1
TCONS_00000287	XLOC_000222	Sscle01g004850	Chr_01	1655973	1660714	PF12879.6	SICA_C	isoform2
TCONS_00001472	XLOC_001146	none	Chr_01	1675304	1675646	PF00078.26	RVT_1	isoform1
TCONS_00001473	XLOC_001147	none	Chr_01	1675733	1675977	NA	NA	isoform1
TCONS_00001474	XLOC_001148	none	Chr_01	1677141	1677493	NA	NA	isoform1
TCONS_00001475	XLOC_001149	none	Chr_01	1677931	1678141	NA	NA	isoform1
TCONS_00001041	XLOC_000805	none	Chr_01	1694762	1700486	NA	NA	isoform1
TCONS_00001043	XLOC_000807	Sscle01g004910	Chr_01	1712091	1718975	PF00204.24	DNA_gyraseB	isoform1
TCONS_00001044	XLOC_000807	Sscle01g004910	Chr_01	1712091	1718975	PF00204.24	DNA_gyraseB	isoform2
TCONS_00001045	XLOC_000807	Sscle01g004910	Chr_01	1712091	1718975	PF00204.24	DNA_gyraseB	isoform3
TCONS_00001043	XLOC_000807	Sscle01g004910	Chr_01	1712091	1718975	PF00521.19	DNA_topoisoIV	isoform1
TCONS_00001044	XLOC_000807	Sscle01g004910	Chr_01	1712091	1718975	PF00521.19	DNA_topoisoIV	isoform2
TCONS_00001045	XLOC_000807	Sscle01g004910	Chr_01	1712091	1718975	PF00521.19	DNA_topoisoIV	isoform3
TCONS_00001043	XLOC_000807	Sscle01g004910	Chr_01	1712091	1718975	PF01751.21	Toprim	isoform1
TCONS_00001044	XLOC_000807	Sscle01g004910	Chr_01	1712091	1718975	PF01751.21	Toprim	isoform2
TCONS_00001045	XLOC_000807	Sscle01g004910	Chr_01	1712091	1718975	PF01751.21	Toprim	isoform3
TCONS_00001043	XLOC_000807	Sscle01g004910	Chr_01	1712091	1718975	PF02518.25	HATPase_c	isoform1
TCONS_00001044	XLOC_000807	Sscle01g004910	Chr_01	1712091	1718975	PF02518.25	HATPase_c	isoform2
TCONS_00001045	XLOC_000807	Sscle01g004910	Chr_01	1712091	1718975	PF02518.25	HATPase_c	isoform3
TCONS_00001043	XLOC_000807	Sscle01g004910	Chr_01	1712091	1718975	PF14215.5	bHLH-MYC_N	isoform1
TCONS_00001044	XLOC_000807	Sscle01g004910	Chr_01	1712091	1718975	PF14215.5	bHLH-MYC_N	isoform2
TCONS_00001045	XLOC_000807	Sscle01g004910	Chr_01	1712091	1718975	PF14215.5	bHLH-MYC_N	isoform3
TCONS_00001043	XLOC_000807	Sscle01g004910	Chr_01	1712091	1718975	PF16275.4	SF1-HH	isoform1
TCONS_00001043	XLOC_000807	Sscle01g004910	Chr_01	1712091	1718975	PF16898.4	TOPRIM_C	isoform1
TCONS_00001044	XLOC_000807	Sscle01g004910	Chr_01	1712091	1718975	PF16898.4	TOPRIM_C	isoform2
TCONS_00001045	XLOC_000807	Sscle01g004910	Chr_01	1712091	1718975	PF16898.4	TOPRIM_C	isoform3
TCONS_00000290	XLOC_000225	Sscle01g004960	Chr_01	1728934	1730361	PF00462.23	Glutaredoxin	isoform1
TCONS_00000291	XLOC_000225	Sscle01g004960	Chr_01	1728934	1730361	PF00462.23	Glutaredoxin	isoform2
TCONS_00000292	XLOC_000225	Sscle01g004960	Chr_01	1728934	1730361	PF00462.23	Glutaredoxin	isoform3
TCONS_00000290	XLOC_000225	Sscle01g004960	Chr_01	1728934	1730361	PF02798.19	GST_N	isoform1
TCONS_00000291	XLOC_000225	Sscle01g004960	Chr_01	1728934	1730361	PF02798.19	GST_N	isoform2
TCONS_00000292	XLOC_000225	Sscle01g004960	Chr_01	1728934	1730361	PF02798.19	GST_N	isoform3
TCONS_00000290	XLOC_000225	Sscle01g004960	Chr_01	1728934	1730361	PF13409.5	GST_N_2	isoform1
TCONS_00000291	XLOC_000225	Sscle01g004960	Chr_01	1728934	1730361	PF13409.5	GST_N_2	isoform2
TCONS_00000292	XLOC_000225	Sscle01g004960	Chr_01	1728934	1730361	PF13409.5	GST_N_2	isoform3
TCONS_00000290	XLOC_000225	Sscle01g004960	Chr_01	1728934	1730361	PF13417.5	GST_N_3	isoform1
TCONS_00000291	XLOC_000225	Sscle01g004960	Chr_01	1728934	1730361	PF13417.5	GST_N_3	isoform2
TCONS_00000292	XLOC_000225	Sscle01g004960	Chr_01	1728934	1730361	PF13417.5	GST_N_3	isoform3
TCONS_00000293	XLOC_000226	Sscle01g004970	Chr_01	1731617	1733305	PF00036.31	EF-hand_1	isoform1
TCONS_00000294	XLOC_000226	Sscle01g004970	Chr_01	1731617	1733305	PF00036.31	EF-hand_1	isoform2
TCONS_00000293	XLOC_000226	Sscle01g004970	Chr_01	1731617	1733305	PF07914.10	DUF1679	isoform1
TCONS_00000294	XLOC_000226	Sscle01g004970	Chr_01	1731617	1733305	PF07914.10	DUF1679	isoform2
TCONS_00000293	XLOC_000226	Sscle01g004970	Chr_01	1731617	1733305	PF10591.8	SPARC_Ca_bdg	isoform1
TCONS_00000294	XLOC_000226	Sscle01g004970	Chr_01	1731617	1733305	PF10591.8	SPARC_Ca_bdg	isoform2
TCONS_00000293	XLOC_000226	Sscle01g004970	Chr_01	1731617	1733305	PF12763.6	EF-hand_4	isoform1
TCONS_00000294	XLOC_000226	Sscle01g004970	Chr_01	1731617	1733305	PF12763.6	EF-hand_4	isoform2
TCONS_00000293	XLOC_000226	Sscle01g004970	Chr_01	1731617	1733305	PF13202.5	EF-hand_5	isoform1
TCONS_00000294	XLOC_000226	Sscle01g004970	Chr_01	1731617	1733305	PF13202.5	EF-hand_5	isoform2
TCONS_00000293	XLOC_000226	Sscle01g004970	Chr_01	1731617	1733305	PF13405.5	EF-hand_6	isoform1
TCONS_00000294	XLOC_000226	Sscle01g004970	Chr_01	1731617	1733305	PF13405.5	EF-hand_6	isoform2
TCONS_00000293	XLOC_000226	Sscle01g004970	Chr_01	1731617	1733305	PF13499.5	EF-hand_7	isoform1
TCONS_00000294	XLOC_000226	Sscle01g004970	Chr_01	1731617	1733305	PF13499.5	EF-hand_7	isoform2
TCONS_00000293	XLOC_000226	Sscle01g004970	Chr_01	1731617	1733305	PF13833.5	EF-hand_8	isoform1
TCONS_00000294	XLOC_000226	Sscle01g004970	Chr_01	1731617	1733305	PF13833.5	EF-hand_8	isoform2
TCONS_00000293	XLOC_000226	Sscle01g004970	Chr_01	1731617	1733305	PF14658.5	EF-hand_9	isoform1
TCONS_00000294	XLOC_000226	Sscle01g004970	Chr_01	1731617	1733305	PF14658.5	EF-hand_9	isoform2
TCONS_00000293	XLOC_000226	Sscle01g004970	Chr_01	1731617	1733305	PF14788.5	EF-hand_10	isoform1
TCONS_00000294	XLOC_000226	Sscle01g004970	Chr_01	1731617	1733305	PF14788.5	EF-hand_10	isoform2
TCONS_00000297	XLOC_000229	Sscle01g005010	Chr_01	1741134	1742805	PF01230.22	HIT	isoform1
TCONS_00000298	XLOC_000229	Sscle01g005010	Chr_01	1741134	1742805	PF01230.22	HIT	isoform2
TCONS_00000297	XLOC_000229	Sscle01g005010	Chr_01	1741134	1742805	PF04677.14	CwfJ_C_1	isoform1
TCONS_00000298	XLOC_000229	Sscle01g005010	Chr_01	1741134	1742805	PF04677.14	CwfJ_C_1	isoform2
TCONS_00000297	XLOC_000229	Sscle01g005010	Chr_01	1741134	1742805	PF11969.7	DcpS_C	isoform1
TCONS_00000298	XLOC_000229	Sscle01g005010	Chr_01	1741134	1742805	PF11969.7	DcpS_C	isoform2
TCONS_00001051	XLOC_000813	Sscle01g005030	Chr_01	1751488	1757016	PF00013.28	KH_1	isoform1
TCONS_00001052	XLOC_000813	Sscle01g005030	Chr_01	1751488	1757016	PF00013.28	KH_1	isoform2
TCONS_00001053	XLOC_000813	Sscle01g005030	Chr_01	1751488	1757016	PF00013.28	KH_1	isoform3
TCONS_00001054	XLOC_000813	Sscle01g005030	Chr_01	1751488	1757016	PF00013.28	KH_1	isoform4
TCONS_00001057	XLOC_000816	Sscle01g005090	Chr_01	1769278	1772992	PF00004.28	AAA	isoform1
TCONS_00001058	XLOC_000816	Sscle01g005090	Chr_01	1769278	1772992	PF00004.28	AAA	isoform2
TCONS_00001057	XLOC_000816	Sscle01g005090	Chr_01	1769278	1772992	PF00005.26	ABC_tran	isoform1
TCONS_00001058	XLOC_000816	Sscle01g005090	Chr_01	1769278	1772992	PF00005.26	ABC_tran	isoform2
TCONS_00001057	XLOC_000816	Sscle01g005090	Chr_01	1769278	1772992	PF00931.21	NB-ARC	isoform1
TCONS_00001058	XLOC_000816	Sscle01g005090	Chr_01	1769278	1772992	PF00931.21	NB-ARC	isoform2
TCONS_00001057	XLOC_000816	Sscle01g005090	Chr_01	1769278	1772992	PF02367.16	TsaE	isoform1
TCONS_00001058	XLOC_000816	Sscle01g005090	Chr_01	1769278	1772992	PF02367.16	TsaE	isoform2
TCONS_00001058	XLOC_000816	Sscle01g005090	Chr_01	1769278	1772992	PF03193.15	RsgA_GTPase	isoform2
TCONS_00001057	XLOC_000816	Sscle01g005090	Chr_01	1769278	1772992	PF03215.14	Rad17	isoform1
TCONS_00001058	XLOC_000816	Sscle01g005090	Chr_01	1769278	1772992	PF03215.14	Rad17	isoform2
TCONS_00001057	XLOC_000816	Sscle01g005090	Chr_01	1769278	1772992	PF03266.14	NTPase_1	isoform1
TCONS_00001058	XLOC_000816	Sscle01g005090	Chr_01	1769278	1772992	PF03266.14	NTPase_1	isoform2
TCONS_00001057	XLOC_000816	Sscle01g005090	Chr_01	1769278	1772992	PF05496.11	RuvB_N	isoform1
TCONS_00001058	XLOC_000816	Sscle01g005090	Chr_01	1769278	1772992	PF05496.11	RuvB_N	isoform2
TCONS_00001057	XLOC_000816	Sscle01g005090	Chr_01	1769278	1772992	PF07728.13	AAA_5	isoform1
TCONS_00001058	XLOC_000816	Sscle01g005090	Chr_01	1769278	1772992	PF07728.13	AAA_5	isoform2
TCONS_00001057	XLOC_000816	Sscle01g005090	Chr_01	1769278	1772992	PF13173.5	AAA_14	isoform1
TCONS_00001058	XLOC_000816	Sscle01g005090	Chr_01	1769278	1772992	PF13173.5	AAA_14	isoform2
TCONS_00001057	XLOC_000816	Sscle01g005090	Chr_01	1769278	1772992	PF13191.5	AAA_16	isoform1
TCONS_00001058	XLOC_000816	Sscle01g005090	Chr_01	1769278	1772992	PF13191.5	AAA_16	isoform2
TCONS_00001057	XLOC_000816	Sscle01g005090	Chr_01	1769278	1772992	PF13238.5	AAA_18	isoform1
TCONS_00001058	XLOC_000816	Sscle01g005090	Chr_01	1769278	1772992	PF13238.5	AAA_18	isoform2
TCONS_00001057	XLOC_000816	Sscle01g005090	Chr_01	1769278	1772992	PF13401.5	AAA_22	isoform1
TCONS_00001058	XLOC_000816	Sscle01g005090	Chr_01	1769278	1772992	PF13401.5	AAA_22	isoform2
TCONS_00001057	XLOC_000816	Sscle01g005090	Chr_01	1769278	1772992	PF13604.5	AAA_30	isoform1
TCONS_00001058	XLOC_000816	Sscle01g005090	Chr_01	1769278	1772992	PF13604.5	AAA_30	isoform2
TCONS_00001057	XLOC_000816	Sscle01g005090	Chr_01	1769278	1772992	PF13671.5	AAA_33	isoform1
TCONS_00001058	XLOC_000816	Sscle01g005090	Chr_01	1769278	1772992	PF13671.5	AAA_33	isoform2
TCONS_00000303	XLOC_000233	Sscle01g005100	Chr_01	1773390	1776186	PF00172.17	Zn_clus	isoform2
TCONS_00000302	XLOC_000233	Sscle01g005100	Chr_01	1773390	1776186	PF04082.17	Fungal_trans	isoform1
TCONS_00000303	XLOC_000233	Sscle01g005100	Chr_01	1773390	1776186	PF04082.17	Fungal_trans	isoform2
TCONS_00001060	XLOC_000818	Sscle01g005120	Chr_01	1780324	1781446	PF07719.16	TPR_2	isoform1
TCONS_00001061	XLOC_000818	Sscle01g005120	Chr_01	1780324	1781446	PF07719.16	TPR_2	isoform2
TCONS_00001060	XLOC_000818	Sscle01g005120	Chr_01	1780324	1781446	PF13174.5	TPR_6	isoform1
TCONS_00001061	XLOC_000818	Sscle01g005120	Chr_01	1780324	1781446	PF13174.5	TPR_6	isoform2
TCONS_00001060	XLOC_000818	Sscle01g005120	Chr_01	1780324	1781446	PF14852.5	Fis1_TPR_N	isoform1
TCONS_00001061	XLOC_000818	Sscle01g005120	Chr_01	1780324	1781446	PF14852.5	Fis1_TPR_N	isoform2
TCONS_00001060	XLOC_000818	Sscle01g005120	Chr_01	1780324	1781446	PF14853.5	Fis1_TPR_C	isoform1
TCONS_00001061	XLOC_000818	Sscle01g005120	Chr_01	1780324	1781446	PF14853.5	Fis1_TPR_C	isoform2
TCONS_00000309	XLOC_000239	Sscle01g005200	Chr_01	1803004	1807385	PF00535.25	Glycos_transf_2	isoform1
TCONS_00000310	XLOC_000239	Sscle01g005200	Chr_01	1803004	1807385	PF00535.25	Glycos_transf_2	isoform2
TCONS_00000309	XLOC_000239	Sscle01g005200	Chr_01	1803004	1807385	PF03142.14	Chitin_synth_2	isoform1
TCONS_00000310	XLOC_000239	Sscle01g005200	Chr_01	1803004	1807385	PF03142.14	Chitin_synth_2	isoform2
TCONS_00000309	XLOC_000239	Sscle01g005200	Chr_01	1803004	1807385	PF13632.5	Glyco_trans_2_3	isoform1
TCONS_00000310	XLOC_000239	Sscle01g005200	Chr_01	1803004	1807385	PF13632.5	Glyco_trans_2_3	isoform2
TCONS_00000309	XLOC_000239	Sscle01g005200	Chr_01	1803004	1807385	PF13641.5	Glyco_tranf_2_3	isoform1
TCONS_00000310	XLOC_000239	Sscle01g005200	Chr_01	1803004	1807385	PF13641.5	Glyco_tranf_2_3	isoform2
TCONS_00001064	XLOC_000821	Sscle01g005220	Chr_01	1811379	1816920	PF02854.18	MIF4G	isoform1
TCONS_00001065	XLOC_000821	Sscle01g005220	Chr_01	1811379	1816920	PF02854.18	MIF4G	isoform2
TCONS_00001066	XLOC_000821	Sscle01g005220	Chr_01	1811379	1816920	PF02854.18	MIF4G	isoform3
TCONS_00001064	XLOC_000821	Sscle01g005220	Chr_01	1811379	1816920	PF04050.13	Upf2	isoform1
TCONS_00001065	XLOC_000821	Sscle01g005220	Chr_01	1811379	1816920	PF04050.13	Upf2	isoform2
TCONS_00001066	XLOC_000821	Sscle01g005220	Chr_01	1811379	1816920	PF04050.13	Upf2	isoform3
TCONS_00001064	XLOC_000821	Sscle01g005220	Chr_01	1811379	1816920	PF08702.9	Fib_alpha	isoform1
TCONS_00001066	XLOC_000821	Sscle01g005220	Chr_01	1811379	1816920	PF08702.9	Fib_alpha	isoform3
TCONS_00001064	XLOC_000821	Sscle01g005220	Chr_01	1811379	1816920	PF15313.5	HEXIM	isoform1
TCONS_00001066	XLOC_000821	Sscle01g005220	Chr_01	1811379	1816920	PF15313.5	HEXIM	isoform3
TCONS_00000313	XLOC_000242	Sscle01g005250	Chr_01	1824785	1828558	PF00010.25	HLH	isoform1
TCONS_00000314	XLOC_000242	Sscle01g005250	Chr_01	1824785	1828558	PF00010.25	HLH	isoform2
TCONS_00000313	XLOC_000242	Sscle01g005250	Chr_01	1824785	1828558	PF01369.19	Sec7	isoform1
TCONS_00000314	XLOC_000242	Sscle01g005250	Chr_01	1824785	1828558	PF01369.19	Sec7	isoform2
TCONS_00000313	XLOC_000242	Sscle01g005250	Chr_01	1824785	1828558	PF01535.19	PPR	isoform1
TCONS_00000314	XLOC_000242	Sscle01g005250	Chr_01	1824785	1828558	PF01535.19	PPR	isoform2
TCONS_00000313	XLOC_000242	Sscle01g005250	Chr_01	1824785	1828558	PF07719.16	TPR_2	isoform1
TCONS_00000314	XLOC_000242	Sscle01g005250	Chr_01	1824785	1828558	PF07719.16	TPR_2	isoform2
TCONS_00000313	XLOC_000242	Sscle01g005250	Chr_01	1824785	1828558	PF12854.6	PPR_1	isoform1
TCONS_00000314	XLOC_000242	Sscle01g005250	Chr_01	1824785	1828558	PF12854.6	PPR_1	isoform2
TCONS_00000313	XLOC_000242	Sscle01g005250	Chr_01	1824785	1828558	PF13041.5	PPR_2	isoform1
TCONS_00000314	XLOC_000242	Sscle01g005250	Chr_01	1824785	1828558	PF13041.5	PPR_2	isoform2
TCONS_00000313	XLOC_000242	Sscle01g005250	Chr_01	1824785	1828558	PF13176.5	TPR_7	isoform1
TCONS_00000314	XLOC_000242	Sscle01g005250	Chr_01	1824785	1828558	PF13176.5	TPR_7	isoform2
TCONS_00000313	XLOC_000242	Sscle01g005250	Chr_01	1824785	1828558	PF13181.5	TPR_8	isoform1
TCONS_00000314	XLOC_000242	Sscle01g005250	Chr_01	1824785	1828558	PF13181.5	TPR_8	isoform2
TCONS_00000313	XLOC_000242	Sscle01g005250	Chr_01	1824785	1828558	PF13374.5	TPR_10	isoform1
TCONS_00000314	XLOC_000242	Sscle01g005250	Chr_01	1824785	1828558	PF13374.5	TPR_10	isoform2
TCONS_00000313	XLOC_000242	Sscle01g005250	Chr_01	1824785	1828558	PF13812.5	PPR_3	isoform1
TCONS_00000314	XLOC_000242	Sscle01g005250	Chr_01	1824785	1828558	PF13812.5	PPR_3	isoform2
TCONS_00000313	XLOC_000242	Sscle01g005250	Chr_01	1824785	1828558	PF14559.5	TPR_19	isoform1
TCONS_00000314	XLOC_000242	Sscle01g005250	Chr_01	1824785	1828558	PF14559.5	TPR_19	isoform2
TCONS_00000313	XLOC_000242	Sscle01g005250	Chr_01	1824785	1828558	PF17177.3	PPR_long	isoform1
TCONS_00000314	XLOC_000242	Sscle01g005250	Chr_01	1824785	1828558	PF17177.3	PPR_long	isoform2
TCONS_00001070	XLOC_000824	Sscle01g005270	Chr_01	1830333	1837566	PF04931.12	DNA_pol_phi	isoform1
TCONS_00001070	XLOC_000824	Sscle01g005270	Chr_01	1830333	1837566	PF05285.11	SDA1	isoform1
TCONS_00001070	XLOC_000824	Sscle01g005270	Chr_01	1830333	1837566	PF07898.12	DUF1676	isoform1
TCONS_00001069	XLOC_000824	Sscle01g005280	Chr_01	1830333	1837566	PF00009.26	GTP_EFTU	isoform1
TCONS_00001071	XLOC_000824	Sscle01g005280	Chr_01	1830333	1837566	PF00009.26	GTP_EFTU	isoform1
TCONS_00001069	XLOC_000824	Sscle01g005280	Chr_01	1830333	1837566	PF00071.21	Ras	isoform1
TCONS_00001071	XLOC_000824	Sscle01g005280	Chr_01	1830333	1837566	PF00071.21	Ras	isoform1
TCONS_00001069	XLOC_000824	Sscle01g005280	Chr_01	1830333	1837566	PF01926.22	MMR_HSR1	isoform1
TCONS_00001071	XLOC_000824	Sscle01g005280	Chr_01	1830333	1837566	PF01926.22	MMR_HSR1	isoform1
TCONS_00001069	XLOC_000824	Sscle01g005280	Chr_01	1830333	1837566	PF03029.16	ATP_bind_1	isoform1
TCONS_00001071	XLOC_000824	Sscle01g005280	Chr_01	1830333	1837566	PF03029.16	ATP_bind_1	isoform1
TCONS_00001069	XLOC_000824	Sscle01g005280	Chr_01	1830333	1837566	PF03144.24	GTP_EFTU_D2	isoform1
TCONS_00001071	XLOC_000824	Sscle01g005280	Chr_01	1830333	1837566	PF03144.24	GTP_EFTU_D2	isoform1
TCONS_00001069	XLOC_000824	Sscle01g005280	Chr_01	1830333	1837566	PF03193.15	RsgA_GTPase	isoform1
TCONS_00001071	XLOC_000824	Sscle01g005280	Chr_01	1830333	1837566	PF03193.15	RsgA_GTPase	isoform1
TCONS_00001069	XLOC_000824	Sscle01g005280	Chr_01	1830333	1837566	PF04931.12	DNA_pol_phi	isoform1
TCONS_00001069	XLOC_000824	Sscle01g005280	Chr_01	1830333	1837566	PF05285.11	SDA1	isoform1
TCONS_00001069	XLOC_000824	Sscle01g005280	Chr_01	1830333	1837566	PF07898.12	DUF1676	isoform1
TCONS_00001069	XLOC_000824	Sscle01g005280	Chr_01	1830333	1837566	PF08477.12	Roc	isoform1
TCONS_00001071	XLOC_000824	Sscle01g005280	Chr_01	1830333	1837566	PF08477.12	Roc	isoform1
TCONS_00001069	XLOC_000824	Sscle01g005280	Chr_01	1830333	1837566	PF11987.7	IF-2	isoform1
TCONS_00001071	XLOC_000824	Sscle01g005280	Chr_01	1830333	1837566	PF11987.7	IF-2	isoform1
TCONS_00001069	XLOC_000824	Sscle01g005280	Chr_01	1830333	1837566	PF14578.5	GTP_EFTU_D4	isoform1
TCONS_00001071	XLOC_000824	Sscle01g005280	Chr_01	1830333	1837566	PF14578.5	GTP_EFTU_D4	isoform1
TCONS_00001072	XLOC_000825	Sscle01g005290	Chr_01	1838282	1843667	PF10433.8	MMS1_N	isoform1
TCONS_00001073	XLOC_000825	Sscle01g005290	Chr_01	1838282	1843667	PF10433.8	MMS1_N	isoform2
TCONS_00000316	XLOC_000244	Sscle01g005320	Chr_01	1848227	1849593	PF01287.19	eIF-5a	isoform1
TCONS_00000317	XLOC_000244	Sscle01g005320	Chr_01	1848227	1849593	PF01287.19	eIF-5a	isoform2
TCONS_00000316	XLOC_000244	Sscle01g005320	Chr_01	1848227	1849593	PF08207.11	EFP_N	isoform1
TCONS_00000317	XLOC_000244	Sscle01g005320	Chr_01	1848227	1849593	PF08207.11	EFP_N	isoform2
TCONS_00000321	XLOC_000248	Sscle01g005360	Chr_01	1855595	1856792	PF00581.19	Rhodanese	isoform1
TCONS_00000322	XLOC_000248	Sscle01g005360	Chr_01	1855595	1856792	PF00581.19	Rhodanese	isoform2
TCONS_00000325	XLOC_000250	Sscle01g005390	Chr_01	1863398	1864334	NA	NA	isoform2
TCONS_00000324	XLOC_000250	Sscle01g005390	Chr_01	1863398	1864334	PF06826.11	Asp-Al_Ex	isoform1
TCONS_00001078	XLOC_000830	Sscle01g005430	Chr_01	1875567	1877514	PF00240.22	ubiquitin	isoform1
TCONS_00001079	XLOC_000830	Sscle01g005430	Chr_01	1875567	1877514	PF00240.22	ubiquitin	isoform2
TCONS_00001079	XLOC_000830	Sscle01g005430	Chr_01	1875567	1877514	PF01302.24	CAP_GLY	isoform2
TCONS_00001078	XLOC_000830	Sscle01g005430	Chr_01	1875567	1877514	PF14560.5	Ubiquitin_2	isoform1
TCONS_00001079	XLOC_000830	Sscle01g005430	Chr_01	1875567	1877514	PF14560.5	Ubiquitin_2	isoform2
TCONS_00001082	XLOC_000833	Sscle01g005520	Chr_01	1909613	1914491	PF00069.24	Pkinase	isoform1
TCONS_00001083	XLOC_000833	Sscle01g005520	Chr_01	1909613	1914491	PF00069.24	Pkinase	isoform2
TCONS_00001084	XLOC_000833	Sscle01g005520	Chr_01	1909613	1914491	PF00069.24	Pkinase	isoform3
TCONS_00001082	XLOC_000833	Sscle01g005520	Chr_01	1909613	1914491	PF00498.25	FHA	isoform1
TCONS_00001083	XLOC_000833	Sscle01g005520	Chr_01	1909613	1914491	PF00498.25	FHA	isoform2
TCONS_00001084	XLOC_000833	Sscle01g005520	Chr_01	1909613	1914491	PF00498.25	FHA	isoform3
TCONS_00001082	XLOC_000833	Sscle01g005520	Chr_01	1909613	1914491	PF06293.13	Kdo	isoform1
TCONS_00001083	XLOC_000833	Sscle01g005520	Chr_01	1909613	1914491	PF06293.13	Kdo	isoform2
TCONS_00001084	XLOC_000833	Sscle01g005520	Chr_01	1909613	1914491	PF06293.13	Kdo	isoform3
TCONS_00001082	XLOC_000833	Sscle01g005520	Chr_01	1909613	1914491	PF07714.16	Pkinase_Tyr	isoform1
TCONS_00001083	XLOC_000833	Sscle01g005520	Chr_01	1909613	1914491	PF07714.16	Pkinase_Tyr	isoform2
TCONS_00001084	XLOC_000833	Sscle01g005520	Chr_01	1909613	1914491	PF07714.16	Pkinase_Tyr	isoform3
TCONS_00001082	XLOC_000833	Sscle01g005520	Chr_01	1909613	1914491	PF14531.5	Kinase-like	isoform1
TCONS_00001083	XLOC_000833	Sscle01g005520	Chr_01	1909613	1914491	PF14531.5	Kinase-like	isoform2
TCONS_00001084	XLOC_000833	Sscle01g005520	Chr_01	1909613	1914491	PF14531.5	Kinase-like	isoform3
TCONS_00001082	XLOC_000833	Sscle01g005520	Chr_01	1909613	1914491	PF16697.4	Yop-YscD_cpl	isoform1
TCONS_00001083	XLOC_000833	Sscle01g005520	Chr_01	1909613	1914491	PF16697.4	Yop-YscD_cpl	isoform2
TCONS_00001084	XLOC_000833	Sscle01g005520	Chr_01	1909613	1914491	PF16697.4	Yop-YscD_cpl	isoform3
TCONS_00000336	XLOC_000260	Sscle01g005580	Chr_01	1928919	1932478	PF05690.13	ThiG	isoform1
TCONS_00000335	XLOC_000260	Sscle01g005590	Chr_01	1928919	1932478	PF00067.21	p450	isoform1
TCONS_00000337	XLOC_000260	Sscle01g005590	Chr_01	1928919	1932478	PF00067.21	p450	isoform1
TCONS_00000335	XLOC_000260	Sscle01g005590	Chr_01	1928919	1932478	PF00215.23	OMPdecase	isoform1
TCONS_00000335	XLOC_000260	Sscle01g005590	Chr_01	1928919	1932478	PF00834.18	Ribul_P_3_epim	isoform1
TCONS_00001090	XLOC_000839	Sscle01g005700	Chr_01	1964810	1967809	PF02366.17	PMT	isoform1
TCONS_00001091	XLOC_000839	Sscle01g005700	Chr_01	1964810	1967809	PF02366.17	PMT	isoform2
TCONS_00001090	XLOC_000839	Sscle01g005700	Chr_01	1964810	1967809	PF02815.18	MIR	isoform1
TCONS_00001091	XLOC_000839	Sscle01g005700	Chr_01	1964810	1967809	PF02815.18	MIR	isoform2
TCONS_00001090	XLOC_000839	Sscle01g005700	Chr_01	1964810	1967809	PF13664.5	DUF4149	isoform1
TCONS_00001091	XLOC_000839	Sscle01g005700	Chr_01	1964810	1967809	PF13664.5	DUF4149	isoform2
TCONS_00001090	XLOC_000839	Sscle01g005700	Chr_01	1964810	1967809	PF16192.4	PMT_4TMC	isoform1
TCONS_00001091	XLOC_000839	Sscle01g005700	Chr_01	1964810	1967809	PF16192.4	PMT_4TMC	isoform2
TCONS_00000347	XLOC_000269	Sscle01g005710	Chr_01	1968122	1971415	PF00641.17	zf-RanBP	isoform1
TCONS_00000347	XLOC_000269	Sscle01g005710	Chr_01	1968122	1971415	PF01020.16	Ribosomal_L40e	isoform1
TCONS_00000347	XLOC_000269	Sscle01g005710	Chr_01	1968122	1971415	PF01042.20	Ribonuc_L-PSP	isoform1
TCONS_00000347	XLOC_000269	Sscle01g005710	Chr_01	1968122	1971415	PF08283.10	Gemini_AL1_M	isoform1
TCONS_00000347	XLOC_000269	Sscle01g005710	Chr_01	1968122	1971415	PF11130.7	TraC_F_IV	isoform1
TCONS_00000346	XLOC_000269	Sscle01g005720	Chr_01	1968122	1971415	PF00641.17	zf-RanBP	isoform1
TCONS_00000346	XLOC_000269	Sscle01g005720	Chr_01	1968122	1971415	PF00734.17	CBM_1	isoform1
TCONS_00000348	XLOC_000269	Sscle01g005720	Chr_01	1968122	1971415	PF00734.17	CBM_1	isoform1
TCONS_00000346	XLOC_000269	Sscle01g005720	Chr_01	1968122	1971415	PF01020.16	Ribosomal_L40e	isoform1
TCONS_00000346	XLOC_000269	Sscle01g005720	Chr_01	1968122	1971415	PF01042.20	Ribonuc_L-PSP	isoform1
TCONS_00000346	XLOC_000269	Sscle01g005720	Chr_01	1968122	1971415	PF02015.15	Glyco_hydro_45	isoform1
TCONS_00000348	XLOC_000269	Sscle01g005720	Chr_01	1968122	1971415	PF02015.15	Glyco_hydro_45	isoform1
TCONS_00000346	XLOC_000269	Sscle01g005720	Chr_01	1968122	1971415	PF08283.10	Gemini_AL1_M	isoform1
TCONS_00000346	XLOC_000269	Sscle01g005720	Chr_01	1968122	1971415	PF11130.7	TraC_F_IV	isoform1
TCONS_00001094	XLOC_000842	Sscle01g005760	Chr_01	1979901	1986830	PF00787.23	PX	isoform1
TCONS_00001095	XLOC_000842	Sscle01g005760	Chr_01	1979901	1986830	PF00787.23	PX	isoform2
TCONS_00001094	XLOC_000842	Sscle01g005760	Chr_01	1979901	1986830	PF02535.21	Zip	isoform1
TCONS_00001094	XLOC_000842	Sscle01g005760	Chr_01	1979901	1986830	PF03879.13	Cgr1	isoform1
TCONS_00001094	XLOC_000842	Sscle01g005760	Chr_01	1979901	1986830	PF04163.11	Tht1	isoform1
TCONS_00001094	XLOC_000842	Sscle01g005760	Chr_01	1979901	1986830	PF04592.13	SelP_N	isoform1
TCONS_00001094	XLOC_000842	Sscle01g005760	Chr_01	1979901	1986830	PF07584.10	BatA	isoform1
TCONS_00001094	XLOC_000842	Sscle01g005760	Chr_01	1979901	1986830	PF09177.10	Syntaxin-6_N	isoform1
TCONS_00001094	XLOC_000842	Sscle01g005760	Chr_01	1979901	1986830	PF09726.8	Macoilin	isoform1
TCONS_00001094	XLOC_000842	Sscle01g005760	Chr_01	1979901	1986830	PF10372.8	YojJ	isoform1
TCONS_00001094	XLOC_000842	Sscle01g005760	Chr_01	1979901	1986830	PF12825.6	DUF3818	isoform1
TCONS_00001095	XLOC_000842	Sscle01g005760	Chr_01	1979901	1986830	PF12825.6	DUF3818	isoform2
TCONS_00001094	XLOC_000842	Sscle01g005760	Chr_01	1979901	1986830	PF12828.6	PXB	isoform1
TCONS_00001095	XLOC_000842	Sscle01g005760	Chr_01	1979901	1986830	PF12828.6	PXB	isoform2
TCONS_00001094	XLOC_000842	Sscle01g005760	Chr_01	1979901	1986830	PF13259.5	DUF4050	isoform1
TCONS_00001095	XLOC_000842	Sscle01g005760	Chr_01	1979901	1986830	PF13259.5	DUF4050	isoform2
TCONS_00001094	XLOC_000842	Sscle01g005760	Chr_01	1979901	1986830	PF14138.5	COX16	isoform1
TCONS_00001094	XLOC_000842	Sscle01g005760	Chr_01	1979901	1986830	PF14712.5	Snapin_Pallidin	isoform1
TCONS_00001094	XLOC_000842	Sscle01g005760	Chr_01	1979901	1986830	PF17355.1	DUF5383	isoform1
TCONS_00001096	XLOC_000842	Sscle01g005770	Chr_01	1979901	1986830	PF02535.21	Zip	isoform1
TCONS_00001096	XLOC_000842	Sscle01g005770	Chr_01	1979901	1986830	PF04163.11	Tht1	isoform1
TCONS_00001096	XLOC_000842	Sscle01g005770	Chr_01	1979901	1986830	PF04592.13	SelP_N	isoform1
TCONS_00001096	XLOC_000842	Sscle01g005770	Chr_01	1979901	1986830	PF07584.10	BatA	isoform1
TCONS_00001096	XLOC_000842	Sscle01g005770	Chr_01	1979901	1986830	PF09177.10	Syntaxin-6_N	isoform1
TCONS_00001096	XLOC_000842	Sscle01g005770	Chr_01	1979901	1986830	PF09726.8	Macoilin	isoform1
TCONS_00001096	XLOC_000842	Sscle01g005770	Chr_01	1979901	1986830	PF10372.8	YojJ	isoform1
TCONS_00001096	XLOC_000842	Sscle01g005770	Chr_01	1979901	1986830	PF14712.5	Snapin_Pallidin	isoform1
TCONS_00001096	XLOC_000842	Sscle01g005770	Chr_01	1979901	1986830	PF17355.1	DUF5383	isoform1
TCONS_00001097	XLOC_000842	Sscle01g005780	Chr_01	1979901	1986830	PF03879.13	Cgr1	isoform1
TCONS_00001097	XLOC_000842	Sscle01g005780	Chr_01	1979901	1986830	PF14138.5	COX16	isoform1
TCONS_00001098	XLOC_000843	Sscle01g005800	Chr_01	1987916	1991143	PF03073.14	TspO_MBR	isoform1
TCONS_00001099	XLOC_000843	Sscle01g005800	Chr_01	1987916	1991143	PF03073.14	TspO_MBR	isoform2
TCONS_00001100	XLOC_000843	Sscle01g005800	Chr_01	1987916	1991143	PF03073.14	TspO_MBR	isoform3
TCONS_00001101	XLOC_000843	Sscle01g005800	Chr_01	1987916	1991143	PF03073.14	TspO_MBR	isoform4
TCONS_00001098	XLOC_000843	Sscle01g005800	Chr_01	1987916	1991143	PF14880.5	COX14	isoform1
TCONS_00001099	XLOC_000843	Sscle01g005800	Chr_01	1987916	1991143	PF14880.5	COX14	isoform2
TCONS_00001100	XLOC_000843	Sscle01g005800	Chr_01	1987916	1991143	PF14880.5	COX14	isoform3
TCONS_00001101	XLOC_000843	Sscle01g005800	Chr_01	1987916	1991143	PF14880.5	COX14	isoform4
TCONS_00000351	XLOC_000272	Sscle01g005810	Chr_01	1991360	1995850	PF04959.12	ARS2	isoform1
TCONS_00000352	XLOC_000272	Sscle01g005810	Chr_01	1991360	1995850	PF04959.12	ARS2	isoform2
TCONS_00000353	XLOC_000272	Sscle01g005810	Chr_01	1991360	1995850	PF04959.12	ARS2	isoform3
TCONS_00000354	XLOC_000272	Sscle01g005810	Chr_01	1991360	1995850	PF04959.12	ARS2	isoform4
TCONS_00000351	XLOC_000272	Sscle01g005810	Chr_01	1991360	1995850	PF05524.12	PEP-utilisers_N	isoform1
TCONS_00000352	XLOC_000272	Sscle01g005810	Chr_01	1991360	1995850	PF05524.12	PEP-utilisers_N	isoform2
TCONS_00000353	XLOC_000272	Sscle01g005810	Chr_01	1991360	1995850	PF05524.12	PEP-utilisers_N	isoform3
TCONS_00000354	XLOC_000272	Sscle01g005810	Chr_01	1991360	1995850	PF05524.12	PEP-utilisers_N	isoform4
TCONS_00000351	XLOC_000272	Sscle01g005810	Chr_01	1991360	1995850	PF12066.7	DUF3546	isoform1
TCONS_00000352	XLOC_000272	Sscle01g005810	Chr_01	1991360	1995850	PF12066.7	DUF3546	isoform2
TCONS_00000353	XLOC_000272	Sscle01g005810	Chr_01	1991360	1995850	PF12066.7	DUF3546	isoform3
TCONS_00000354	XLOC_000272	Sscle01g005810	Chr_01	1991360	1995850	PF12066.7	DUF3546	isoform4
TCONS_00000351	XLOC_000272	Sscle01g005810	Chr_01	1991360	1995850	PF13821.5	DUF4187	isoform1
TCONS_00000352	XLOC_000272	Sscle01g005810	Chr_01	1991360	1995850	PF13821.5	DUF4187	isoform2
TCONS_00000353	XLOC_000272	Sscle01g005810	Chr_01	1991360	1995850	PF13821.5	DUF4187	isoform3
TCONS_00000354	XLOC_000272	Sscle01g005810	Chr_01	1991360	1995850	PF13821.5	DUF4187	isoform4
TCONS_00001102	XLOC_000844	Sscle01g005840	Chr_01	2001063	2007571	PF04380.12	BMFP	isoform1
TCONS_00001103	XLOC_000844	Sscle01g005840	Chr_01	2001063	2007571	PF04380.12	BMFP	isoform2
TCONS_00001102	XLOC_000844	Sscle01g005840	Chr_01	2001063	2007571	PF06839.11	zf-GRF	isoform1
TCONS_00001103	XLOC_000844	Sscle01g005840	Chr_01	2001063	2007571	PF06839.11	zf-GRF	isoform2
TCONS_00001102	XLOC_000844	Sscle01g005840	Chr_01	2001063	2007571	PF12329.7	TMF_DNA_bd	isoform1
TCONS_00001103	XLOC_000844	Sscle01g005840	Chr_01	2001063	2007571	PF12329.7	TMF_DNA_bd	isoform2
TCONS_00001102	XLOC_000844	Sscle01g005840	Chr_01	2001063	2007571	PF16808.4	PKcGMP_CC	isoform1
TCONS_00001103	XLOC_000844	Sscle01g005840	Chr_01	2001063	2007571	PF16808.4	PKcGMP_CC	isoform2
TCONS_00000361	XLOC_000279	Sscle01g005890	Chr_01	2016327	2019834	PF00614.21	PLDc	isoform1
TCONS_00000362	XLOC_000279	Sscle01g005890	Chr_01	2016327	2019834	PF00614.21	PLDc	isoform2
TCONS_00000361	XLOC_000279	Sscle01g005890	Chr_01	2016327	2019834	PF13091.5	PLDc_2	isoform1
TCONS_00000362	XLOC_000279	Sscle01g005890	Chr_01	2016327	2019834	PF13091.5	PLDc_2	isoform2
TCONS_00000365	XLOC_000282	none	Chr_01	2047472	2051065	NA	NA	isoform1
TCONS_00001106	XLOC_000847	Sscle01g005940	Chr_01	2047472	2051065	PF00083.23	Sugar_tr	isoform1
TCONS_00001107	XLOC_000847	Sscle01g005940	Chr_01	2047472	2051065	PF00083.23	Sugar_tr	isoform2
TCONS_00001106	XLOC_000847	Sscle01g005940	Chr_01	2047472	2051065	PF07690.15	MFS_1	isoform1
TCONS_00001107	XLOC_000847	Sscle01g005940	Chr_01	2047472	2051065	PF07690.15	MFS_1	isoform2
TCONS_00001108	XLOC_000848	Sscle01g005960	Chr_01	2053957	2054957	PF00583.24	Acetyltransf_1	isoform1
TCONS_00001109	XLOC_000848	Sscle01g005960	Chr_01	2053957	2054957	PF00583.24	Acetyltransf_1	isoform2
TCONS_00001108	XLOC_000848	Sscle01g005960	Chr_01	2053957	2054957	PF08445.9	FR47	isoform1
TCONS_00001109	XLOC_000848	Sscle01g005960	Chr_01	2053957	2054957	PF08445.9	FR47	isoform2
TCONS_00001108	XLOC_000848	Sscle01g005960	Chr_01	2053957	2054957	PF13508.6	Acetyltransf_7	isoform1
TCONS_00001109	XLOC_000848	Sscle01g005960	Chr_01	2053957	2054957	PF13508.6	Acetyltransf_7	isoform2
TCONS_00001108	XLOC_000848	Sscle01g005960	Chr_01	2053957	2054957	PF13527.6	Acetyltransf_9	isoform1
TCONS_00001109	XLOC_000848	Sscle01g005960	Chr_01	2053957	2054957	PF13527.6	Acetyltransf_9	isoform2
TCONS_00001108	XLOC_000848	Sscle01g005960	Chr_01	2053957	2054957	PF13673.6	Acetyltransf_10	isoform1
TCONS_00001109	XLOC_000848	Sscle01g005960	Chr_01	2053957	2054957	PF13673.6	Acetyltransf_10	isoform2
TCONS_00000367	XLOC_000284	Sscle01g005970	Chr_01	2055414	2057406	PF00070.26	Pyr_redox	isoform1
TCONS_00000368	XLOC_000284	Sscle01g005970	Chr_01	2055414	2057406	PF00070.26	Pyr_redox	isoform2
TCONS_00000367	XLOC_000284	Sscle01g005970	Chr_01	2055414	2057406	PF01946.16	Thi4	isoform1
TCONS_00000368	XLOC_000284	Sscle01g005970	Chr_01	2055414	2057406	PF01946.16	Thi4	isoform2
TCONS_00000367	XLOC_000284	Sscle01g005970	Chr_01	2055414	2057406	PF04820.13	Trp_halogenase	isoform1
TCONS_00000368	XLOC_000284	Sscle01g005970	Chr_01	2055414	2057406	PF04820.13	Trp_halogenase	isoform2
TCONS_00000367	XLOC_000284	Sscle01g005970	Chr_01	2055414	2057406	PF07992.13	Pyr_redox_2	isoform1
TCONS_00000368	XLOC_000284	Sscle01g005970	Chr_01	2055414	2057406	PF07992.13	Pyr_redox_2	isoform2
TCONS_00000367	XLOC_000284	Sscle01g005970	Chr_01	2055414	2057406	PF08468.10	MTS_N	isoform1
TCONS_00000368	XLOC_000284	Sscle01g005970	Chr_01	2055414	2057406	PF08468.10	MTS_N	isoform2
TCONS_00000367	XLOC_000284	Sscle01g005970	Chr_01	2055414	2057406	PF13241.5	NAD_binding_7	isoform1
TCONS_00000368	XLOC_000284	Sscle01g005970	Chr_01	2055414	2057406	PF13241.5	NAD_binding_7	isoform2
TCONS_00000367	XLOC_000284	Sscle01g005970	Chr_01	2055414	2057406	PF13434.5	K_oxygenase	isoform1
TCONS_00000368	XLOC_000284	Sscle01g005970	Chr_01	2055414	2057406	PF13434.5	K_oxygenase	isoform2
TCONS_00000367	XLOC_000284	Sscle01g005970	Chr_01	2055414	2057406	PF13738.5	Pyr_redox_3	isoform1
TCONS_00000368	XLOC_000284	Sscle01g005970	Chr_01	2055414	2057406	PF13738.5	Pyr_redox_3	isoform2
TCONS_00000371	XLOC_000287	Sscle01g006040	Chr_01	2080944	2085130	NA	NA	isoform1
TCONS_00000372	XLOC_000287	Sscle01g006040	Chr_01	2080944	2085130	NA	NA	isoform2
TCONS_00000373	XLOC_000287	Sscle01g006040	Chr_01	2080944	2085130	NA	NA	isoform3
TCONS_00001113	XLOC_000852	Sscle01g006030	Chr_01	2080944	2085130	PF00149.27	Metallophos	isoform1
TCONS_00001114	XLOC_000852	Sscle01g006030	Chr_01	2080944	2085130	PF00149.27	Metallophos	isoform2
TCONS_00000375	XLOC_000289	Sscle01g006060	Chr_01	2087528	2089132	PF00397.25	WW	isoform1
TCONS_00000376	XLOC_000289	Sscle01g006060	Chr_01	2087528	2089132	PF00397.25	WW	isoform2
TCONS_00000375	XLOC_000289	Sscle01g006060	Chr_01	2087528	2089132	PF10206.8	WRW	isoform1
TCONS_00000376	XLOC_000289	Sscle01g006060	Chr_01	2087528	2089132	PF10206.8	WRW	isoform2
TCONS_00000378	XLOC_000290	Sscle01g006090	Chr_01	2096405	2101437	PF01039.21	Carboxyl_trans	isoform1
TCONS_00000379	XLOC_000290	Sscle01g006100	Chr_01	2096405	2101437	NA	NA	isoform1
TCONS_00000377	XLOC_000290	Sscle01g006100	Chr_01	2096405	2101437	PF01039.21	Carboxyl_trans	isoform1
TCONS_00000377	XLOC_000290	Sscle01g006100	Chr_01	2096405	2101437	PF04573.11	SPC22	isoform1
TCONS_00000380	XLOC_000290	Sscle01g006110	Chr_01	2096405	2101437	PF04573.11	SPC22	isoform1
TCONS_00000382	XLOC_000292	Sscle01g006170	Chr_01	2128600	2132861	PF00810.17	ER_lumen_recept	isoform1
TCONS_00000383	XLOC_000292	Sscle01g006170	Chr_01	2128600	2132861	PF00810.17	ER_lumen_recept	isoform2
TCONS_00000382	XLOC_000292	Sscle01g006170	Chr_01	2128600	2132861	PF04193.13	PQ-loop	isoform1
TCONS_00000383	XLOC_000292	Sscle01g006170	Chr_01	2128600	2132861	PF04193.13	PQ-loop	isoform2
TCONS_00001121	XLOC_000859	Sscle01g006180	Chr_01	2128600	2132861	PF00111.26	Fer2	isoform1
TCONS_00001122	XLOC_000859	Sscle01g006180	Chr_01	2128600	2132861	PF00111.26	Fer2	isoform2
TCONS_00001121	XLOC_000859	Sscle01g006180	Chr_01	2128600	2132861	PF00205.21	TPP_enzyme_M	isoform1
TCONS_00001122	XLOC_000859	Sscle01g006180	Chr_01	2128600	2132861	PF00205.21	TPP_enzyme_M	isoform2
TCONS_00001121	XLOC_000859	Sscle01g006180	Chr_01	2128600	2132861	PF00384.21	Molybdopterin	isoform1
TCONS_00001122	XLOC_000859	Sscle01g006180	Chr_01	2128600	2132861	PF00384.21	Molybdopterin	isoform2
TCONS_00001121	XLOC_000859	Sscle01g006180	Chr_01	2128600	2132861	PF07385.11	Lyx_isomer	isoform1
TCONS_00001121	XLOC_000859	Sscle01g006180	Chr_01	2128600	2132861	PF09326.10	NADH_dhqG_C	isoform1
TCONS_00001122	XLOC_000859	Sscle01g006180	Chr_01	2128600	2132861	PF09326.10	NADH_dhqG_C	isoform2
TCONS_00001121	XLOC_000859	Sscle01g006180	Chr_01	2128600	2132861	PF10588.8	NADH-G_4Fe-4S_3	isoform1
TCONS_00001122	XLOC_000859	Sscle01g006180	Chr_01	2128600	2132861	PF10588.8	NADH-G_4Fe-4S_3	isoform2
TCONS_00001121	XLOC_000859	Sscle01g006180	Chr_01	2128600	2132861	PF13510.5	Fer2_4	isoform1
TCONS_00001122	XLOC_000859	Sscle01g006180	Chr_01	2128600	2132861	PF13510.5	Fer2_4	isoform2
TCONS_00001124	XLOC_000861	Sscle01g006210	Chr_01	2139285	2143485	PF00035.25	dsrm	isoform1
TCONS_00001124	XLOC_000861	Sscle01g006210	Chr_01	2139285	2143485	PF00636.25	Ribonuclease_3	isoform1
TCONS_00001124	XLOC_000861	Sscle01g006210	Chr_01	2139285	2143485	PF00887.18	ACBP	isoform1
TCONS_00001125	XLOC_000861	Sscle01g006210	Chr_01	2139285	2143485	PF00887.18	ACBP	isoform2
TCONS_00001124	XLOC_000861	Sscle01g006210	Chr_01	2139285	2143485	PF14622.5	Ribonucleas_3_3	isoform1
TCONS_00001126	XLOC_000861	Sscle01g006220	Chr_01	2139285	2143485	PF00035.25	dsrm	isoform1
TCONS_00001126	XLOC_000861	Sscle01g006220	Chr_01	2139285	2143485	PF00636.25	Ribonuclease_3	isoform1
TCONS_00001126	XLOC_000861	Sscle01g006220	Chr_01	2139285	2143485	PF14622.5	Ribonucleas_3_3	isoform1
TCONS_00000393	XLOC_000302	Sscle01g006360	Chr_01	2180192	2183699	NA	NA	isoform1
TCONS_00000394	XLOC_000302	Sscle01g006360	Chr_01	2180192	2183699	NA	NA	isoform2
TCONS_00000396	XLOC_000304	Sscle01g006410	Chr_01	2195412	2199572	PF01536.15	SAM_decarbox	isoform1
TCONS_00000397	XLOC_000304	Sscle01g006410	Chr_01	2195412	2199572	PF01536.15	SAM_decarbox	isoform2
TCONS_00000401	XLOC_000308	Sscle01g006460	Chr_01	2213770	2217258	PF00144.23	Beta-lactamase	isoform1
TCONS_00000402	XLOC_000308	Sscle01g006460	Chr_01	2213770	2217258	PF00144.23	Beta-lactamase	isoform2
TCONS_00000401	XLOC_000308	Sscle01g006460	Chr_01	2213770	2217258	PF00230.19	MIP	isoform1
TCONS_00000401	XLOC_000308	Sscle01g006460	Chr_01	2213770	2217258	PF13239.5	2TM	isoform1
TCONS_00000403	XLOC_000308	Sscle01g006470	Chr_01	2213770	2217258	PF00230.19	MIP	isoform1
TCONS_00000403	XLOC_000308	Sscle01g006470	Chr_01	2213770	2217258	PF13239.5	2TM	isoform1
TCONS_00000407	XLOC_000311	Sscle01g006500	Chr_01	2231881	2235688	PF00400.31	WD40	isoform1
TCONS_00000407	XLOC_000311	Sscle01g006500	Chr_01	2231881	2235688	PF12894.6	ANAPC4_WD40	isoform1
TCONS_00000407	XLOC_000311	Sscle01g006500	Chr_01	2231881	2235688	PF13752.5	DUF4165	isoform1
TCONS_00000407	XLOC_000311	Sscle01g006500	Chr_01	2231881	2235688	PF16465.4	DUF5046	isoform1
TCONS_00000406	XLOC_000311	Sscle01g006510	Chr_01	2231881	2235688	PF00135.27	COesterase	isoform1
TCONS_00000408	XLOC_000311	Sscle01g006510	Chr_01	2231881	2235688	PF00135.27	COesterase	isoform1
TCONS_00000406	XLOC_000311	Sscle01g006510	Chr_01	2231881	2235688	PF00326.20	Peptidase_S9	isoform1
TCONS_00000408	XLOC_000311	Sscle01g006510	Chr_01	2231881	2235688	PF00326.20	Peptidase_S9	isoform1
TCONS_00000406	XLOC_000311	Sscle01g006510	Chr_01	2231881	2235688	PF00400.31	WD40	isoform1
TCONS_00000406	XLOC_000311	Sscle01g006510	Chr_01	2231881	2235688	PF07859.12	Abhydrolase_3	isoform1
TCONS_00000408	XLOC_000311	Sscle01g006510	Chr_01	2231881	2235688	PF07859.12	Abhydrolase_3	isoform1
TCONS_00000406	XLOC_000311	Sscle01g006510	Chr_01	2231881	2235688	PF12894.6	ANAPC4_WD40	isoform1
TCONS_00000406	XLOC_000311	Sscle01g006510	Chr_01	2231881	2235688	PF13752.5	DUF4165	isoform1
TCONS_00000406	XLOC_000311	Sscle01g006510	Chr_01	2231881	2235688	PF16465.4	DUF5046	isoform1
TCONS_00001138	XLOC_000873	Sscle01g006570	Chr_01	2264330	2269085	PF02045.14	CBFB_NFYA	isoform1
TCONS_00001139	XLOC_000873	Sscle01g006570	Chr_01	2264330	2269085	PF02045.14	CBFB_NFYA	isoform2
TCONS_00001140	XLOC_000873	Sscle01g006570	Chr_01	2264330	2269085	PF02045.14	CBFB_NFYA	isoform3
TCONS_00001138	XLOC_000873	Sscle01g006570	Chr_01	2264330	2269085	PF03153.12	TFIIA	isoform1
TCONS_00001139	XLOC_000873	Sscle01g006570	Chr_01	2264330	2269085	PF03153.12	TFIIA	isoform2
TCONS_00001140	XLOC_000873	Sscle01g006570	Chr_01	2264330	2269085	PF03153.12	TFIIA	isoform3
TCONS_00001141	XLOC_000874	none	Chr_01	2269212	2270724	NA	NA	isoform1
TCONS_00001476	XLOC_001150	none	Chr_01	2271081	2271292	NA	NA	isoform1
TCONS_00000412	XLOC_000315	none	Chr_01	2272623	2273720	NA	NA	isoform1
TCONS_00000413	XLOC_000316	Sscle01g006600	Chr_01	2277428	2279868	NA	NA	isoform1
TCONS_00000414	XLOC_000316	Sscle01g006600	Chr_01	2277428	2279868	NA	NA	isoform2
TCONS_00000416	XLOC_000318	Sscle01g006640	Chr_01	2284022	2287313	PF02005.15	TRM	isoform1
TCONS_00000417	XLOC_000318	Sscle01g006640	Chr_01	2284022	2287313	PF02005.15	TRM	isoform2
TCONS_00000416	XLOC_000318	Sscle01g006640	Chr_01	2284022	2287313	PF02086.14	MethyltransfD12	isoform1
TCONS_00000417	XLOC_000318	Sscle01g006640	Chr_01	2284022	2287313	PF02086.14	MethyltransfD12	isoform2
TCONS_00000416	XLOC_000318	Sscle01g006640	Chr_01	2284022	2287313	PF02475.15	Met_10	isoform1
TCONS_00000417	XLOC_000318	Sscle01g006640	Chr_01	2284022	2287313	PF02475.15	Met_10	isoform2
TCONS_00000418	XLOC_000319	Sscle01g006650	Chr_01	2294940	2298295	PF07039.10	DUF1325	isoform1
TCONS_00000419	XLOC_000319	Sscle01g006650	Chr_01	2294940	2298295	PF07039.10	DUF1325	isoform2
TCONS_00000420	XLOC_000319	Sscle01g006650	Chr_01	2294940	2298295	PF07039.10	DUF1325	isoform3
TCONS_00000418	XLOC_000319	Sscle01g006650	Chr_01	2294940	2298295	PF08550.9	DUF1752	isoform1
TCONS_00000419	XLOC_000319	Sscle01g006650	Chr_01	2294940	2298295	PF08550.9	DUF1752	isoform2
TCONS_00000420	XLOC_000319	Sscle01g006650	Chr_01	2294940	2298295	PF08550.9	DUF1752	isoform3
TCONS_00000418	XLOC_000319	Sscle01g006650	Chr_01	2294940	2298295	PF15387.5	DUF4611	isoform1
TCONS_00000419	XLOC_000319	Sscle01g006650	Chr_01	2294940	2298295	PF15387.5	DUF4611	isoform2
TCONS_00000420	XLOC_000319	Sscle01g006650	Chr_01	2294940	2298295	PF15387.5	DUF4611	isoform3
TCONS_00000421	XLOC_000320	Sscle01g006700	Chr_01	2310234	2312129	NA	NA	isoform1
TCONS_00000422	XLOC_000320	Sscle01g006700	Chr_01	2310234	2312129	NA	NA	isoform2
TCONS_00000426	XLOC_000324	none	Chr_01	2326189	2326991	PF00428.18	Ribosomal_60s	isoform1
TCONS_00001157	XLOC_000890	Sscle01g006890	Chr_01	2365879	2372348	PF00096.25	zf-C2H2	isoform1
TCONS_00001158	XLOC_000890	Sscle01g006890	Chr_01	2365879	2372348	PF00096.25	zf-C2H2	isoform2
TCONS_00001157	XLOC_000890	Sscle01g006890	Chr_01	2365879	2372348	PF00749.20	tRNA-synt_1c	isoform1
TCONS_00001157	XLOC_000890	Sscle01g006890	Chr_01	2365879	2372348	PF01406.18	tRNA-synt_1e	isoform1
TCONS_00001157	XLOC_000890	Sscle01g006890	Chr_01	2365879	2372348	PF01921.17	tRNA-synt_1f	isoform1
TCONS_00001157	XLOC_000890	Sscle01g006890	Chr_01	2365879	2372348	PF04082.17	Fungal_trans	isoform1
TCONS_00001158	XLOC_000890	Sscle01g006890	Chr_01	2365879	2372348	PF04082.17	Fungal_trans	isoform2
TCONS_00001157	XLOC_000890	Sscle01g006890	Chr_01	2365879	2372348	PF05129.12	Elf1	isoform1
TCONS_00001158	XLOC_000890	Sscle01g006890	Chr_01	2365879	2372348	PF05129.12	Elf1	isoform2
TCONS_00001157	XLOC_000890	Sscle01g006890	Chr_01	2365879	2372348	PF05605.11	zf-Di19	isoform1
TCONS_00001158	XLOC_000890	Sscle01g006890	Chr_01	2365879	2372348	PF05605.11	zf-Di19	isoform2
TCONS_00001157	XLOC_000890	Sscle01g006890	Chr_01	2365879	2372348	PF09190.10	DALR_2	isoform1
TCONS_00001157	XLOC_000890	Sscle01g006890	Chr_01	2365879	2372348	PF09334.10	tRNA-synt_1g	isoform1
TCONS_00001157	XLOC_000890	Sscle01g006890	Chr_01	2365879	2372348	PF12171.7	zf-C2H2_jaz	isoform1
TCONS_00001158	XLOC_000890	Sscle01g006890	Chr_01	2365879	2372348	PF12171.7	zf-C2H2_jaz	isoform2
TCONS_00001157	XLOC_000890	Sscle01g006890	Chr_01	2365879	2372348	PF13465.5	zf-H2C2_2	isoform1
TCONS_00001158	XLOC_000890	Sscle01g006890	Chr_01	2365879	2372348	PF13465.5	zf-H2C2_2	isoform2
TCONS_00001157	XLOC_000890	Sscle01g006890	Chr_01	2365879	2372348	PF13894.5	zf-C2H2_4	isoform1
TCONS_00001158	XLOC_000890	Sscle01g006890	Chr_01	2365879	2372348	PF13894.5	zf-C2H2_4	isoform2
TCONS_00001157	XLOC_000890	Sscle01g006890	Chr_01	2365879	2372348	PF13912.5	zf-C2H2_6	isoform1
TCONS_00001158	XLOC_000890	Sscle01g006890	Chr_01	2365879	2372348	PF13912.5	zf-C2H2_6	isoform2
TCONS_00001157	XLOC_000890	Sscle01g006890	Chr_01	2365879	2372348	PF15745.4	AP1AR	isoform1
TCONS_00001157	XLOC_000890	Sscle01g006890	Chr_01	2365879	2372348	PF16122.4	40S_SA_C	isoform1
TCONS_00001157	XLOC_000890	Sscle01g006890	Chr_01	2365879	2372348	PF16622.4	zf-C2H2_11	isoform1
TCONS_00001158	XLOC_000890	Sscle01g006890	Chr_01	2365879	2372348	PF16622.4	zf-C2H2_11	isoform2
TCONS_00001157	XLOC_000890	Sscle01g006890	Chr_01	2365879	2372348	PF17445.1	Mfa1	isoform1
TCONS_00001158	XLOC_000890	Sscle01g006890	Chr_01	2365879	2372348	PF17445.1	Mfa1	isoform2
TCONS_00001159	XLOC_000890	Sscle01g006900	Chr_01	2365879	2372348	PF00749.20	tRNA-synt_1c	isoform1
TCONS_00001159	XLOC_000890	Sscle01g006900	Chr_01	2365879	2372348	PF01406.18	tRNA-synt_1e	isoform1
TCONS_00001159	XLOC_000890	Sscle01g006900	Chr_01	2365879	2372348	PF01921.17	tRNA-synt_1f	isoform1
TCONS_00001159	XLOC_000890	Sscle01g006900	Chr_01	2365879	2372348	PF09190.10	DALR_2	isoform1
TCONS_00001159	XLOC_000890	Sscle01g006900	Chr_01	2365879	2372348	PF09334.10	tRNA-synt_1g	isoform1
TCONS_00001159	XLOC_000890	Sscle01g006900	Chr_01	2365879	2372348	PF15745.4	AP1AR	isoform1
TCONS_00001159	XLOC_000890	Sscle01g006900	Chr_01	2365879	2372348	PF16122.4	40S_SA_C	isoform1
TCONS_00000440	XLOC_000338	Sscle01g006990	Chr_01	2402266	2405584	NA	NA	isoform1
TCONS_00000441	XLOC_000338	Sscle01g006990	Chr_01	2402266	2405584	NA	NA	isoform2
TCONS_00000442	XLOC_000338	Sscle01g006990	Chr_01	2402266	2405584	NA	NA	isoform3
TCONS_00000448	XLOC_000344	Sscle01g007090	Chr_01	2429327	2430983	PF01757.21	Acyl_transf_3	isoform1
TCONS_00001167	XLOC_000898	Sscle01g007090	Chr_01	2429327	2430983	NA	NA	isoform2
TCONS_00001168	XLOC_000899	Sscle01g007110	Chr_01	2437476	2439762	PF00083.23	Sugar_tr	isoform1
TCONS_00001169	XLOC_000899	Sscle01g007110	Chr_01	2437476	2439762	PF00083.23	Sugar_tr	isoform2
TCONS_00001168	XLOC_000899	Sscle01g007110	Chr_01	2437476	2439762	PF01292.19	Ni_hydr_CYTB	isoform1
TCONS_00001169	XLOC_000899	Sscle01g007110	Chr_01	2437476	2439762	PF01292.19	Ni_hydr_CYTB	isoform2
TCONS_00001168	XLOC_000899	Sscle01g007110	Chr_01	2437476	2439762	PF07690.15	MFS_1	isoform1
TCONS_00001169	XLOC_000899	Sscle01g007110	Chr_01	2437476	2439762	PF07690.15	MFS_1	isoform2
TCONS_00000450	XLOC_000346	none	Chr_01	2441033	2444639	NA	NA	isoform1
TCONS_00001170	XLOC_000900	Sscle01g007120	Chr_01	2441033	2444639	PF13816.5	Dehydratase_hem	isoform1
TCONS_00001171	XLOC_000900	Sscle01g007120	Chr_01	2441033	2444639	PF13816.5	Dehydratase_hem	isoform2
TCONS_00000451	XLOC_000347	Sscle01g007130	Chr_01	2445586	2447179	PF00795.21	CN_hydrolase	isoform1
TCONS_00000452	XLOC_000347	Sscle01g007130	Chr_01	2445586	2447179	PF00795.21	CN_hydrolase	isoform2
TCONS_00001173	XLOC_000902	Sscle01g007160	Chr_01	2454380	2459934	PF00400.31	WD40	isoform1
TCONS_00001174	XLOC_000902	Sscle01g007160	Chr_01	2454380	2459934	PF00400.31	WD40	isoform2
TCONS_00001173	XLOC_000902	Sscle01g007160	Chr_01	2454380	2459934	PF11715.7	Nup160	isoform1
TCONS_00001174	XLOC_000902	Sscle01g007160	Chr_01	2454380	2459934	PF11715.7	Nup160	isoform2
TCONS_00001176	XLOC_000904	Sscle01g007190	Chr_01	2463450	2467027	PF00447.16	HSF_DNA-bind	isoform1
TCONS_00001177	XLOC_000904	Sscle01g007190	Chr_01	2463450	2467027	PF00447.16	HSF_DNA-bind	isoform2
TCONS_00001178	XLOC_000904	Sscle01g007190	Chr_01	2463450	2467027	PF00447.16	HSF_DNA-bind	isoform3
TCONS_00000456	XLOC_000351	Sscle01g007220	Chr_01	2477940	2480477	PF00004.28	AAA	isoform1
TCONS_00000457	XLOC_000351	Sscle01g007220	Chr_01	2477940	2480477	PF00004.28	AAA	isoform2
TCONS_00000458	XLOC_000351	Sscle01g007220	Chr_01	2477940	2480477	PF00004.28	AAA	isoform3
TCONS_00000459	XLOC_000351	Sscle01g007220	Chr_01	2477940	2480477	PF00004.28	AAA	isoform4
TCONS_00000456	XLOC_000351	Sscle01g007220	Chr_01	2477940	2480477	PF00158.25	Sigma54_activat	isoform1
TCONS_00000457	XLOC_000351	Sscle01g007220	Chr_01	2477940	2480477	PF00158.25	Sigma54_activat	isoform2
TCONS_00000458	XLOC_000351	Sscle01g007220	Chr_01	2477940	2480477	PF00158.25	Sigma54_activat	isoform3
TCONS_00000459	XLOC_000351	Sscle01g007220	Chr_01	2477940	2480477	PF00158.25	Sigma54_activat	isoform4
TCONS_00000456	XLOC_000351	Sscle01g007220	Chr_01	2477940	2480477	PF00910.21	RNA_helicase	isoform1
TCONS_00000457	XLOC_000351	Sscle01g007220	Chr_01	2477940	2480477	PF00910.21	RNA_helicase	isoform2
TCONS_00000458	XLOC_000351	Sscle01g007220	Chr_01	2477940	2480477	PF00910.21	RNA_helicase	isoform3
TCONS_00000459	XLOC_000351	Sscle01g007220	Chr_01	2477940	2480477	PF00910.21	RNA_helicase	isoform4
TCONS_00000456	XLOC_000351	Sscle01g007220	Chr_01	2477940	2480477	PF01057.16	Parvo_NS1	isoform1
TCONS_00000457	XLOC_000351	Sscle01g007220	Chr_01	2477940	2480477	PF01057.16	Parvo_NS1	isoform2
TCONS_00000458	XLOC_000351	Sscle01g007220	Chr_01	2477940	2480477	PF01057.16	Parvo_NS1	isoform3
TCONS_00000459	XLOC_000351	Sscle01g007220	Chr_01	2477940	2480477	PF01057.16	Parvo_NS1	isoform4
TCONS_00000456	XLOC_000351	Sscle01g007220	Chr_01	2477940	2480477	PF01078.20	Mg_chelatase	isoform1
TCONS_00000457	XLOC_000351	Sscle01g007220	Chr_01	2477940	2480477	PF01078.20	Mg_chelatase	isoform2
TCONS_00000458	XLOC_000351	Sscle01g007220	Chr_01	2477940	2480477	PF01078.20	Mg_chelatase	isoform3
TCONS_00000459	XLOC_000351	Sscle01g007220	Chr_01	2477940	2480477	PF01078.20	Mg_chelatase	isoform4
TCONS_00000456	XLOC_000351	Sscle01g007220	Chr_01	2477940	2480477	PF01695.16	IstB_IS21	isoform1
TCONS_00000457	XLOC_000351	Sscle01g007220	Chr_01	2477940	2480477	PF01695.16	IstB_IS21	isoform2
TCONS_00000458	XLOC_000351	Sscle01g007220	Chr_01	2477940	2480477	PF01695.16	IstB_IS21	isoform3
TCONS_00000459	XLOC_000351	Sscle01g007220	Chr_01	2477940	2480477	PF01695.16	IstB_IS21	isoform4
TCONS_00000456	XLOC_000351	Sscle01g007220	Chr_01	2477940	2480477	PF02185.15	HR1	isoform1
TCONS_00000457	XLOC_000351	Sscle01g007220	Chr_01	2477940	2480477	PF02185.15	HR1	isoform2
TCONS_00000458	XLOC_000351	Sscle01g007220	Chr_01	2477940	2480477	PF02185.15	HR1	isoform3
TCONS_00000459	XLOC_000351	Sscle01g007220	Chr_01	2477940	2480477	PF02185.15	HR1	isoform4
TCONS_00000456	XLOC_000351	Sscle01g007220	Chr_01	2477940	2480477	PF02367.16	TsaE	isoform1
TCONS_00000457	XLOC_000351	Sscle01g007220	Chr_01	2477940	2480477	PF02367.16	TsaE	isoform2
TCONS_00000458	XLOC_000351	Sscle01g007220	Chr_01	2477940	2480477	PF02367.16	TsaE	isoform3
TCONS_00000459	XLOC_000351	Sscle01g007220	Chr_01	2477940	2480477	PF02367.16	TsaE	isoform4
TCONS_00000456	XLOC_000351	Sscle01g007220	Chr_01	2477940	2480477	PF02562.15	PhoH	isoform1
TCONS_00000457	XLOC_000351	Sscle01g007220	Chr_01	2477940	2480477	PF02562.15	PhoH	isoform2
TCONS_00000458	XLOC_000351	Sscle01g007220	Chr_01	2477940	2480477	PF02562.15	PhoH	isoform3
TCONS_00000459	XLOC_000351	Sscle01g007220	Chr_01	2477940	2480477	PF02562.15	PhoH	isoform4
TCONS_00000456	XLOC_000351	Sscle01g007220	Chr_01	2477940	2480477	PF05496.11	RuvB_N	isoform1
TCONS_00000457	XLOC_000351	Sscle01g007220	Chr_01	2477940	2480477	PF05496.11	RuvB_N	isoform2
TCONS_00000458	XLOC_000351	Sscle01g007220	Chr_01	2477940	2480477	PF05496.11	RuvB_N	isoform3
TCONS_00000459	XLOC_000351	Sscle01g007220	Chr_01	2477940	2480477	PF05496.11	RuvB_N	isoform4
TCONS_00000456	XLOC_000351	Sscle01g007220	Chr_01	2477940	2480477	PF05673.12	DUF815	isoform1
TCONS_00000457	XLOC_000351	Sscle01g007220	Chr_01	2477940	2480477	PF05673.12	DUF815	isoform2
TCONS_00000458	XLOC_000351	Sscle01g007220	Chr_01	2477940	2480477	PF05673.12	DUF815	isoform3
TCONS_00000459	XLOC_000351	Sscle01g007220	Chr_01	2477940	2480477	PF05673.12	DUF815	isoform4
TCONS_00000456	XLOC_000351	Sscle01g007220	Chr_01	2477940	2480477	PF06068.12	TIP49	isoform1
TCONS_00000457	XLOC_000351	Sscle01g007220	Chr_01	2477940	2480477	PF06068.12	TIP49	isoform2
TCONS_00000458	XLOC_000351	Sscle01g007220	Chr_01	2477940	2480477	PF06068.12	TIP49	isoform3
TCONS_00000459	XLOC_000351	Sscle01g007220	Chr_01	2477940	2480477	PF06068.12	TIP49	isoform4
TCONS_00000456	XLOC_000351	Sscle01g007220	Chr_01	2477940	2480477	PF06414.11	Zeta_toxin	isoform1
TCONS_00000457	XLOC_000351	Sscle01g007220	Chr_01	2477940	2480477	PF06414.11	Zeta_toxin	isoform2
TCONS_00000458	XLOC_000351	Sscle01g007220	Chr_01	2477940	2480477	PF06414.11	Zeta_toxin	isoform3
TCONS_00000459	XLOC_000351	Sscle01g007220	Chr_01	2477940	2480477	PF06414.11	Zeta_toxin	isoform4
TCONS_00000456	XLOC_000351	Sscle01g007220	Chr_01	2477940	2480477	PF06745.12	ATPase	isoform1
TCONS_00000457	XLOC_000351	Sscle01g007220	Chr_01	2477940	2480477	PF06745.12	ATPase	isoform2
TCONS_00000458	XLOC_000351	Sscle01g007220	Chr_01	2477940	2480477	PF06745.12	ATPase	isoform3
TCONS_00000459	XLOC_000351	Sscle01g007220	Chr_01	2477940	2480477	PF06745.12	ATPase	isoform4
TCONS_00000456	XLOC_000351	Sscle01g007220	Chr_01	2477940	2480477	PF07724.13	AAA_2	isoform1
TCONS_00000457	XLOC_000351	Sscle01g007220	Chr_01	2477940	2480477	PF07724.13	AAA_2	isoform2
TCONS_00000458	XLOC_000351	Sscle01g007220	Chr_01	2477940	2480477	PF07724.13	AAA_2	isoform3
TCONS_00000459	XLOC_000351	Sscle01g007220	Chr_01	2477940	2480477	PF07724.13	AAA_2	isoform4
TCONS_00000456	XLOC_000351	Sscle01g007220	Chr_01	2477940	2480477	PF07726.10	AAA_3	isoform1
TCONS_00000457	XLOC_000351	Sscle01g007220	Chr_01	2477940	2480477	PF07726.10	AAA_3	isoform2
TCONS_00000458	XLOC_000351	Sscle01g007220	Chr_01	2477940	2480477	PF07726.10	AAA_3	isoform3
TCONS_00000459	XLOC_000351	Sscle01g007220	Chr_01	2477940	2480477	PF07726.10	AAA_3	isoform4
TCONS_00000456	XLOC_000351	Sscle01g007220	Chr_01	2477940	2480477	PF07728.13	AAA_5	isoform1
TCONS_00000457	XLOC_000351	Sscle01g007220	Chr_01	2477940	2480477	PF07728.13	AAA_5	isoform2
TCONS_00000458	XLOC_000351	Sscle01g007220	Chr_01	2477940	2480477	PF07728.13	AAA_5	isoform3
TCONS_00000459	XLOC_000351	Sscle01g007220	Chr_01	2477940	2480477	PF07728.13	AAA_5	isoform4
TCONS_00000456	XLOC_000351	Sscle01g007220	Chr_01	2477940	2480477	PF09845.8	DUF2072	isoform1
TCONS_00000457	XLOC_000351	Sscle01g007220	Chr_01	2477940	2480477	PF09845.8	DUF2072	isoform2
TCONS_00000458	XLOC_000351	Sscle01g007220	Chr_01	2477940	2480477	PF09845.8	DUF2072	isoform3
TCONS_00000459	XLOC_000351	Sscle01g007220	Chr_01	2477940	2480477	PF09845.8	DUF2072	isoform4
TCONS_00000456	XLOC_000351	Sscle01g007220	Chr_01	2477940	2480477	PF13173.5	AAA_14	isoform1
TCONS_00000457	XLOC_000351	Sscle01g007220	Chr_01	2477940	2480477	PF13173.5	AAA_14	isoform2
TCONS_00000458	XLOC_000351	Sscle01g007220	Chr_01	2477940	2480477	PF13173.5	AAA_14	isoform3
TCONS_00000459	XLOC_000351	Sscle01g007220	Chr_01	2477940	2480477	PF13173.5	AAA_14	isoform4
TCONS_00000456	XLOC_000351	Sscle01g007220	Chr_01	2477940	2480477	PF13191.5	AAA_16	isoform1
TCONS_00000457	XLOC_000351	Sscle01g007220	Chr_01	2477940	2480477	PF13191.5	AAA_16	isoform2
TCONS_00000458	XLOC_000351	Sscle01g007220	Chr_01	2477940	2480477	PF13191.5	AAA_16	isoform3
TCONS_00000459	XLOC_000351	Sscle01g007220	Chr_01	2477940	2480477	PF13191.5	AAA_16	isoform4
TCONS_00000456	XLOC_000351	Sscle01g007220	Chr_01	2477940	2480477	PF13238.5	AAA_18	isoform1
TCONS_00000457	XLOC_000351	Sscle01g007220	Chr_01	2477940	2480477	PF13238.5	AAA_18	isoform2
TCONS_00000458	XLOC_000351	Sscle01g007220	Chr_01	2477940	2480477	PF13238.5	AAA_18	isoform3
TCONS_00000459	XLOC_000351	Sscle01g007220	Chr_01	2477940	2480477	PF13238.5	AAA_18	isoform4
TCONS_00000456	XLOC_000351	Sscle01g007220	Chr_01	2477940	2480477	PF13401.5	AAA_22	isoform1
TCONS_00000457	XLOC_000351	Sscle01g007220	Chr_01	2477940	2480477	PF13401.5	AAA_22	isoform2
TCONS_00000458	XLOC_000351	Sscle01g007220	Chr_01	2477940	2480477	PF13401.5	AAA_22	isoform3
TCONS_00000459	XLOC_000351	Sscle01g007220	Chr_01	2477940	2480477	PF13401.5	AAA_22	isoform4
TCONS_00000456	XLOC_000351	Sscle01g007220	Chr_01	2477940	2480477	PF13479.5	AAA_24	isoform1
TCONS_00000457	XLOC_000351	Sscle01g007220	Chr_01	2477940	2480477	PF13479.5	AAA_24	isoform2
TCONS_00000458	XLOC_000351	Sscle01g007220	Chr_01	2477940	2480477	PF13479.5	AAA_24	isoform3
TCONS_00000459	XLOC_000351	Sscle01g007220	Chr_01	2477940	2480477	PF13479.5	AAA_24	isoform4
TCONS_00000456	XLOC_000351	Sscle01g007220	Chr_01	2477940	2480477	PF13481.5	AAA_25	isoform1
TCONS_00000457	XLOC_000351	Sscle01g007220	Chr_01	2477940	2480477	PF13481.5	AAA_25	isoform2
TCONS_00000458	XLOC_000351	Sscle01g007220	Chr_01	2477940	2480477	PF13481.5	AAA_25	isoform3
TCONS_00000459	XLOC_000351	Sscle01g007220	Chr_01	2477940	2480477	PF13481.5	AAA_25	isoform4
TCONS_00000456	XLOC_000351	Sscle01g007220	Chr_01	2477940	2480477	PF13521.5	AAA_28	isoform1
TCONS_00000457	XLOC_000351	Sscle01g007220	Chr_01	2477940	2480477	PF13521.5	AAA_28	isoform2
TCONS_00000458	XLOC_000351	Sscle01g007220	Chr_01	2477940	2480477	PF13521.5	AAA_28	isoform3
TCONS_00000459	XLOC_000351	Sscle01g007220	Chr_01	2477940	2480477	PF13521.5	AAA_28	isoform4
TCONS_00000456	XLOC_000351	Sscle01g007220	Chr_01	2477940	2480477	PF13671.5	AAA_33	isoform1
TCONS_00000457	XLOC_000351	Sscle01g007220	Chr_01	2477940	2480477	PF13671.5	AAA_33	isoform2
TCONS_00000458	XLOC_000351	Sscle01g007220	Chr_01	2477940	2480477	PF13671.5	AAA_33	isoform3
TCONS_00000459	XLOC_000351	Sscle01g007220	Chr_01	2477940	2480477	PF13671.5	AAA_33	isoform4
TCONS_00000456	XLOC_000351	Sscle01g007220	Chr_01	2477940	2480477	PF16450.4	Prot_ATP_ID_OB	isoform1
TCONS_00000457	XLOC_000351	Sscle01g007220	Chr_01	2477940	2480477	PF16450.4	Prot_ATP_ID_OB	isoform2
TCONS_00000458	XLOC_000351	Sscle01g007220	Chr_01	2477940	2480477	PF16450.4	Prot_ATP_ID_OB	isoform3
TCONS_00000459	XLOC_000351	Sscle01g007220	Chr_01	2477940	2480477	PF16450.4	Prot_ATP_ID_OB	isoform4
TCONS_00000460	XLOC_000352	Sscle01g007230	Chr_01	2480600	2483627	PF00370.20	FGGY_N	isoform1
TCONS_00000461	XLOC_000352	Sscle01g007230	Chr_01	2480600	2483627	PF00370.20	FGGY_N	isoform2
TCONS_00000460	XLOC_000352	Sscle01g007230	Chr_01	2480600	2483627	PF02782.15	FGGY_C	isoform1
TCONS_00000461	XLOC_000352	Sscle01g007230	Chr_01	2480600	2483627	PF02782.15	FGGY_C	isoform2
TCONS_00001184	XLOC_000910	Sscle01g007280	Chr_01	2498465	2502195	PF00481.20	PP2C	isoform1
TCONS_00001184	XLOC_000910	Sscle01g007280	Chr_01	2498465	2502195	PF02958.19	EcKinase	isoform1
TCONS_00001185	XLOC_000910	Sscle01g007280	Chr_01	2498465	2502195	PF02958.19	EcKinase	isoform2
TCONS_00001184	XLOC_000910	Sscle01g007280	Chr_01	2498465	2502195	PF03881.13	Fructosamin_kin	isoform1
TCONS_00001185	XLOC_000910	Sscle01g007280	Chr_01	2498465	2502195	PF03881.13	Fructosamin_kin	isoform2
TCONS_00001184	XLOC_000910	Sscle01g007280	Chr_01	2498465	2502195	PF07914.10	DUF1679	isoform1
TCONS_00001185	XLOC_000910	Sscle01g007280	Chr_01	2498465	2502195	PF07914.10	DUF1679	isoform2
TCONS_00001184	XLOC_000910	Sscle01g007280	Chr_01	2498465	2502195	PF13672.5	PP2C_2	isoform1
TCONS_00001186	XLOC_000910	Sscle01g007290	Chr_01	2498465	2502195	PF00481.20	PP2C	isoform1
TCONS_00001186	XLOC_000910	Sscle01g007290	Chr_01	2498465	2502195	PF13672.5	PP2C_2	isoform1
TCONS_00001187	XLOC_000911	Sscle01g007310	Chr_01	2505635	2508125	PF03188.15	Cytochrom_B561	isoform1
TCONS_00001188	XLOC_000911	Sscle01g007310	Chr_01	2505635	2508125	PF03188.15	Cytochrom_B561	isoform2
TCONS_00001187	XLOC_000911	Sscle01g007310	Chr_01	2505635	2508125	PF03798.15	TRAM_LAG1_CLN8	isoform1
TCONS_00001188	XLOC_000911	Sscle01g007310	Chr_01	2505635	2508125	PF03798.15	TRAM_LAG1_CLN8	isoform2
TCONS_00000467	XLOC_000358	Sscle01g007390	Chr_01	2533018	2541845	PF00172.17	Zn_clus	isoform1
TCONS_00000467	XLOC_000358	Sscle01g007390	Chr_01	2533018	2541845	PF04082.17	Fungal_trans	isoform1
TCONS_00000468	XLOC_000358	Sscle01g007390	Chr_01	2533018	2541845	PF04082.17	Fungal_trans	isoform2
TCONS_00001193	XLOC_000915	Sscle01g007400	Chr_01	2533018	2541845	PF04828.13	GFA	isoform1
TCONS_00001193	XLOC_000915	Sscle01g007400	Chr_01	2533018	2541845	PF05984.11	Cytomega_UL20A	isoform1
TCONS_00001194	XLOC_000915	Sscle01g007410	Chr_01	2533018	2541845	NA	NA	isoform1
TCONS_00001192	XLOC_000915	Sscle01g007410	Chr_01	2533018	2541845	PF04828.13	GFA	isoform1
TCONS_00001192	XLOC_000915	Sscle01g007410	Chr_01	2533018	2541845	PF05984.11	Cytomega_UL20A	isoform1
TCONS_00000469	XLOC_000359	Sscle01g007420	Chr_01	2541962	2546027	PF04818.12	CTD_bind	isoform1
TCONS_00000469	XLOC_000359	Sscle01g007420	Chr_01	2541962	2546027	PF12234.7	Rav1p_C	isoform1
TCONS_00000470	XLOC_000359	Sscle01g007420	Chr_01	2541962	2546027	PF12234.7	Rav1p_C	isoform2
TCONS_00000469	XLOC_000359	Sscle01g007420	Chr_01	2541962	2546027	PF15932.4	DUF4748	isoform1
TCONS_00000470	XLOC_000359	Sscle01g007420	Chr_01	2541962	2546027	PF15932.4	DUF4748	isoform2
TCONS_00000469	XLOC_000359	Sscle01g007420	Chr_01	2541962	2546027	PF16496.4	SWIRM-assoc_2	isoform1
TCONS_00000471	XLOC_000359	Sscle01g007430	Chr_01	2541962	2546027	PF04818.12	CTD_bind	isoform1
TCONS_00000471	XLOC_000359	Sscle01g007430	Chr_01	2541962	2546027	PF16496.4	SWIRM-assoc_2	isoform1
TCONS_00000472	XLOC_000360	Sscle01g007440	Chr_01	2546473	2550306	PF07324.10	DGCR6	isoform1
TCONS_00000473	XLOC_000360	Sscle01g007440	Chr_01	2546473	2550306	PF07324.10	DGCR6	isoform2
TCONS_00000472	XLOC_000360	Sscle01g007440	Chr_01	2546473	2550306	PF13840.5	ACT_7	isoform1
TCONS_00000473	XLOC_000360	Sscle01g007440	Chr_01	2546473	2550306	PF13840.5	ACT_7	isoform2
TCONS_00001202	XLOC_000922	Sscle01g007560	Chr_01	2585943	2589728	NA	NA	isoform1
TCONS_00001201	XLOC_000922	Sscle01g007570	Chr_01	2585943	2589728	NA	NA	isoform1
TCONS_00001203	XLOC_000922	Sscle01g007570	Chr_01	2585943	2589728	NA	NA	isoform1
TCONS_00000479	XLOC_000366	Sscle01g007600	Chr_01	2594462	2596334	PF00675.19	Peptidase_M16	isoform1
TCONS_00000480	XLOC_000366	Sscle01g007600	Chr_01	2594462	2596334	PF00675.19	Peptidase_M16	isoform2
TCONS_00000479	XLOC_000366	Sscle01g007600	Chr_01	2594462	2596334	PF05193.20	Peptidase_M16_C	isoform1
TCONS_00000480	XLOC_000366	Sscle01g007600	Chr_01	2594462	2596334	PF05193.20	Peptidase_M16_C	isoform2
TCONS_00000479	XLOC_000366	Sscle01g007600	Chr_01	2594462	2596334	PF16508.4	NIBRIN_BRCT_II	isoform1
TCONS_00000480	XLOC_000366	Sscle01g007600	Chr_01	2594462	2596334	PF16508.4	NIBRIN_BRCT_II	isoform2
TCONS_00001206	XLOC_000925	Sscle01g007630	Chr_01	2601586	2605486	NA	NA	isoform1
TCONS_00001207	XLOC_000925	Sscle01g007630	Chr_01	2601586	2605486	NA	NA	isoform2
TCONS_00000483	XLOC_000369	none	Chr_01	2606961	2607413	NA	NA	isoform1
TCONS_00001210	XLOC_000928	Sscle01g007700	Chr_01	2625628	2635008	PF03538.13	VRP1	isoform1
TCONS_00001211	XLOC_000928	Sscle01g007700	Chr_01	2625628	2635008	PF03538.13	VRP1	isoform2
TCONS_00001477	XLOC_001151	none	Chr_01	2679064	2680565	NA	NA	isoform1
TCONS_00000494	XLOC_000380	Sscle01g007820	Chr_01	2682156	2686196	PF00046.28	Homeobox	isoform1
TCONS_00000495	XLOC_000380	Sscle01g007820	Chr_01	2682156	2686196	PF00046.28	Homeobox	isoform2
TCONS_00000496	XLOC_000380	Sscle01g007820	Chr_01	2682156	2686196	PF00046.28	Homeobox	isoform3
TCONS_00000494	XLOC_000380	Sscle01g007820	Chr_01	2682156	2686196	PF05920.10	Homeobox_KN	isoform1
TCONS_00000494	XLOC_000380	Sscle01g007820	Chr_01	2682156	2686196	PF08771.10	FRB_dom	isoform1
TCONS_00000494	XLOC_000380	Sscle01g007820	Chr_01	2682156	2686196	PF15062.5	ARL6IP6	isoform1
TCONS_00000495	XLOC_000380	Sscle01g007820	Chr_01	2682156	2686196	PF15062.5	ARL6IP6	isoform2
TCONS_00000496	XLOC_000380	Sscle01g007820	Chr_01	2682156	2686196	PF15062.5	ARL6IP6	isoform3
TCONS_00001217	XLOC_000934	Sscle01g007830	Chr_01	2686997	2688454	PF04080.12	Per1	isoform1
TCONS_00001218	XLOC_000934	Sscle01g007830	Chr_01	2686997	2688454	PF04080.12	Per1	isoform2
TCONS_00001220	XLOC_000936	Sscle01g007860	Chr_01	2697100	2702354	PF08624.9	CRC_subunit	isoform1
TCONS_00001221	XLOC_000936	Sscle01g007860	Chr_01	2697100	2702354	PF08624.9	CRC_subunit	isoform2
TCONS_00000498	XLOC_000382	Sscle01g007870	Chr_01	2706512	2710641	PF00773.18	RNB	isoform1
TCONS_00000499	XLOC_000382	Sscle01g007870	Chr_01	2706512	2710641	PF00773.18	RNB	isoform2
TCONS_00000498	XLOC_000382	Sscle01g007870	Chr_01	2706512	2710641	PF13638.5	PIN_4	isoform1
TCONS_00000499	XLOC_000382	Sscle01g007870	Chr_01	2706512	2710641	PF13638.5	PIN_4	isoform2
TCONS_00000498	XLOC_000382	Sscle01g007870	Chr_01	2706512	2710641	PF17215.2	Rrp44_S1	isoform1
TCONS_00000499	XLOC_000382	Sscle01g007870	Chr_01	2706512	2710641	PF17215.2	Rrp44_S1	isoform2
TCONS_00000498	XLOC_000382	Sscle01g007870	Chr_01	2706512	2710641	PF17216.2	Rrp44_CSD1	isoform1
TCONS_00000499	XLOC_000382	Sscle01g007870	Chr_01	2706512	2710641	PF17216.2	Rrp44_CSD1	isoform2
TCONS_00001224	XLOC_000939	Sscle01g007920	Chr_01	2723036	2725249	PF09783.8	Vac_ImportDeg	isoform1
TCONS_00001225	XLOC_000939	Sscle01g007920	Chr_01	2723036	2725249	PF09783.8	Vac_ImportDeg	isoform2
TCONS_00001224	XLOC_000939	Sscle01g007920	Chr_01	2723036	2725249	PF11477.7	PM0188	isoform1
TCONS_00001225	XLOC_000939	Sscle01g007920	Chr_01	2723036	2725249	PF11477.7	PM0188	isoform2
TCONS_00000508	XLOC_000391	Sscle01g008160	Chr_01	2799925	2802423	PF00432.20	Prenyltrans	isoform1
TCONS_00000509	XLOC_000391	Sscle01g008160	Chr_01	2799925	2802423	PF00432.20	Prenyltrans	isoform2
TCONS_00000508	XLOC_000391	Sscle01g008160	Chr_01	2799925	2802423	PF07678.13	A2M_comp	isoform1
TCONS_00000509	XLOC_000391	Sscle01g008160	Chr_01	2799925	2802423	PF07678.13	A2M_comp	isoform2
TCONS_00000508	XLOC_000391	Sscle01g008160	Chr_01	2799925	2802423	PF09492.9	Pec_lyase	isoform1
TCONS_00000509	XLOC_000391	Sscle01g008160	Chr_01	2799925	2802423	PF09492.9	Pec_lyase	isoform2
TCONS_00000508	XLOC_000391	Sscle01g008160	Chr_01	2799925	2802423	PF13243.5	SQHop_cyclase_C	isoform1
TCONS_00000509	XLOC_000391	Sscle01g008160	Chr_01	2799925	2802423	PF13243.5	SQHop_cyclase_C	isoform2
TCONS_00000508	XLOC_000391	Sscle01g008160	Chr_01	2799925	2802423	PF13249.5	SQHop_cyclase_N	isoform1
TCONS_00000509	XLOC_000391	Sscle01g008160	Chr_01	2799925	2802423	PF13249.5	SQHop_cyclase_N	isoform2
TCONS_00000512	XLOC_000393	Sscle01g008200	Chr_01	2809067	2814869	PF01974.16	tRNA_int_endo	isoform1
TCONS_00000512	XLOC_000393	Sscle01g008200	Chr_01	2809067	2814869	PF02778.13	tRNA_int_endo_N	isoform1
TCONS_00000511	XLOC_000393	Sscle01g008210	Chr_01	2809067	2814869	PF00083.23	Sugar_tr	isoform1
TCONS_00000513	XLOC_000393	Sscle01g008210	Chr_01	2809067	2814869	PF00083.23	Sugar_tr	isoform1
TCONS_00000511	XLOC_000393	Sscle01g008210	Chr_01	2809067	2814869	PF01974.16	tRNA_int_endo	isoform1
TCONS_00000511	XLOC_000393	Sscle01g008210	Chr_01	2809067	2814869	PF02778.13	tRNA_int_endo_N	isoform1
TCONS_00000511	XLOC_000393	Sscle01g008210	Chr_01	2809067	2814869	PF03137.19	OATP	isoform1
TCONS_00000513	XLOC_000393	Sscle01g008210	Chr_01	2809067	2814869	PF03137.19	OATP	isoform1
TCONS_00000511	XLOC_000393	Sscle01g008210	Chr_01	2809067	2814869	PF06609.12	TRI12	isoform1
TCONS_00000513	XLOC_000393	Sscle01g008210	Chr_01	2809067	2814869	PF06609.12	TRI12	isoform1
TCONS_00000511	XLOC_000393	Sscle01g008210	Chr_01	2809067	2814869	PF07690.15	MFS_1	isoform1
TCONS_00000513	XLOC_000393	Sscle01g008210	Chr_01	2809067	2814869	PF07690.15	MFS_1	isoform1
TCONS_00000511	XLOC_000393	Sscle01g008210	Chr_01	2809067	2814869	PF12670.6	DUF3792	isoform1
TCONS_00000513	XLOC_000393	Sscle01g008210	Chr_01	2809067	2814869	PF12670.6	DUF3792	isoform1
TCONS_00000517	XLOC_000397	none	Chr_01	2844577	2845886	NA	NA	isoform1
TCONS_00000518	XLOC_000398	Sscle01g008320	Chr_01	2846175	2848143	PF01501.19	Glyco_transf_8	isoform1
TCONS_00000519	XLOC_000398	Sscle01g008320	Chr_01	2846175	2848143	PF01501.19	Glyco_transf_8	isoform2
TCONS_00000518	XLOC_000398	Sscle01g008320	Chr_01	2846175	2848143	PF11051.7	Mannosyl_trans3	isoform1
TCONS_00000519	XLOC_000398	Sscle01g008320	Chr_01	2846175	2848143	PF11051.7	Mannosyl_trans3	isoform2
TCONS_00001256	XLOC_000970	Sscle01g008440	Chr_01	2881773	2883277	PF11466.7	Doppel	isoform1
TCONS_00001257	XLOC_000970	Sscle01g008440	Chr_01	2881773	2883277	PF11466.7	Doppel	isoform2
TCONS_00001256	XLOC_000970	Sscle01g008440	Chr_01	2881773	2883277	PF13415.5	Kelch_3	isoform1
TCONS_00001257	XLOC_000970	Sscle01g008440	Chr_01	2881773	2883277	PF13415.5	Kelch_3	isoform2
TCONS_00001259	XLOC_000972	Sscle01g008470	Chr_01	2892396	2895146	PF00324.20	AA_permease	isoform1
TCONS_00001260	XLOC_000972	Sscle01g008470	Chr_01	2892396	2895146	PF00324.20	AA_permease	isoform2
TCONS_00001259	XLOC_000972	Sscle01g008470	Chr_01	2892396	2895146	PF13520.5	AA_permease_2	isoform1
TCONS_00001260	XLOC_000972	Sscle01g008470	Chr_01	2892396	2895146	PF13520.5	AA_permease_2	isoform2
TCONS_00001259	XLOC_000972	Sscle01g008470	Chr_01	2892396	2895146	PF14981.5	FAM165	isoform1
TCONS_00001260	XLOC_000972	Sscle01g008470	Chr_01	2892396	2895146	PF14981.5	FAM165	isoform2
TCONS_00000529	XLOC_000408	Sscle01g008490	Chr_01	2897260	2900985	PF00172.17	Zn_clus	isoform1
TCONS_00000530	XLOC_000408	Sscle01g008490	Chr_01	2897260	2900985	PF00172.17	Zn_clus	isoform2
TCONS_00000529	XLOC_000408	Sscle01g008490	Chr_01	2897260	2900985	PF04082.17	Fungal_trans	isoform1
TCONS_00000530	XLOC_000408	Sscle01g008490	Chr_01	2897260	2900985	PF04082.17	Fungal_trans	isoform2
TCONS_00000531	XLOC_000408	Sscle01g008500	Chr_01	2897260	2900985	NA	NA	isoform1
TCONS_00000536	XLOC_000413	Sscle01g008590	Chr_01	2925508	2926937	PF00043.24	GST_C	isoform1
TCONS_00000537	XLOC_000413	Sscle01g008590	Chr_01	2925508	2926937	PF00043.24	GST_C	isoform2
TCONS_00000536	XLOC_000413	Sscle01g008590	Chr_01	2925508	2926937	PF02798.19	GST_N	isoform1
TCONS_00000537	XLOC_000413	Sscle01g008590	Chr_01	2925508	2926937	PF02798.19	GST_N	isoform2
TCONS_00000536	XLOC_000413	Sscle01g008590	Chr_01	2925508	2926937	PF10568.8	Tom37	isoform1
TCONS_00000537	XLOC_000413	Sscle01g008590	Chr_01	2925508	2926937	PF10568.8	Tom37	isoform2
TCONS_00000536	XLOC_000413	Sscle01g008590	Chr_01	2925508	2926937	PF13409.5	GST_N_2	isoform1
TCONS_00000537	XLOC_000413	Sscle01g008590	Chr_01	2925508	2926937	PF13409.5	GST_N_2	isoform2
TCONS_00000536	XLOC_000413	Sscle01g008590	Chr_01	2925508	2926937	PF13410.5	GST_C_2	isoform1
TCONS_00000537	XLOC_000413	Sscle01g008590	Chr_01	2925508	2926937	PF13410.5	GST_C_2	isoform2
TCONS_00000536	XLOC_000413	Sscle01g008590	Chr_01	2925508	2926937	PF13417.5	GST_N_3	isoform1
TCONS_00000537	XLOC_000413	Sscle01g008590	Chr_01	2925508	2926937	PF13417.5	GST_N_3	isoform2
TCONS_00000536	XLOC_000413	Sscle01g008590	Chr_01	2925508	2926937	PF14497.5	GST_C_3	isoform1
TCONS_00000537	XLOC_000413	Sscle01g008590	Chr_01	2925508	2926937	PF14497.5	GST_C_3	isoform2
TCONS_00000536	XLOC_000413	Sscle01g008590	Chr_01	2925508	2926937	PF17172.3	GST_N_4	isoform1
TCONS_00000537	XLOC_000413	Sscle01g008590	Chr_01	2925508	2926937	PF17172.3	GST_N_4	isoform2
TCONS_00001267	XLOC_000978	Sscle01g008610	Chr_01	2930345	2937761	PF00130.21	C1_1	isoform1
TCONS_00001267	XLOC_000978	Sscle01g008610	Chr_01	2930345	2937761	PF00628.28	PHD	isoform1
TCONS_00001267	XLOC_000978	Sscle01g008610	Chr_01	2930345	2937761	PF08429.10	PLU-1	isoform1
TCONS_00001267	XLOC_000978	Sscle01g008610	Chr_01	2930345	2937761	PF13639.5	zf-RING_2	isoform1
TCONS_00001267	XLOC_000978	Sscle01g008610	Chr_01	2930345	2937761	PF13771.5	zf-HC5HC2H	isoform1
TCONS_00001267	XLOC_000978	Sscle01g008610	Chr_01	2930345	2937761	PF16744.4	Zf_RING	isoform1
TCONS_00001267	XLOC_000978	Sscle01g008610	Chr_01	2930345	2937761	PF16866.4	PHD_4	isoform1
TCONS_00001266	XLOC_000978	Sscle01g008620	Chr_01	2930345	2937761	PF00130.21	C1_1	isoform1
TCONS_00001266	XLOC_000978	Sscle01g008620	Chr_01	2930345	2937761	PF00628.28	PHD	isoform1
TCONS_00001266	XLOC_000978	Sscle01g008620	Chr_01	2930345	2937761	PF00628.28	PHD	isoform1
TCONS_00001268	XLOC_000978	Sscle01g008620	Chr_01	2930345	2937761	PF00628.28	PHD	isoform1
TCONS_00001266	XLOC_000978	Sscle01g008620	Chr_01	2930345	2937761	PF01388.20	ARID	isoform1
TCONS_00001268	XLOC_000978	Sscle01g008620	Chr_01	2930345	2937761	PF01388.20	ARID	isoform1
TCONS_00001266	XLOC_000978	Sscle01g008620	Chr_01	2930345	2937761	PF02373.21	JmjC	isoform1
TCONS_00001268	XLOC_000978	Sscle01g008620	Chr_01	2930345	2937761	PF02373.21	JmjC	isoform1
TCONS_00001266	XLOC_000978	Sscle01g008620	Chr_01	2930345	2937761	PF02375.16	JmjN	isoform1
TCONS_00001268	XLOC_000978	Sscle01g008620	Chr_01	2930345	2937761	PF02375.16	JmjN	isoform1
TCONS_00001266	XLOC_000978	Sscle01g008620	Chr_01	2930345	2937761	PF02928.15	zf-C5HC2	isoform1
TCONS_00001268	XLOC_000978	Sscle01g008620	Chr_01	2930345	2937761	PF02928.15	zf-C5HC2	isoform1
TCONS_00001266	XLOC_000978	Sscle01g008620	Chr_01	2930345	2937761	PF03107.15	C1_2	isoform1
TCONS_00001268	XLOC_000978	Sscle01g008620	Chr_01	2930345	2937761	PF03107.15	C1_2	isoform1
TCONS_00001266	XLOC_000978	Sscle01g008620	Chr_01	2930345	2937761	PF08429.10	PLU-1	isoform1
TCONS_00001266	XLOC_000978	Sscle01g008620	Chr_01	2930345	2937761	PF08429.10	PLU-1	isoform1
TCONS_00001268	XLOC_000978	Sscle01g008620	Chr_01	2930345	2937761	PF08429.10	PLU-1	isoform1
TCONS_00001266	XLOC_000978	Sscle01g008620	Chr_01	2930345	2937761	PF10058.8	zinc_ribbon_10	isoform1
TCONS_00001268	XLOC_000978	Sscle01g008620	Chr_01	2930345	2937761	PF10058.8	zinc_ribbon_10	isoform1
TCONS_00001266	XLOC_000978	Sscle01g008620	Chr_01	2930345	2937761	PF10979.7	DUF2786	isoform1
TCONS_00001266	XLOC_000978	Sscle01g008620	Chr_01	2930345	2937761	PF13639.5	zf-RING_2	isoform1
TCONS_00001266	XLOC_000978	Sscle01g008620	Chr_01	2930345	2937761	PF13771.5	zf-HC5HC2H	isoform1
TCONS_00001266	XLOC_000978	Sscle01g008620	Chr_01	2930345	2937761	PF13831.5	PHD_2	isoform1
TCONS_00001268	XLOC_000978	Sscle01g008620	Chr_01	2930345	2937761	PF13831.5	PHD_2	isoform1
TCONS_00001266	XLOC_000978	Sscle01g008620	Chr_01	2930345	2937761	PF14446.5	Prok-RING_1	isoform1
TCONS_00001268	XLOC_000978	Sscle01g008620	Chr_01	2930345	2937761	PF14446.5	Prok-RING_1	isoform1
TCONS_00001266	XLOC_000978	Sscle01g008620	Chr_01	2930345	2937761	PF16744.4	Zf_RING	isoform1
TCONS_00001266	XLOC_000978	Sscle01g008620	Chr_01	2930345	2937761	PF16866.4	PHD_4	isoform1
TCONS_00000539	XLOC_000415	Sscle01g008640	Chr_01	2941997	2944820	PF00135.27	COesterase	isoform1
TCONS_00000540	XLOC_000415	Sscle01g008640	Chr_01	2941997	2944820	PF00135.27	COesterase	isoform2
TCONS_00000539	XLOC_000415	Sscle01g008640	Chr_01	2941997	2944820	PF00326.20	Peptidase_S9	isoform1
TCONS_00000540	XLOC_000415	Sscle01g008640	Chr_01	2941997	2944820	PF00326.20	Peptidase_S9	isoform2
TCONS_00000539	XLOC_000415	Sscle01g008640	Chr_01	2941997	2944820	PF07859.12	Abhydrolase_3	isoform1
TCONS_00000540	XLOC_000415	Sscle01g008640	Chr_01	2941997	2944820	PF07859.12	Abhydrolase_3	isoform2
TCONS_00001271	XLOC_000981	Sscle01g008670	Chr_01	2960995	2964068	PF02127.14	Peptidase_M18	isoform1
TCONS_00001272	XLOC_000981	Sscle01g008670	Chr_01	2960995	2964068	PF02127.14	Peptidase_M18	isoform2
TCONS_00001273	XLOC_000981	Sscle01g008670	Chr_01	2960995	2964068	PF02127.14	Peptidase_M18	isoform3
TCONS_00001279	XLOC_000987	Sscle01g008820	Chr_01	3009774	3014453	PF00004.28	AAA	isoform1
TCONS_00001280	XLOC_000987	Sscle01g008820	Chr_01	3009774	3014453	PF00004.28	AAA	isoform2
TCONS_00001279	XLOC_000987	Sscle01g008820	Chr_01	3009774	3014453	PF00158.25	Sigma54_activat	isoform1
TCONS_00001280	XLOC_000987	Sscle01g008820	Chr_01	3009774	3014453	PF00158.25	Sigma54_activat	isoform2
TCONS_00001279	XLOC_000987	Sscle01g008820	Chr_01	3009774	3014453	PF00910.21	RNA_helicase	isoform1
TCONS_00001280	XLOC_000987	Sscle01g008820	Chr_01	3009774	3014453	PF00910.21	RNA_helicase	isoform2
TCONS_00001279	XLOC_000987	Sscle01g008820	Chr_01	3009774	3014453	PF00931.21	NB-ARC	isoform1
TCONS_00001280	XLOC_000987	Sscle01g008820	Chr_01	3009774	3014453	PF00931.21	NB-ARC	isoform2
TCONS_00001279	XLOC_000987	Sscle01g008820	Chr_01	3009774	3014453	PF01057.16	Parvo_NS1	isoform1
TCONS_00001280	XLOC_000987	Sscle01g008820	Chr_01	3009774	3014453	PF01057.16	Parvo_NS1	isoform2
TCONS_00001279	XLOC_000987	Sscle01g008820	Chr_01	3009774	3014453	PF01078.20	Mg_chelatase	isoform1
TCONS_00001280	XLOC_000987	Sscle01g008820	Chr_01	3009774	3014453	PF01078.20	Mg_chelatase	isoform2
TCONS_00001279	XLOC_000987	Sscle01g008820	Chr_01	3009774	3014453	PF01695.16	IstB_IS21	isoform1
TCONS_00001280	XLOC_000987	Sscle01g008820	Chr_01	3009774	3014453	PF01695.16	IstB_IS21	isoform2
TCONS_00001279	XLOC_000987	Sscle01g008820	Chr_01	3009774	3014453	PF02367.16	TsaE	isoform1
TCONS_00001280	XLOC_000987	Sscle01g008820	Chr_01	3009774	3014453	PF02367.16	TsaE	isoform2
TCONS_00001279	XLOC_000987	Sscle01g008820	Chr_01	3009774	3014453	PF02562.15	PhoH	isoform1
TCONS_00001280	XLOC_000987	Sscle01g008820	Chr_01	3009774	3014453	PF02562.15	PhoH	isoform2
TCONS_00001279	XLOC_000987	Sscle01g008820	Chr_01	3009774	3014453	PF05496.11	RuvB_N	isoform1
TCONS_00001280	XLOC_000987	Sscle01g008820	Chr_01	3009774	3014453	PF05496.11	RuvB_N	isoform2
TCONS_00001279	XLOC_000987	Sscle01g008820	Chr_01	3009774	3014453	PF06068.12	TIP49	isoform1
TCONS_00001280	XLOC_000987	Sscle01g008820	Chr_01	3009774	3014453	PF06068.12	TIP49	isoform2
TCONS_00001279	XLOC_000987	Sscle01g008820	Chr_01	3009774	3014453	PF06745.12	ATPase	isoform1
TCONS_00001280	XLOC_000987	Sscle01g008820	Chr_01	3009774	3014453	PF06745.12	ATPase	isoform2
TCONS_00001279	XLOC_000987	Sscle01g008820	Chr_01	3009774	3014453	PF07724.13	AAA_2	isoform1
TCONS_00001280	XLOC_000987	Sscle01g008820	Chr_01	3009774	3014453	PF07724.13	AAA_2	isoform2
TCONS_00001279	XLOC_000987	Sscle01g008820	Chr_01	3009774	3014453	PF07728.13	AAA_5	isoform1
TCONS_00001280	XLOC_000987	Sscle01g008820	Chr_01	3009774	3014453	PF07728.13	AAA_5	isoform2
TCONS_00001279	XLOC_000987	Sscle01g008820	Chr_01	3009774	3014453	PF13191.5	AAA_16	isoform1
TCONS_00001280	XLOC_000987	Sscle01g008820	Chr_01	3009774	3014453	PF13191.5	AAA_16	isoform2
TCONS_00001279	XLOC_000987	Sscle01g008820	Chr_01	3009774	3014453	PF13238.5	AAA_18	isoform1
TCONS_00001280	XLOC_000987	Sscle01g008820	Chr_01	3009774	3014453	PF13238.5	AAA_18	isoform2
TCONS_00001279	XLOC_000987	Sscle01g008820	Chr_01	3009774	3014453	PF13401.5	AAA_22	isoform1
TCONS_00001280	XLOC_000987	Sscle01g008820	Chr_01	3009774	3014453	PF13401.5	AAA_22	isoform2
TCONS_00001279	XLOC_000987	Sscle01g008820	Chr_01	3009774	3014453	PF13481.5	AAA_25	isoform1
TCONS_00001280	XLOC_000987	Sscle01g008820	Chr_01	3009774	3014453	PF13481.5	AAA_25	isoform2
TCONS_00001279	XLOC_000987	Sscle01g008820	Chr_01	3009774	3014453	PF13521.5	AAA_28	isoform1
TCONS_00001280	XLOC_000987	Sscle01g008820	Chr_01	3009774	3014453	PF13521.5	AAA_28	isoform2
TCONS_00001279	XLOC_000987	Sscle01g008820	Chr_01	3009774	3014453	PF13671.5	AAA_33	isoform1
TCONS_00001280	XLOC_000987	Sscle01g008820	Chr_01	3009774	3014453	PF13671.5	AAA_33	isoform2
TCONS_00001279	XLOC_000987	Sscle01g008820	Chr_01	3009774	3014453	PF15711.4	ILEI	isoform1
TCONS_00001280	XLOC_000987	Sscle01g008820	Chr_01	3009774	3014453	PF15711.4	ILEI	isoform2
TCONS_00001282	XLOC_000989	Sscle01g008840	Chr_01	3017247	3019066	PF00155.20	Aminotran_1_2	isoform1
TCONS_00001283	XLOC_000989	Sscle01g008840	Chr_01	3017247	3019066	PF00155.20	Aminotran_1_2	isoform2
TCONS_00001282	XLOC_000989	Sscle01g008840	Chr_01	3017247	3019066	PF00266.18	Aminotran_5	isoform1
TCONS_00001283	XLOC_000989	Sscle01g008840	Chr_01	3017247	3019066	PF00266.18	Aminotran_5	isoform2
TCONS_00001282	XLOC_000989	Sscle01g008840	Chr_01	3017247	3019066	PF01041.16	DegT_DnrJ_EryC1	isoform1
TCONS_00001283	XLOC_000989	Sscle01g008840	Chr_01	3017247	3019066	PF01041.16	DegT_DnrJ_EryC1	isoform2
TCONS_00001282	XLOC_000989	Sscle01g008840	Chr_01	3017247	3019066	PF01053.19	Cys_Met_Meta_PP	isoform1
TCONS_00001283	XLOC_000989	Sscle01g008840	Chr_01	3017247	3019066	PF01053.19	Cys_Met_Meta_PP	isoform2
TCONS_00001282	XLOC_000989	Sscle01g008840	Chr_01	3017247	3019066	PF01212.20	Beta_elim_lyase	isoform1
TCONS_00001283	XLOC_000989	Sscle01g008840	Chr_01	3017247	3019066	PF01212.20	Beta_elim_lyase	isoform2
TCONS_00001284	XLOC_000990	Sscle01g008860	Chr_01	3025376	3027977	NA	NA	isoform1
TCONS_00001285	XLOC_000990	Sscle01g008860	Chr_01	3025376	3027977	NA	NA	isoform2
TCONS_00000558	XLOC_000433	Sscle01g009000	Chr_01	3069474	3071309	PF04724.12	Glyco_transf_17	isoform1
TCONS_00000559	XLOC_000433	Sscle01g009000	Chr_01	3069474	3071309	PF04724.12	Glyco_transf_17	isoform2
TCONS_00000560	XLOC_000434	Sscle01g009030	Chr_01	3074673	3077304	PF00642.23	zf-CCCH	isoform1
TCONS_00000561	XLOC_000434	Sscle01g009030	Chr_01	3074673	3077304	PF00642.23	zf-CCCH	isoform2
TCONS_00000560	XLOC_000434	Sscle01g009030	Chr_01	3074673	3077304	PF10650.8	zf-C3H1	isoform1
TCONS_00000561	XLOC_000434	Sscle01g009030	Chr_01	3074673	3077304	PF10650.8	zf-C3H1	isoform2
TCONS_00000560	XLOC_000434	Sscle01g009030	Chr_01	3074673	3077304	PF13256.5	DUF4047	isoform1
TCONS_00000561	XLOC_000434	Sscle01g009030	Chr_01	3074673	3077304	PF13256.5	DUF4047	isoform2
TCONS_00000560	XLOC_000434	Sscle01g009030	Chr_01	3074673	3077304	PF14608.5	zf-CCCH_2	isoform1
TCONS_00000561	XLOC_000434	Sscle01g009030	Chr_01	3074673	3077304	PF14608.5	zf-CCCH_2	isoform2
TCONS_00000560	XLOC_000434	Sscle01g009030	Chr_01	3074673	3077304	PF15663.4	zf-CCCH_3	isoform1
TCONS_00000561	XLOC_000434	Sscle01g009030	Chr_01	3074673	3077304	PF15663.4	zf-CCCH_3	isoform2
TCONS_00000560	XLOC_000434	Sscle01g009030	Chr_01	3074673	3077304	PF16131.4	Torus	isoform1
TCONS_00000561	XLOC_000434	Sscle01g009030	Chr_01	3074673	3077304	PF16131.4	Torus	isoform2
TCONS_00001294	XLOC_000999	Sscle01g009050	Chr_01	3091542	3095215	PF08238.11	Sel1	isoform1
TCONS_00001295	XLOC_000999	Sscle01g009050	Chr_01	3091542	3095215	PF08238.11	Sel1	isoform2
TCONS_00001296	XLOC_000999	Sscle01g009050	Chr_01	3091542	3095215	PF08238.11	Sel1	isoform3
TCONS_00000564	XLOC_000437	Sscle01g009100	Chr_01	3101362	3102720	PF00829.20	Ribosomal_L21p	isoform1
TCONS_00000565	XLOC_000437	Sscle01g009100	Chr_01	3101362	3102720	PF00829.20	Ribosomal_L21p	isoform2
TCONS_00001303	XLOC_001006	Sscle01g009140	Chr_01	3112969	3116169	NA	NA	isoform1
TCONS_00001304	XLOC_001006	Sscle01g009140	Chr_01	3112969	3116169	NA	NA	isoform2
TCONS_00001314	XLOC_001016	Sscle01g009280	Chr_01	3175640	3178173	PF00615.18	RGS	isoform1
TCONS_00001315	XLOC_001016	Sscle01g009280	Chr_01	3175640	3178173	PF00615.18	RGS	isoform2
TCONS_00001314	XLOC_001016	Sscle01g009280	Chr_01	3175640	3178173	PF00989.24	PAS	isoform1
TCONS_00001315	XLOC_001016	Sscle01g009280	Chr_01	3175640	3178173	PF00989.24	PAS	isoform2
TCONS_00001314	XLOC_001016	Sscle01g009280	Chr_01	3175640	3178173	PF08447.11	PAS_3	isoform1
TCONS_00001315	XLOC_001016	Sscle01g009280	Chr_01	3175640	3178173	PF08447.11	PAS_3	isoform2
TCONS_00001314	XLOC_001016	Sscle01g009280	Chr_01	3175640	3178173	PF08448.9	PAS_4	isoform1
TCONS_00001315	XLOC_001016	Sscle01g009280	Chr_01	3175640	3178173	PF08448.9	PAS_4	isoform2
TCONS_00001314	XLOC_001016	Sscle01g009280	Chr_01	3175640	3178173	PF13426.6	PAS_9	isoform1
TCONS_00001315	XLOC_001016	Sscle01g009280	Chr_01	3175640	3178173	PF13426.6	PAS_9	isoform2
TCONS_00000576	XLOC_000448	Sscle01g009410	Chr_01	3214040	3215512	NA	NA	isoform1
TCONS_00000577	XLOC_000448	Sscle01g009410	Chr_01	3214040	3215512	NA	NA	isoform2
TCONS_00001325	XLOC_001026	Sscle01g009460	Chr_01	3235866	3238287	NA	NA	isoform1
TCONS_00001326	XLOC_001026	Sscle01g009460	Chr_01	3235866	3238287	NA	NA	isoform2
TCONS_00000581	XLOC_000452	Sscle01g009500	Chr_01	3249037	3251306	NA	NA	isoform1
TCONS_00000582	XLOC_000452	Sscle01g009500	Chr_01	3249037	3251306	NA	NA	isoform2
TCONS_00000583	XLOC_000452	Sscle01g009510	Chr_01	3249037	3251306	NA	NA	isoform1
TCONS_00001328	XLOC_001028	Sscle01g009520	Chr_01	3252647	3255403	NA	NA	isoform1
TCONS_00001329	XLOC_001028	Sscle01g009520	Chr_01	3252647	3255403	NA	NA	isoform2
TCONS_00001330	XLOC_001029	Sscle01g009550	Chr_01	3272707	3274090	NA	NA	isoform1
TCONS_00001331	XLOC_001029	Sscle01g009550	Chr_01	3272707	3274090	NA	NA	isoform2
TCONS_00000588	XLOC_000457	Sscle01g009580	Chr_01	3278873	3283697	NA	NA	isoform1
TCONS_00000589	XLOC_000457	Sscle01g009580	Chr_01	3278873	3283697	NA	NA	isoform2
TCONS_00001333	XLOC_001031	Sscle01g009620	Chr_01	3297112	3298758	NA	NA	isoform1
TCONS_00001334	XLOC_001031	Sscle01g009620	Chr_01	3297112	3298758	NA	NA	isoform2
TCONS_00001336	XLOC_001033	Sscle01g009650	Chr_01	3304591	3306935	NA	NA	isoform1
TCONS_00001337	XLOC_001033	Sscle01g009650	Chr_01	3304591	3306935	NA	NA	isoform2
TCONS_00000593	XLOC_000461	Sscle01g009670	Chr_01	3311072	3315168	NA	NA	isoform1
TCONS_00000594	XLOC_000461	Sscle01g009670	Chr_01	3311072	3315168	NA	NA	isoform2
TCONS_00000595	XLOC_000462	Sscle01g009680	Chr_01	3318157	3323999	NA	NA	isoform1
TCONS_00000596	XLOC_000462	Sscle01g009680	Chr_01	3318157	3323999	NA	NA	isoform2
TCONS_00000598	XLOC_000464	Sscle01g009720	Chr_01	3334760	3336940	NA	NA	isoform1
TCONS_00000599	XLOC_000464	Sscle01g009720	Chr_01	3334760	3336940	NA	NA	isoform2
TCONS_00000612	XLOC_000477	Sscle01g009900	Chr_01	3384642	3388455	NA	NA	isoform1
TCONS_00000613	XLOC_000477	Sscle01g009900	Chr_01	3384642	3388455	NA	NA	isoform2
TCONS_00001345	XLOC_001041	Sscle01g009890	Chr_01	3384642	3388455	NA	NA	isoform1
TCONS_00001346	XLOC_001041	Sscle01g009890	Chr_01	3384642	3388455	NA	NA	isoform2
TCONS_00000614	XLOC_000478	Sscle01g009910	Chr_01	3388823	3395587	NA	NA	isoform1
TCONS_00000615	XLOC_000478	Sscle01g009910	Chr_01	3388823	3395587	NA	NA	isoform2
TCONS_00000616	XLOC_000478	Sscle01g009910	Chr_01	3388823	3395587	NA	NA	isoform3
TCONS_00000617	XLOC_000478	Sscle01g009920	Chr_01	3388823	3395587	NA	NA	isoform1
TCONS_00000618	XLOC_000478	Sscle01g009930	Chr_01	3388823	3395587	NA	NA	isoform1
TCONS_00001347	XLOC_001042	none	Chr_01	3388823	3395587	NA	NA	isoform1
TCONS_00000622	XLOC_000482	Sscle01g010050	Chr_01	3429008	3434133	NA	NA	isoform1
TCONS_00000623	XLOC_000482	Sscle01g010050	Chr_01	3429008	3434133	NA	NA	isoform2
TCONS_00000625	XLOC_000484	Sscle01g010090	Chr_01	3441336	3443196	NA	NA	isoform1
TCONS_00000626	XLOC_000484	Sscle01g010090	Chr_01	3441336	3443196	NA	NA	isoform2
TCONS_00000631	XLOC_000489	Sscle01g010280	Chr_01	3507996	3510368	NA	NA	isoform1
TCONS_00000632	XLOC_000489	Sscle01g010280	Chr_01	3507996	3510368	NA	NA	isoform2
TCONS_00001372	XLOC_001067	Sscle01g010280	Chr_01	3507996	3510368	NA	NA	isoform3
TCONS_00001373	XLOC_001067	Sscle01g010280	Chr_01	3507996	3510368	NA	NA	isoform4
TCONS_00000634	XLOC_000491	Sscle01g010320	Chr_01	3518193	3521860	NA	NA	isoform1
TCONS_00000635	XLOC_000491	Sscle01g010320	Chr_01	3518193	3521860	NA	NA	isoform2
TCONS_00001379	XLOC_001073	Sscle01g010430	Chr_01	3552516	3554645	NA	NA	isoform1
TCONS_00001380	XLOC_001073	Sscle01g010430	Chr_01	3552516	3554645	NA	NA	isoform2
TCONS_00001381	XLOC_001073	Sscle01g010430	Chr_01	3552516	3554645	NA	NA	isoform3
TCONS_00000645	XLOC_000501	Sscle01g010470	Chr_01	3569457	3573102	NA	NA	isoform1
TCONS_00000646	XLOC_000501	Sscle01g010470	Chr_01	3569457	3573102	NA	NA	isoform2
TCONS_00000647	XLOC_000502	Sscle01g010500	Chr_01	3582157	3583768	NA	NA	isoform1
TCONS_00000648	XLOC_000502	Sscle01g010500	Chr_01	3582157	3583768	NA	NA	isoform2
TCONS_00001385	XLOC_001077	none	Chr_01	3586508	3587227	NA	NA	isoform1
TCONS_00000650	XLOC_000504	Sscle01g010520	Chr_01	3589724	3592104	NA	NA	isoform1
TCONS_00000651	XLOC_000504	Sscle01g010520	Chr_01	3589724	3592104	NA	NA	isoform2
TCONS_00000652	XLOC_000504	Sscle01g010520	Chr_01	3589724	3592104	NA	NA	isoform3
TCONS_00001387	XLOC_001079	Sscle01g010570	Chr_01	3604520	3605865	NA	NA	isoform1
TCONS_00001388	XLOC_001079	Sscle01g010570	Chr_01	3604520	3605865	NA	NA	isoform2
TCONS_00001390	XLOC_001081	none	Chr_01	3610255	3611056	NA	NA	isoform1
TCONS_00000658	XLOC_000510	Sscle01g010610	Chr_01	3611513	3612973	NA	NA	isoform1
TCONS_00001391	XLOC_001082	Sscle01g010610	Chr_01	3611513	3612973	NA	NA	isoform2
TCONS_00001393	XLOC_001083	Sscle01g010630	Chr_01	3618119	3624843	NA	NA	isoform1
TCONS_00001392	XLOC_001083	Sscle01g010650	Chr_01	3618119	3624843	NA	NA	isoform1
TCONS_00001394	XLOC_001083	Sscle01g010650	Chr_01	3618119	3624843	NA	NA	isoform1
TCONS_00001396	XLOC_001085	Sscle01g010680	Chr_01	3632557	3634836	NA	NA	isoform1
TCONS_00001397	XLOC_001085	Sscle01g010680	Chr_01	3632557	3634836	NA	NA	isoform2
TCONS_00001401	XLOC_001089	Sscle01g010740	Chr_01	3645386	3647861	NA	NA	isoform1
TCONS_00001402	XLOC_001089	Sscle01g010740	Chr_01	3645386	3647861	NA	NA	isoform2
TCONS_00000665	XLOC_000516	Sscle01g010750	Chr_01	3649757	3652307	NA	NA	isoform1
TCONS_00000664	XLOC_000516	Sscle01g010760	Chr_01	3649757	3652307	NA	NA	isoform1
TCONS_00000666	XLOC_000516	Sscle01g010760	Chr_01	3649757	3652307	NA	NA	isoform1
TCONS_00001403	XLOC_001090	Sscle01g010780	Chr_01	3661545	3665169	NA	NA	isoform1
TCONS_00001404	XLOC_001090	Sscle01g010780	Chr_01	3661545	3665169	NA	NA	isoform2
TCONS_00001408	XLOC_001094	Sscle01g010870	Chr_01	3690465	3692802	NA	NA	isoform1
TCONS_00001409	XLOC_001094	Sscle01g010870	Chr_01	3690465	3692802	NA	NA	isoform2
TCONS_00001410	XLOC_001095	Sscle01g010880	Chr_01	3693362	3695446	NA	NA	isoform1
TCONS_00001411	XLOC_001095	Sscle01g010880	Chr_01	3693362	3695446	NA	NA	isoform2
TCONS_00001412	XLOC_001095	Sscle01g010880	Chr_01	3693362	3695446	NA	NA	isoform3
TCONS_00000677	XLOC_000527	Sscle01g011010	Chr_01	3747018	3748996	NA	NA	isoform1
TCONS_00000678	XLOC_000527	Sscle01g011010	Chr_01	3747018	3748996	NA	NA	isoform2
TCONS_00000680	XLOC_000529	Sscle01g011050	Chr_01	3758215	3760386	NA	NA	isoform1
TCONS_00000681	XLOC_000529	Sscle01g011050	Chr_01	3758215	3760386	NA	NA	isoform2
TCONS_00001424	XLOC_001107	Sscle01g011070	Chr_01	3766358	3768541	NA	NA	isoform1
TCONS_00001425	XLOC_001107	Sscle01g011070	Chr_01	3766358	3768541	NA	NA	isoform2
TCONS_00001426	XLOC_001107	Sscle01g011070	Chr_01	3766358	3768541	NA	NA	isoform3
TCONS_00001438	XLOC_001119	Sscle01g011240	Chr_01	3815176	3820890	NA	NA	isoform1
TCONS_00001439	XLOC_001119	Sscle01g011240	Chr_01	3815176	3820890	NA	NA	isoform2
TCONS_00001440	XLOC_001120	Sscle01g011260	Chr_01	3828392	3832693	NA	NA	isoform1
TCONS_00001441	XLOC_001120	Sscle01g011260	Chr_01	3828392	3832693	NA	NA	isoform2
TCONS_00001442	XLOC_001120	Sscle01g011260	Chr_01	3828392	3832693	NA	NA	isoform3
TCONS_00001478	XLOC_001152	none	Chr_01	3833812	3834859	NA	NA	isoform1
TCONS_00001479	XLOC_001153	none	Chr_01	3839100	3840174	NA	NA	isoform1
TCONS_00000691	XLOC_000539	Sscle01g011340	Chr_01	3875750	3878360	NA	NA	isoform1
TCONS_00000692	XLOC_000539	Sscle01g011340	Chr_01	3875750	3878360	NA	NA	isoform2
TCONS_00000693	XLOC_000539	Sscle01g011350	Chr_01	3875750	3878360	NA	NA	isoform1
TCONS_00000694	XLOC_000539	Sscle01g011350	Chr_01	3875750	3878360	NA	NA	isoform2
TCONS_00001447	XLOC_001125	Sscle01g011380	Chr_01	3883027	3884415	NA	NA	isoform1
TCONS_00001448	XLOC_001125	Sscle01g011380	Chr_01	3883027	3884415	NA	NA	isoform2
TCONS_00001454	XLOC_001131	Sscle01g011450	Chr_01	3898067	3900019	NA	NA	isoform1
TCONS_00001455	XLOC_001131	Sscle01g011450	Chr_01	3898067	3900019	NA	NA	isoform2
TCONS_00001459	XLOC_001135	Sscle01g011490	Chr_01	3913350	3916420	NA	NA	isoform1
TCONS_00001460	XLOC_001135	Sscle01g011490	Chr_01	3913350	3916420	NA	NA	isoform2
TCONS_00001461	XLOC_001136	Sscle01g011510	Chr_01	3919520	3922722	NA	NA	isoform1
TCONS_00001462	XLOC_001136	Sscle01g011510	Chr_01	3919520	3922722	NA	NA	isoform2
TCONS_00000699	XLOC_000544	Sscle01g011560	Chr_01	3939875	3942532	NA	NA	isoform1
TCONS_00000700	XLOC_000544	Sscle01g011560	Chr_01	3939875	3942532	NA	NA	isoform2
TCONS_00001468	XLOC_001142	none	Chr_01	3946175	3947727	NA	NA	isoform1
TCONS_00000703	XLOC_000546	Sscle01g011590	Chr_01	3947860	3951561	NA	NA	isoform1
TCONS_00000702	XLOC_000546	Sscle01g011600	Chr_01	3947860	3951561	NA	NA	isoform1
TCONS_00000704	XLOC_000546	Sscle01g011600	Chr_01	3947860	3951561	NA	NA	isoform1
TCONS_00006891	XLOC_005325	Sscle02g011690	Chr_02	27131	32739	NA	NA	isoform1
TCONS_00006892	XLOC_005325	Sscle02g011690	Chr_02	27131	32739	NA	NA	isoform2
TCONS_00006893	XLOC_005325	Sscle02g011690	Chr_02	27131	32739	NA	NA	isoform3
TCONS_00006896	XLOC_005328	Sscle02g011760	Chr_02	53697	56859	NA	NA	isoform1
TCONS_00006897	XLOC_005328	Sscle02g011760	Chr_02	53697	56859	PF00096.25	zf-C2H2	isoform2
TCONS_00006898	XLOC_005328	Sscle02g011760	Chr_02	53697	56859	PF00096.25	zf-C2H2	isoform3
TCONS_00006897	XLOC_005328	Sscle02g011760	Chr_02	53697	56859	PF07975.11	C1_4	isoform2
TCONS_00006897	XLOC_005328	Sscle02g011760	Chr_02	53697	56859	PF13465.5	zf-H2C2_2	isoform2
TCONS_00006897	XLOC_005328	Sscle02g011760	Chr_02	53697	56859	PF13894.5	zf-C2H2_4	isoform2
TCONS_00006898	XLOC_005328	Sscle02g011760	Chr_02	53697	56859	PF13894.5	zf-C2H2_4	isoform3
TCONS_00006897	XLOC_005328	Sscle02g011760	Chr_02	53697	56859	PF13912.5	zf-C2H2_6	isoform2
TCONS_00006897	XLOC_005328	Sscle02g011760	Chr_02	53697	56859	PF16159.4	FOXP-CC	isoform2
TCONS_00006897	XLOC_005328	Sscle02g011760	Chr_02	53697	56859	PF16622.4	zf-C2H2_11	isoform2
TCONS_00006204	XLOC_004815	Sscle02g011790	Chr_02	60763	64525	PF08799.10	PRP4	isoform1
TCONS_00006205	XLOC_004815	Sscle02g011790	Chr_02	60763	64525	PF08799.10	PRP4	isoform2
TCONS_00006206	XLOC_004815	Sscle02g011790	Chr_02	60763	64525	PF08799.10	PRP4	isoform3
TCONS_00006204	XLOC_004815	Sscle02g011790	Chr_02	60763	64525	PF14880.5	COX14	isoform1
TCONS_00006205	XLOC_004815	Sscle02g011790	Chr_02	60763	64525	PF14880.5	COX14	isoform2
TCONS_00006206	XLOC_004815	Sscle02g011790	Chr_02	60763	64525	PF14880.5	COX14	isoform3
TCONS_00006899	XLOC_005329	Sscle02g011780	Chr_02	60763	64525	PF09669.9	Phage_pRha	isoform1
TCONS_00006900	XLOC_005329	Sscle02g011780	Chr_02	60763	64525	PF09669.9	Phage_pRha	isoform2
TCONS_00006899	XLOC_005329	Sscle02g011780	Chr_02	60763	64525	PF10454.8	DUF2458	isoform1
TCONS_00006900	XLOC_005329	Sscle02g011780	Chr_02	60763	64525	PF10454.8	DUF2458	isoform2
TCONS_00006902	XLOC_005331	Sscle02g011820	Chr_02	71684	73522	PF00141.22	peroxidase	isoform1
TCONS_00006903	XLOC_005331	Sscle02g011820	Chr_02	71684	73522	PF00141.22	peroxidase	isoform2
TCONS_00006210	XLOC_004819	Sscle02g011870	Chr_02	86704	89428	PF00244.19	14-3-3	isoform1
TCONS_00006211	XLOC_004819	Sscle02g011870	Chr_02	86704	89428	PF00244.19	14-3-3	isoform2
TCONS_00006210	XLOC_004819	Sscle02g011870	Chr_02	86704	89428	PF05377.10	FlaC_arch	isoform1
TCONS_00006211	XLOC_004819	Sscle02g011870	Chr_02	86704	89428	PF05377.10	FlaC_arch	isoform2
TCONS_00006210	XLOC_004819	Sscle02g011870	Chr_02	86704	89428	PF13012.5	MitMem_reg	isoform1
TCONS_00006216	XLOC_004824	Sscle02g011940	Chr_02	121106	124979	NA	NA	isoform1
TCONS_00006217	XLOC_004824	Sscle02g011940	Chr_02	121106	124979	NA	NA	isoform2
TCONS_00006913	XLOC_005340	Sscle02g012000	Chr_02	136978	145518	PF01135.18	PCMT	isoform1
TCONS_00006913	XLOC_005340	Sscle02g012000	Chr_02	136978	145518	PF01209.17	Ubie_methyltran	isoform1
TCONS_00006913	XLOC_005340	Sscle02g012000	Chr_02	136978	145518	PF01234.16	NNMT_PNMT_TEMT	isoform1
TCONS_00006913	XLOC_005340	Sscle02g012000	Chr_02	136978	145518	PF01728.18	FtsJ	isoform1
TCONS_00006913	XLOC_005340	Sscle02g012000	Chr_02	136978	145518	PF02390.16	Methyltransf_4	isoform1
TCONS_00006913	XLOC_005340	Sscle02g012000	Chr_02	136978	145518	PF05175.13	MTS	isoform1
TCONS_00006913	XLOC_005340	Sscle02g012000	Chr_02	136978	145518	PF08241.11	Methyltransf_11	isoform1
TCONS_00006913	XLOC_005340	Sscle02g012000	Chr_02	136978	145518	PF08242.11	Methyltransf_12	isoform1
TCONS_00006913	XLOC_005340	Sscle02g012000	Chr_02	136978	145518	PF13489.5	Methyltransf_23	isoform1
TCONS_00006913	XLOC_005340	Sscle02g012000	Chr_02	136978	145518	PF13578.5	Methyltransf_24	isoform1
TCONS_00006913	XLOC_005340	Sscle02g012000	Chr_02	136978	145518	PF13649.5	Methyltransf_25	isoform1
TCONS_00006913	XLOC_005340	Sscle02g012000	Chr_02	136978	145518	PF13679.5	Methyltransf_32	isoform1
TCONS_00006913	XLOC_005340	Sscle02g012000	Chr_02	136978	145518	PF13847.5	Methyltransf_31	isoform1
TCONS_00006912	XLOC_005340	Sscle02g012010	Chr_02	136978	145518	PF00454.26	PI3_PI4_kinase	isoform1
TCONS_00006914	XLOC_005340	Sscle02g012010	Chr_02	136978	145518	PF00454.26	PI3_PI4_kinase	isoform1
TCONS_00006912	XLOC_005340	Sscle02g012010	Chr_02	136978	145518	PF00613.19	PI3Ka	isoform1
TCONS_00006914	XLOC_005340	Sscle02g012010	Chr_02	136978	145518	PF00613.19	PI3Ka	isoform1
TCONS_00006912	XLOC_005340	Sscle02g012010	Chr_02	136978	145518	PF01135.18	PCMT	isoform1
TCONS_00006912	XLOC_005340	Sscle02g012010	Chr_02	136978	145518	PF01209.17	Ubie_methyltran	isoform1
TCONS_00006912	XLOC_005340	Sscle02g012010	Chr_02	136978	145518	PF01234.16	NNMT_PNMT_TEMT	isoform1
TCONS_00006912	XLOC_005340	Sscle02g012010	Chr_02	136978	145518	PF01728.18	FtsJ	isoform1
TCONS_00006912	XLOC_005340	Sscle02g012010	Chr_02	136978	145518	PF02390.16	Methyltransf_4	isoform1
TCONS_00006912	XLOC_005340	Sscle02g012010	Chr_02	136978	145518	PF05175.13	MTS	isoform1
TCONS_00006912	XLOC_005340	Sscle02g012010	Chr_02	136978	145518	PF08241.11	Methyltransf_11	isoform1
TCONS_00006912	XLOC_005340	Sscle02g012010	Chr_02	136978	145518	PF08242.11	Methyltransf_12	isoform1
TCONS_00006912	XLOC_005340	Sscle02g012010	Chr_02	136978	145518	PF13489.5	Methyltransf_23	isoform1
TCONS_00006912	XLOC_005340	Sscle02g012010	Chr_02	136978	145518	PF13578.5	Methyltransf_24	isoform1
TCONS_00006912	XLOC_005340	Sscle02g012010	Chr_02	136978	145518	PF13649.5	Methyltransf_25	isoform1
TCONS_00006912	XLOC_005340	Sscle02g012010	Chr_02	136978	145518	PF13679.5	Methyltransf_32	isoform1
TCONS_00006912	XLOC_005340	Sscle02g012010	Chr_02	136978	145518	PF13847.5	Methyltransf_31	isoform1
TCONS_00006916	XLOC_005342	Sscle02g012050	Chr_02	152321	156353	PF04146.14	YTH	isoform1
TCONS_00006917	XLOC_005342	Sscle02g012050	Chr_02	152321	156353	PF04146.14	YTH	isoform2
[truncated: 12,708 more rows]

## Sheet: 02-PFAM changes
transcript_id	gene_id	gene_name	chromosome	start	end	accession	target_name	isoform
TCONS_00000057	XLOC_000045	Sscle01g001070	Chr_01	351422	358140	NA	NA	isoform1
TCONS_00000783	XLOC_000605	Sscle01g001070	Chr_01	351422	358140	PF02671.20	PAH	isoform2
TCONS_00000783	XLOC_000605	Sscle01g001070	Chr_01	351422	358140	PF10313.8	DUF2415	isoform2
TCONS_00000783	XLOC_000605	Sscle01g001070	Chr_01	351422	358140	PF12894.6	ANAPC4_WD40	isoform2
TCONS_00000784	XLOC_000605	Sscle01g001070	Chr_01	351422	358140	PF02671.20	PAH	isoform3
TCONS_00000784	XLOC_000605	Sscle01g001070	Chr_01	351422	358140	PF10313.8	DUF2415	isoform3
TCONS_00000784	XLOC_000605	Sscle01g001070	Chr_01	351422	358140	PF12894.6	ANAPC4_WD40	isoform3
TCONS_00000785	XLOC_000605	Sscle01g001070	Chr_01	351422	358140	PF00400.31	WD40	isoform4
TCONS_00000785	XLOC_000605	Sscle01g001070	Chr_01	351422	358140	PF10313.8	DUF2415	isoform4
TCONS_00000785	XLOC_000605	Sscle01g001070	Chr_01	351422	358140	PF12894.6	ANAPC4_WD40	isoform4
TCONS_00000831	XLOC_000639	Sscle01g001690	Chr_01	573626	575728	NA	NA	isoform1
TCONS_00000832	XLOC_000639	Sscle01g001690	Chr_01	573626	575728	PF03443.13	Glyco_hydro_61	isoform2
TCONS_00000169	XLOC_000129	Sscle01g002810	Chr_01	948299	949757	PF00180.19	Iso_dh	isoform1
TCONS_00000896	XLOC_000695	Sscle01g002810	Chr_01	948299	949757	NA	NA	isoform2
TCONS_00000901	XLOC_000699	Sscle01g002920	Chr_01	986322	988429	PF02492.18	cobW	isoform1
TCONS_00000901	XLOC_000699	Sscle01g002920	Chr_01	986322	988429	PF05460.12	ORC6	isoform1
TCONS_00000902	XLOC_000699	Sscle01g002920	Chr_01	986322	988429	PF00005.26	ABC_tran	isoform2
TCONS_00000902	XLOC_000699	Sscle01g002920	Chr_01	986322	988429	PF00448.21	SRP54	isoform2
TCONS_00000902	XLOC_000699	Sscle01g002920	Chr_01	986322	988429	PF00735.17	Septin	isoform2
TCONS_00000902	XLOC_000699	Sscle01g002920	Chr_01	986322	988429	PF01637.17	ATPase_2	isoform2
TCONS_00000902	XLOC_000699	Sscle01g002920	Chr_01	986322	988429	PF01926.22	MMR_HSR1	isoform2
TCONS_00000902	XLOC_000699	Sscle01g002920	Chr_01	986322	988429	PF02367.16	TsaE	isoform2
TCONS_00000902	XLOC_000699	Sscle01g002920	Chr_01	986322	988429	PF02492.18	cobW	isoform2
TCONS_00000902	XLOC_000699	Sscle01g002920	Chr_01	986322	988429	PF03193.15	RsgA_GTPase	isoform2
TCONS_00000902	XLOC_000699	Sscle01g002920	Chr_01	986322	988429	PF05460.12	ORC6	isoform2
TCONS_00000902	XLOC_000699	Sscle01g002920	Chr_01	986322	988429	PF06414.11	Zeta_toxin	isoform2
TCONS_00000902	XLOC_000699	Sscle01g002920	Chr_01	986322	988429	PF13173.5	AAA_14	isoform2
TCONS_00000902	XLOC_000699	Sscle01g002920	Chr_01	986322	988429	PF13191.5	AAA_16	isoform2
TCONS_00000902	XLOC_000699	Sscle01g002920	Chr_01	986322	988429	PF13401.5	AAA_22	isoform2
TCONS_00000902	XLOC_000699	Sscle01g002920	Chr_01	986322	988429	PF13604.5	AAA_30	isoform2
TCONS_00000262	XLOC_000198	Sscle01g004300	Chr_01	1481837	1483521	NA	NA	isoform1
TCONS_00000998	XLOC_000769	Sscle01g004300	Chr_01	1481837	1483521	PF01205.18	UPF0029	isoform2
TCONS_00000998	XLOC_000769	Sscle01g004300	Chr_01	1481837	1483521	PF05773.21	RWD	isoform2
TCONS_00000999	XLOC_000769	Sscle01g004300	Chr_01	1481837	1483521	PF01205.18	UPF0029	isoform3
TCONS_00000999	XLOC_000769	Sscle01g004300	Chr_01	1481837	1483521	PF05773.21	RWD	isoform3
TCONS_00000279	XLOC_000215	Sscle01g004730	Chr_01	1618840	1619671	PF00098.22	zf-CCHC	isoform1
TCONS_00000279	XLOC_000215	Sscle01g004730	Chr_01	1618840	1619671	PF03184.18	DDE_1	isoform1
TCONS_00000279	XLOC_000215	Sscle01g004730	Chr_01	1618840	1619671	PF13358.5	DDE_3	isoform1
TCONS_00001030	XLOC_000796	Sscle01g004730	Chr_01	1618840	1619671	NA	NA	isoform2
TCONS_00001057	XLOC_000816	Sscle01g005090	Chr_01	1769278	1772992	PF00004.28	AAA	isoform1
TCONS_00001057	XLOC_000816	Sscle01g005090	Chr_01	1769278	1772992	PF00005.26	ABC_tran	isoform1
TCONS_00001057	XLOC_000816	Sscle01g005090	Chr_01	1769278	1772992	PF00931.21	NB-ARC	isoform1
TCONS_00001057	XLOC_000816	Sscle01g005090	Chr_01	1769278	1772992	PF02367.16	TsaE	isoform1
TCONS_00001057	XLOC_000816	Sscle01g005090	Chr_01	1769278	1772992	PF03215.14	Rad17	isoform1
TCONS_00001057	XLOC_000816	Sscle01g005090	Chr_01	1769278	1772992	PF03266.14	NTPase_1	isoform1
TCONS_00001057	XLOC_000816	Sscle01g005090	Chr_01	1769278	1772992	PF05496.11	RuvB_N	isoform1
TCONS_00001057	XLOC_000816	Sscle01g005090	Chr_01	1769278	1772992	PF07728.13	AAA_5	isoform1
TCONS_00001057	XLOC_000816	Sscle01g005090	Chr_01	1769278	1772992	PF13173.5	AAA_14	isoform1
TCONS_00001057	XLOC_000816	Sscle01g005090	Chr_01	1769278	1772992	PF13191.5	AAA_16	isoform1
TCONS_00001057	XLOC_000816	Sscle01g005090	Chr_01	1769278	1772992	PF13238.5	AAA_18	isoform1
TCONS_00001057	XLOC_000816	Sscle01g005090	Chr_01	1769278	1772992	PF13401.5	AAA_22	isoform1
TCONS_00001057	XLOC_000816	Sscle01g005090	Chr_01	1769278	1772992	PF13604.5	AAA_30	isoform1
TCONS_00001057	XLOC_000816	Sscle01g005090	Chr_01	1769278	1772992	PF13671.5	AAA_33	isoform1
TCONS_00001058	XLOC_000816	Sscle01g005090	Chr_01	1769278	1772992	PF00004.28	AAA	isoform2
TCONS_00001058	XLOC_000816	Sscle01g005090	Chr_01	1769278	1772992	PF00005.26	ABC_tran	isoform2
TCONS_00001058	XLOC_000816	Sscle01g005090	Chr_01	1769278	1772992	PF00931.21	NB-ARC	isoform2
TCONS_00001058	XLOC_000816	Sscle01g005090	Chr_01	1769278	1772992	PF02367.16	TsaE	isoform2
TCONS_00001058	XLOC_000816	Sscle01g005090	Chr_01	1769278	1772992	PF03193.15	RsgA_GTPase	isoform2
TCONS_00001058	XLOC_000816	Sscle01g005090	Chr_01	1769278	1772992	PF03215.14	Rad17	isoform2
TCONS_00001058	XLOC_000816	Sscle01g005090	Chr_01	1769278	1772992	PF03266.14	NTPase_1	isoform2
TCONS_00001058	XLOC_000816	Sscle01g005090	Chr_01	1769278	1772992	PF05496.11	RuvB_N	isoform2
TCONS_00001058	XLOC_000816	Sscle01g005090	Chr_01	1769278	1772992	PF07728.13	AAA_5	isoform2
TCONS_00001058	XLOC_000816	Sscle01g005090	Chr_01	1769278	1772992	PF13173.5	AAA_14	isoform2
TCONS_00001058	XLOC_000816	Sscle01g005090	Chr_01	1769278	1772992	PF13191.5	AAA_16	isoform2
TCONS_00001058	XLOC_000816	Sscle01g005090	Chr_01	1769278	1772992	PF13238.5	AAA_18	isoform2
TCONS_00001058	XLOC_000816	Sscle01g005090	Chr_01	1769278	1772992	PF13401.5	AAA_22	isoform2
TCONS_00001058	XLOC_000816	Sscle01g005090	Chr_01	1769278	1772992	PF13604.5	AAA_30	isoform2
TCONS_00001058	XLOC_000816	Sscle01g005090	Chr_01	1769278	1772992	PF13671.5	AAA_33	isoform2
TCONS_00000302	XLOC_000233	Sscle01g005100	Chr_01	1773390	1776186	PF04082.17	Fungal_trans	isoform1
TCONS_00000303	XLOC_000233	Sscle01g005100	Chr_01	1773390	1776186	PF00172.17	Zn_clus	isoform2
TCONS_00000303	XLOC_000233	Sscle01g005100	Chr_01	1773390	1776186	PF04082.17	Fungal_trans	isoform2
TCONS_00000324	XLOC_000250	Sscle01g005390	Chr_01	1863398	1864334	PF06826.11	Asp-Al_Ex	isoform1
TCONS_00000325	XLOC_000250	Sscle01g005390	Chr_01	1863398	1864334	NA	NA	isoform2
TCONS_00001078	XLOC_000830	Sscle01g005430	Chr_01	1875567	1877514	PF00240.22	ubiquitin	isoform1
TCONS_00001078	XLOC_000830	Sscle01g005430	Chr_01	1875567	1877514	PF14560.5	Ubiquitin_2	isoform1
TCONS_00001079	XLOC_000830	Sscle01g005430	Chr_01	1875567	1877514	PF00240.22	ubiquitin	isoform2
TCONS_00001079	XLOC_000830	Sscle01g005430	Chr_01	1875567	1877514	PF01302.24	CAP_GLY	isoform2
TCONS_00001079	XLOC_000830	Sscle01g005430	Chr_01	1875567	1877514	PF14560.5	Ubiquitin_2	isoform2
TCONS_00000448	XLOC_000344	Sscle01g007090	Chr_01	2429327	2430983	PF01757.21	Acyl_transf_3	isoform1
TCONS_00001167	XLOC_000898	Sscle01g007090	Chr_01	2429327	2430983	NA	NA	isoform2
TCONS_00006896	XLOC_005328	Sscle02g011760	Chr_02	53697	56859	NA	NA	isoform1
TCONS_00006897	XLOC_005328	Sscle02g011760	Chr_02	53697	56859	PF00096.25	zf-C2H2	isoform2
TCONS_00006897	XLOC_005328	Sscle02g011760	Chr_02	53697	56859	PF07975.11	C1_4	isoform2
TCONS_00006897	XLOC_005328	Sscle02g011760	Chr_02	53697	56859	PF13465.5	zf-H2C2_2	isoform2
TCONS_00006897	XLOC_005328	Sscle02g011760	Chr_02	53697	56859	PF13894.5	zf-C2H2_4	isoform2
TCONS_00006897	XLOC_005328	Sscle02g011760	Chr_02	53697	56859	PF13912.5	zf-C2H2_6	isoform2
TCONS_00006897	XLOC_005328	Sscle02g011760	Chr_02	53697	56859	PF16159.4	FOXP-CC	isoform2
TCONS_00006897	XLOC_005328	Sscle02g011760	Chr_02	53697	56859	PF16622.4	zf-C2H2_11	isoform2
TCONS_00006898	XLOC_005328	Sscle02g011760	Chr_02	53697	56859	PF00096.25	zf-C2H2	isoform3
TCONS_00006898	XLOC_005328	Sscle02g011760	Chr_02	53697	56859	PF13894.5	zf-C2H2_4	isoform3
TCONS_00006241	XLOC_004841	Sscle02g012310	Chr_02	245060	246337	NA	NA	isoform1
TCONS_00006242	XLOC_004841	Sscle02g012310	Chr_02	245060	246337	PF03328.13	HpcH_HpaI	isoform2
TCONS_00006242	XLOC_004841	Sscle02g012310	Chr_02	245060	246337	PF15617.5	C-C_Bond_Lyase	isoform2
TCONS_00006935	XLOC_005357	Sscle02g012330	Chr_02	250389	256672	PF05277.11	DUF726	isoform1
TCONS_00006936	XLOC_005357	Sscle02g012330	Chr_02	250389	256672	PF04900.11	Fcf1	isoform2
TCONS_00006936	XLOC_005357	Sscle02g012330	Chr_02	250389	256672	PF05277.11	DUF726	isoform2
TCONS_00006937	XLOC_005357	Sscle02g012330	Chr_02	250389	256672	PF04900.11	Fcf1	isoform3
TCONS_00006937	XLOC_005357	Sscle02g012330	Chr_02	250389	256672	PF09388.9	SpoOE-like	isoform3
TCONS_00006243	XLOC_004842	Sscle02g012350	Chr_02	259867	265737	PF00169.28	PH	isoform1
TCONS_00006243	XLOC_004842	Sscle02g012350	Chr_02	259867	265737	PF15410.5	PH_9	isoform1
TCONS_00006244	XLOC_004842	Sscle02g012350	Chr_02	259867	265737	PF00169.28	PH	isoform2
TCONS_00006244	XLOC_004842	Sscle02g012350	Chr_02	259867	265737	PF15410.5	PH_9	isoform2
TCONS_00006245	XLOC_004842	Sscle02g012350	Chr_02	259867	265737	PF00169.28	PH	isoform3
TCONS_00006245	XLOC_004842	Sscle02g012350	Chr_02	259867	265737	PF15410.5	PH_9	isoform3
TCONS_00006246	XLOC_004842	Sscle02g012350	Chr_02	259867	265737	PF00169.28	PH	isoform4
TCONS_00006246	XLOC_004842	Sscle02g012350	Chr_02	259867	265737	PF15410.5	PH_9	isoform4
TCONS_00006247	XLOC_004842	Sscle02g012350	Chr_02	259867	265737	PF00169.28	PH	isoform5
TCONS_00006247	XLOC_004842	Sscle02g012350	Chr_02	259867	265737	PF15410.5	PH_9	isoform5
TCONS_00006939	XLOC_005359	Sscle02g012350	Chr_02	259867	265737	NA	NA	isoform6
TCONS_00006313	XLOC_004895	Sscle02g013240	Chr_02	575377	577548	PF04078.12	Rcd1	isoform1
TCONS_00006313	XLOC_004895	Sscle02g013240	Chr_02	575377	577548	PF11179.7	DUF2967	isoform1
TCONS_00006314	XLOC_004895	Sscle02g013240	Chr_02	575377	577548	PF00213.17	OSCP	isoform2
TCONS_00006314	XLOC_004895	Sscle02g013240	Chr_02	575377	577548	PF04078.12	Rcd1	isoform2
TCONS_00006314	XLOC_004895	Sscle02g013240	Chr_02	575377	577548	PF11179.7	DUF2967	isoform2
TCONS_00006337	XLOC_004915	Sscle02g013630	Chr_02	722839	723722	NA	NA	isoform1
TCONS_00007015	XLOC_005413	Sscle02g013630	Chr_02	722839	723722	PF00692.18	dUTPase	isoform2
TCONS_00006347	XLOC_004923	Sscle02g013800	Chr_02	764040	768835	NA	NA	isoform1
TCONS_00006348	XLOC_004923	Sscle02g013800	Chr_02	764040	768835	PF17104.4	DUF5102	isoform2
TCONS_00007042	XLOC_005433	Sscle02g013970	Chr_02	830604	834188	PF00096.25	zf-C2H2	isoform1
TCONS_00007042	XLOC_005433	Sscle02g013970	Chr_02	830604	834188	PF01519.15	DUF16	isoform1
TCONS_00007042	XLOC_005433	Sscle02g013970	Chr_02	830604	834188	PF02748.14	PyrI_C	isoform1
TCONS_00007042	XLOC_005433	Sscle02g013970	Chr_02	830604	834188	PF04032.15	Rpr2	isoform1
TCONS_00007042	XLOC_005433	Sscle02g013970	Chr_02	830604	834188	PF04423.13	Rad50_zn_hook	isoform1
TCONS_00007042	XLOC_005433	Sscle02g013970	Chr_02	830604	834188	PF05605.11	zf-Di19	isoform1
TCONS_00007042	XLOC_005433	Sscle02g013970	Chr_02	830604	834188	PF07191.11	zinc-ribbons_6	isoform1
TCONS_00007042	XLOC_005433	Sscle02g013970	Chr_02	830604	834188	PF08988.9	T3SS_needle_E	isoform1
TCONS_00007042	XLOC_005433	Sscle02g013970	Chr_02	830604	834188	PF09237.10	GAGA	isoform1
TCONS_00007042	XLOC_005433	Sscle02g013970	Chr_02	830604	834188	PF09538.9	FYDLN_acid	isoform1
TCONS_00007042	XLOC_005433	Sscle02g013970	Chr_02	830604	834188	PF09723.9	Zn-ribbon_8	isoform1
TCONS_00007042	XLOC_005433	Sscle02g013970	Chr_02	830604	834188	PF10276.8	zf-CHCC	isoform1
TCONS_00007042	XLOC_005433	Sscle02g013970	Chr_02	830604	834188	PF12171.7	zf-C2H2_jaz	isoform1
TCONS_00007042	XLOC_005433	Sscle02g013970	Chr_02	830604	834188	PF12220.7	U1snRNP70_N	isoform1
TCONS_00007042	XLOC_005433	Sscle02g013970	Chr_02	830604	834188	PF12756.6	zf-C2H2_2	isoform1
TCONS_00007042	XLOC_005433	Sscle02g013970	Chr_02	830604	834188	PF12773.6	DZR	isoform1
TCONS_00007042	XLOC_005433	Sscle02g013970	Chr_02	830604	834188	PF13465.5	zf-H2C2_2	isoform1
TCONS_00007042	XLOC_005433	Sscle02g013970	Chr_02	830604	834188	PF13894.5	zf-C2H2_4	isoform1
TCONS_00007042	XLOC_005433	Sscle02g013970	Chr_02	830604	834188	PF13912.5	zf-C2H2_6	isoform1
TCONS_00007042	XLOC_005433	Sscle02g013970	Chr_02	830604	834188	PF13913.5	zf-C2HC_2	isoform1
TCONS_00007042	XLOC_005433	Sscle02g013970	Chr_02	830604	834188	PF14369.5	zinc_ribbon_9	isoform1
TCONS_00007042	XLOC_005433	Sscle02g013970	Chr_02	830604	834188	PF16293.4	zf-C2H2_9	isoform1
TCONS_00007042	XLOC_005433	Sscle02g013970	Chr_02	830604	834188	PF17032.4	zinc_ribbon_15	isoform1
TCONS_00007043	XLOC_005433	Sscle02g013970	Chr_02	830604	834188	PF00096.25	zf-C2H2	isoform2
TCONS_00007043	XLOC_005433	Sscle02g013970	Chr_02	830604	834188	PF03153.12	TFIIA	isoform2
TCONS_00007043	XLOC_005433	Sscle02g013970	Chr_02	830604	834188	PF09237.10	GAGA	isoform2
TCONS_00007043	XLOC_005433	Sscle02g013970	Chr_02	830604	834188	PF09723.9	Zn-ribbon_8	isoform2
TCONS_00007043	XLOC_005433	Sscle02g013970	Chr_02	830604	834188	PF12171.7	zf-C2H2_jaz	isoform2
TCONS_00007043	XLOC_005433	Sscle02g013970	Chr_02	830604	834188	PF12220.7	U1snRNP70_N	isoform2
TCONS_00007043	XLOC_005433	Sscle02g013970	Chr_02	830604	834188	PF13465.5	zf-H2C2_2	isoform2
TCONS_00007043	XLOC_005433	Sscle02g013970	Chr_02	830604	834188	PF13894.5	zf-C2H2_4	isoform2
TCONS_00007043	XLOC_005433	Sscle02g013970	Chr_02	830604	834188	PF13912.5	zf-C2H2_6	isoform2
TCONS_00007043	XLOC_005433	Sscle02g013970	Chr_02	830604	834188	PF13913.5	zf-C2HC_2	isoform2
TCONS_00007043	XLOC_005433	Sscle02g013970	Chr_02	830604	834188	PF16278.4	zf-C2HE	isoform2
TCONS_00007043	XLOC_005433	Sscle02g013970	Chr_02	830604	834188	PF16293.4	zf-C2H2_9	isoform2
TCONS_00007044	XLOC_005433	Sscle02g013970	Chr_02	830604	834188	PF00096.25	zf-C2H2	isoform3
TCONS_00007044	XLOC_005433	Sscle02g013970	Chr_02	830604	834188	PF01519.15	DUF16	isoform3
TCONS_00007044	XLOC_005433	Sscle02g013970	Chr_02	830604	834188	PF02748.14	PyrI_C	isoform3
TCONS_00007044	XLOC_005433	Sscle02g013970	Chr_02	830604	834188	PF04032.15	Rpr2	isoform3
TCONS_00007044	XLOC_005433	Sscle02g013970	Chr_02	830604	834188	PF04423.13	Rad50_zn_hook	isoform3
TCONS_00007044	XLOC_005433	Sscle02g013970	Chr_02	830604	834188	PF05605.11	zf-Di19	isoform3
TCONS_00007044	XLOC_005433	Sscle02g013970	Chr_02	830604	834188	PF07191.11	zinc-ribbons_6	isoform3
TCONS_00007044	XLOC_005433	Sscle02g013970	Chr_02	830604	834188	PF08988.9	T3SS_needle_E	isoform3
TCONS_00007044	XLOC_005433	Sscle02g013970	Chr_02	830604	834188	PF09237.10	GAGA	isoform3
TCONS_00007044	XLOC_005433	Sscle02g013970	Chr_02	830604	834188	PF09538.9	FYDLN_acid	isoform3
TCONS_00007044	XLOC_005433	Sscle02g013970	Chr_02	830604	834188	PF09723.9	Zn-ribbon_8	isoform3
TCONS_00007044	XLOC_005433	Sscle02g013970	Chr_02	830604	834188	PF10276.8	zf-CHCC	isoform3
TCONS_00007044	XLOC_005433	Sscle02g013970	Chr_02	830604	834188	PF12171.7	zf-C2H2_jaz	isoform3
TCONS_00007044	XLOC_005433	Sscle02g013970	Chr_02	830604	834188	PF12220.7	U1snRNP70_N	isoform3
TCONS_00007044	XLOC_005433	Sscle02g013970	Chr_02	830604	834188	PF12756.6	zf-C2H2_2	isoform3
TCONS_00007044	XLOC_005433	Sscle02g013970	Chr_02	830604	834188	PF12773.6	DZR	isoform3
TCONS_00007044	XLOC_005433	Sscle02g013970	Chr_02	830604	834188	PF13465.5	zf-H2C2_2	isoform3
TCONS_00007044	XLOC_005433	Sscle02g013970	Chr_02	830604	834188	PF13894.5	zf-C2H2_4	isoform3
TCONS_00007044	XLOC_005433	Sscle02g013970	Chr_02	830604	834188	PF13912.5	zf-C2H2_6	isoform3
TCONS_00007044	XLOC_005433	Sscle02g013970	Chr_02	830604	834188	PF13913.5	zf-C2HC_2	isoform3
TCONS_00007044	XLOC_005433	Sscle02g013970	Chr_02	830604	834188	PF14369.5	zinc_ribbon_9	isoform3
TCONS_00007044	XLOC_005433	Sscle02g013970	Chr_02	830604	834188	PF16293.4	zf-C2H2_9	isoform3
TCONS_00007044	XLOC_005433	Sscle02g013970	Chr_02	830604	834188	PF17032.4	zinc_ribbon_15	isoform3
TCONS_00007045	XLOC_005433	Sscle02g013970	Chr_02	830604	834188	PF00096.25	zf-C2H2	isoform4
TCONS_00007045	XLOC_005433	Sscle02g013970	Chr_02	830604	834188	PF03153.12	TFIIA	isoform4
TCONS_00007045	XLOC_005433	Sscle02g013970	Chr_02	830604	834188	PF09237.10	GAGA	isoform4
TCONS_00007045	XLOC_005433	Sscle02g013970	Chr_02	830604	834188	PF09723.9	Zn-ribbon_8	isoform4
TCONS_00007045	XLOC_005433	Sscle02g013970	Chr_02	830604	834188	PF12171.7	zf-C2H2_jaz	isoform4
TCONS_00007045	XLOC_005433	Sscle02g013970	Chr_02	830604	834188	PF12220.7	U1snRNP70_N	isoform4
TCONS_00007045	XLOC_005433	Sscle02g013970	Chr_02	830604	834188	PF13465.5	zf-H2C2_2	isoform4
TCONS_00007045	XLOC_005433	Sscle02g013970	Chr_02	830604	834188	PF13894.5	zf-C2H2_4	isoform4
TCONS_00007045	XLOC_005433	Sscle02g013970	Chr_02	830604	834188	PF13912.5	zf-C2H2_6	isoform4
TCONS_00007045	XLOC_005433	Sscle02g013970	Chr_02	830604	834188	PF13913.5	zf-C2HC_2	isoform4
TCONS_00007045	XLOC_005433	Sscle02g013970	Chr_02	830604	834188	PF16278.4	zf-C2HE	isoform4
TCONS_00007045	XLOC_005433	Sscle02g013970	Chr_02	830604	834188	PF16293.4	zf-C2H2_9	isoform4
TCONS_00007049	XLOC_005436	Sscle02g014080	Chr_02	874998	876545	NA	NA	isoform1
TCONS_00007050	XLOC_005436	Sscle02g014080	Chr_02	874998	876545	PF05832.11	DUF846	isoform2
TCONS_00007050	XLOC_005436	Sscle02g014080	Chr_02	874998	876545	PF17608.1	DUF5504	isoform2
TCONS_00006377	XLOC_004943	Sscle02g014240	Chr_02	915231	923612	PF11846.7	Wzy_C_2	isoform1
TCONS_00006377	XLOC_004943	Sscle02g014240	Chr_02	915231	923612	PF13176.5	TPR_7	isoform1
TCONS_00006377	XLOC_004943	Sscle02g014240	Chr_02	915231	923612	PF13424.5	TPR_12	isoform1
TCONS_00006377	XLOC_004943	Sscle02g014240	Chr_02	915231	923612	PF13428.5	TPR_14	isoform1
TCONS_00006377	XLOC_004943	Sscle02g014240	Chr_02	915231	923612	PF14559.5	TPR_19	isoform1
TCONS_00006377	XLOC_004943	Sscle02g014240	Chr_02	915231	923612	PF15028.5	PTCRA	isoform1
TCONS_00006377	XLOC_004943	Sscle02g014240	Chr_02	915231	923612	PF16068.4	DUF4810	isoform1
TCONS_00006378	XLOC_004943	Sscle02g014240	Chr_02	915231	923612	PF04420.13	CHD5	isoform2
TCONS_00006378	XLOC_004943	Sscle02g014240	Chr_02	915231	923612	PF05843.13	Suf	isoform2
TCONS_00006378	XLOC_004943	Sscle02g014240	Chr_02	915231	923612	PF13176.5	TPR_7	isoform2
TCONS_00006378	XLOC_004943	Sscle02g014240	Chr_02	915231	923612	PF13428.5	TPR_14	isoform2
TCONS_00006378	XLOC_004943	Sscle02g014240	Chr_02	915231	923612	PF14559.5	TPR_19	isoform2
TCONS_00006378	XLOC_004943	Sscle02g014240	Chr_02	915231	923612	PF16068.4	DUF4810	isoform2
TCONS_00007075	XLOC_005454	Sscle02g014370	Chr_02	978913	984378	PF10428.8	SOG2	isoform1
TCONS_00007076	XLOC_005454	Sscle02g014370	Chr_02	978913	984378	PF10428.8	SOG2	isoform2
TCONS_00007077	XLOC_005454	Sscle02g014370	Chr_02	978913	984378	PF09786.8	CytochromB561_N	isoform3
TCONS_00007078	XLOC_005454	Sscle02g014370	Chr_02	978913	984378	PF09786.8	CytochromB561_N	isoform4
TCONS_00007079	XLOC_005454	Sscle02g014370	Chr_02	978913	984378	PF10428.8	SOG2	isoform5
TCONS_00006389	XLOC_004951	Sscle02g014500	Chr_02	1026438	1033551	PF01145.24	Band_7	isoform1
TCONS_00006389	XLOC_004951	Sscle02g014500	Chr_02	1026438	1033551	PF05061.12	Pox_A11	isoform1
TCONS_00006389	XLOC_004951	Sscle02g014500	Chr_02	1026438	1033551	PF13421.5	Band_7_1	isoform1
TCONS_00006389	XLOC_004951	Sscle02g014500	Chr_02	1026438	1033551	PF16200.4	Band_7_C	isoform1
TCONS_00006390	XLOC_004951	Sscle02g014500	Chr_02	1026438	1033551	PF01015.17	Ribosomal_S3Ae	isoform2
TCONS_00006390	XLOC_004951	Sscle02g014500	Chr_02	1026438	1033551	PF01145.24	Band_7	isoform2
TCONS_00006390	XLOC_004951	Sscle02g014500	Chr_02	1026438	1033551	PF05061.12	Pox_A11	isoform2
TCONS_00006390	XLOC_004951	Sscle02g014500	Chr_02	1026438	1033551	PF13421.5	Band_7_1	isoform2
TCONS_00006390	XLOC_004951	Sscle02g014500	Chr_02	1026438	1033551	PF16200.4	Band_7_C	isoform2
TCONS_00006411	XLOC_004965	Sscle02g014830	Chr_02	1117167	1118487	PF01997.15	Translin	isoform1
TCONS_00006412	XLOC_004965	Sscle02g014830	Chr_02	1117167	1118487	PF01997.15	Translin	isoform2
TCONS_00006412	XLOC_004965	Sscle02g014830	Chr_02	1117167	1118487	PF17119.4	MMU163	isoform2
TCONS_00006471	XLOC_005008	Sscle02g015770	Chr_02	1448673	1452452	NA	NA	isoform1
TCONS_00006472	XLOC_005008	Sscle02g015770	Chr_02	1448673	1452452	PF00561.19	Abhydrolase_1	isoform2
TCONS_00006472	XLOC_005008	Sscle02g015770	Chr_02	1448673	1452452	PF02129.17	Peptidase_S15	isoform2
TCONS_00006472	XLOC_005008	Sscle02g015770	Chr_02	1448673	1452452	PF12146.7	Hydrolase_4	isoform2
TCONS_00006473	XLOC_005008	Sscle02g015770	Chr_02	1448673	1452452	NA	NA	isoform3
TCONS_00006478	XLOC_005012	Sscle02g015860	Chr_02	1471197	1473541	PF08532.9	Glyco_hydro_42M	isoform1
TCONS_00006478	XLOC_005012	Sscle02g015860	Chr_02	1471197	1473541	PF16657.4	Malt_amylase_C	isoform1
TCONS_00006478	XLOC_005012	Sscle02g015860	Chr_02	1471197	1473541	PF17132.3	Glyco_hydro_106	isoform1
TCONS_00006479	XLOC_005012	Sscle02g015860	Chr_02	1471197	1473541	PF07550.10	DUF1533	isoform2
TCONS_00006479	XLOC_005012	Sscle02g015860	Chr_02	1471197	1473541	PF08532.9	Glyco_hydro_42M	isoform2
TCONS_00006479	XLOC_005012	Sscle02g015860	Chr_02	1471197	1473541	PF16657.4	Malt_amylase_C	isoform2
TCONS_00006479	XLOC_005012	Sscle02g015860	Chr_02	1471197	1473541	PF17132.3	Glyco_hydro_106	isoform2
TCONS_00006537	XLOC_005055	Sscle02g016710	Chr_02	1776013	1779885	PF04145.14	Ctr	isoform1
TCONS_00006537	XLOC_005055	Sscle02g016710	Chr_02	1776013	1779885	PF04932.14	Wzy_C	isoform1
TCONS_00006537	XLOC_005055	Sscle02g016710	Chr_02	1776013	1779885	PF09902.8	DUF2129	isoform1
TCONS_00006537	XLOC_005055	Sscle02g016710	Chr_02	1776013	1779885	PF14927.5	Neurensin	isoform1
TCONS_00006537	XLOC_005055	Sscle02g016710	Chr_02	1776013	1779885	PF16185.4	MTABC_N	isoform1
TCONS_00006538	XLOC_005055	Sscle02g016710	Chr_02	1776013	1779885	PF01292.19	Ni_hydr_CYTB	isoform2
TCONS_00006538	XLOC_005055	Sscle02g016710	Chr_02	1776013	1779885	PF04145.14	Ctr	isoform2
TCONS_00006538	XLOC_005055	Sscle02g016710	Chr_02	1776013	1779885	PF04932.14	Wzy_C	isoform2
TCONS_00006538	XLOC_005055	Sscle02g016710	Chr_02	1776013	1779885	PF14927.5	Neurensin	isoform2
TCONS_00006538	XLOC_005055	Sscle02g016710	Chr_02	1776013	1779885	PF16185.4	MTABC_N	isoform2
TCONS_00006560	XLOC_005071	Sscle02g017030	Chr_02	1857476	1861431	NA	NA	isoform1
TCONS_00007258	XLOC_005582	Sscle02g017030	Chr_02	1857476	1861431	PF01042.20	Ribonuc_L-PSP	isoform2
TCONS_00007258	XLOC_005582	Sscle02g017030	Chr_02	1857476	1861431	PF01902.16	Diphthami_syn_2	isoform2
TCONS_00007258	XLOC_005582	Sscle02g017030	Chr_02	1857476	1861431	PF02568.13	ThiI	isoform2
TCONS_00007278	XLOC_005599	Sscle02g017420	Chr_02	1986733	1988026	NA	NA	isoform1
TCONS_00007279	XLOC_005599	Sscle02g017420	Chr_02	1986733	1988026	PF08386.9	Abhydrolase_4	isoform2
TCONS_00007288	XLOC_005608	Sscle02g017590	Chr_02	2057976	2061862	PF00172.17	Zn_clus	isoform1
TCONS_00007288	XLOC_005608	Sscle02g017590	Chr_02	2057976	2061862	PF04082.17	Fungal_trans	isoform1
TCONS_00007289	XLOC_005608	Sscle02g017590	Chr_02	2057976	2061862	PF04082.17	Fungal_trans	isoform2
TCONS_00007289	XLOC_005608	Sscle02g017590	Chr_02	2057976	2061862	PF10267.8	Tmemb_cc2	isoform2
TCONS_00007307	XLOC_005624	Sscle02g017880	Chr_02	2169198	2170851	NA	NA	isoform1
TCONS_00007308	XLOC_005624	Sscle02g017880	Chr_02	2169198	2170851	PF00096.25	zf-C2H2	isoform2
TCONS_00007308	XLOC_005624	Sscle02g017880	Chr_02	2169198	2170851	PF13894.5	zf-C2H2_4	isoform2
TCONS_00007308	XLOC_005624	Sscle02g017880	Chr_02	2169198	2170851	PF16159.4	FOXP-CC	isoform2
TCONS_00006703	XLOC_005177	Sscle02g019090	Chr_02	2586018	2588333	NA	NA	isoform1
TCONS_00006704	XLOC_005177	Sscle02g019090	Chr_02	2586018	2588333	NA	NA	isoform2
TCONS_00007384	XLOC_005680	Sscle02g019090	Chr_02	2586018	2588333	PF08935.9	VP4_2	isoform3
TCONS_00007384	XLOC_005680	Sscle02g019090	Chr_02	2586018	2588333	PF14975.5	DUF4512	isoform3
TCONS_00007429	XLOC_005713	Sscle02g019570	Chr_02	2725740	2727459	PF00067.21	p450	isoform1
TCONS_00007430	XLOC_005713	Sscle02g019570	Chr_02	2725740	2727459	NA	NA	isoform2
TCONS_00006755	XLOC_005220	Sscle02g020270	Chr_02	2961571	2963703	PF00505.18	HMG_box	isoform1
TCONS_00007482	XLOC_005750	Sscle02g020270	Chr_02	2961571	2963703	PF04769.11	MATalpha_HMGbox	isoform2
TCONS_00007490	XLOC_005755	Sscle02g020360	Chr_02	2981983	2986071	PF01253.21	SUI1	isoform1
TCONS_00007490	XLOC_005755	Sscle02g020360	Chr_02	2981983	2986071	PF04461.12	DUF520	isoform1
TCONS_00006760	XLOC_005224	Sscle02g020360	Chr_02	2981983	2986071	PF12326.7	EOS1	isoform1
TCONS_00006761	XLOC_005224	Sscle02g020360	Chr_02	2981983	2986071	NA	NA	isoform2
TCONS_00006762	XLOC_005224	Sscle02g020360	Chr_02	2981983	2986071	PF12326.7	EOS1	isoform3
TCONS_00007491	XLOC_005756	Sscle02g020370	Chr_02	2986919	2988130	PF03669.12	UPF0139	isoform1
TCONS_00007492	XLOC_005756	Sscle02g020370	Chr_02	2986919	2988130	NA	NA	isoform2
TCONS_00006770	XLOC_005229	Sscle02g020500	Chr_02	3042992	3048256	PF00249.30	Myb_DNA-binding	isoform1
TCONS_00006770	XLOC_005229	Sscle02g020500	Chr_02	3042992	3048256	PF13921.5	Myb_DNA-bind_6	isoform1
TCONS_00006771	XLOC_005229	Sscle02g020500	Chr_02	3042992	3048256	PF00249.30	Myb_DNA-binding	isoform2
TCONS_00006771	XLOC_005229	Sscle02g020500	Chr_02	3042992	3048256	PF09111.9	SLIDE	isoform2
TCONS_00006771	XLOC_005229	Sscle02g020500	Chr_02	3042992	3048256	PF09420.9	Nop16	isoform2
TCONS_00006771	XLOC_005229	Sscle02g020500	Chr_02	3042992	3048256	PF13921.5	Myb_DNA-bind_6	isoform2
TCONS_00006771	XLOC_005229	Sscle02g020500	Chr_02	3042992	3048256	PF16282.4	SANT_DAMP1_like	isoform2
TCONS_00007551	XLOC_005796	Sscle02g021250	Chr_02	3317399	3323993	PF00109.25	ketoacyl-synt	isoform1
TCONS_00007551	XLOC_005796	Sscle02g021250	Chr_02	3317399	3323993	PF01648.19	ACPS	isoform1
TCONS_00007552	XLOC_005796	Sscle02g021250	Chr_02	3317399	3323993	PF02801.21	Ketoacyl-synt_C	isoform2
TCONS_00007552	XLOC_005796	Sscle02g021250	Chr_02	3317399	3323993	PF04156.13	IncA	isoform2
TCONS_00007552	XLOC_005796	Sscle02g021250	Chr_02	3317399	3323993	PF08659.9	KR	isoform2
TCONS_00006829	XLOC_005274	Sscle02g021300	Chr_02	3341542	3349615	PF00022.18	Actin	isoform1
TCONS_00006830	XLOC_005274	Sscle02g021300	Chr_02	3341542	3349615	NA	NA	isoform2
TCONS_00006883	XLOC_005317	Sscle02g022130	Chr_02	3664256	3665193	PF01965.23	DJ-1_PfpI	isoform1
TCONS_00007602	XLOC_005840	Sscle02g022130	Chr_02	3664256	3665193	NA	NA	isoform2
TCONS_00008271	XLOC_006323	Sscle03g022260	Chr_03	17597	18349	PF05676.12	NDUF_B7	isoform1
TCONS_00008272	XLOC_006323	Sscle03g022260	Chr_03	17597	18349	NA	NA	isoform2
TCONS_00007645	XLOC_005870	Sscle03g022630	Chr_03	143548	146329	PF00158.25	Sigma54_activat	isoform1
TCONS_00007645	XLOC_005870	Sscle03g022630	Chr_03	143548	146329	PF00493.22	MCM	isoform1
TCONS_00007645	XLOC_005870	Sscle03g022630	Chr_03	143548	146329	PF01078.20	Mg_chelatase	isoform1
TCONS_00007645	XLOC_005870	Sscle03g022630	Chr_03	143548	146329	PF07726.10	AAA_3	isoform1
TCONS_00007645	XLOC_005870	Sscle03g022630	Chr_03	143548	146329	PF07728.13	AAA_5	isoform1
TCONS_00007645	XLOC_005870	Sscle03g022630	Chr_03	143548	146329	PF12619.7	MCM2_N	isoform1
TCONS_00007645	XLOC_005870	Sscle03g022630	Chr_03	143548	146329	PF14551.5	MCM_N	isoform1
TCONS_00007645	XLOC_005870	Sscle03g022630	Chr_03	143548	146329	PF17207.2	MCM_OB	isoform1
TCONS_00008297	XLOC_006342	Sscle03g022630	Chr_03	143548	146329	NA	NA	isoform2
TCONS_00007668	XLOC_005887	Sscle03g023040	Chr_03	276288	278058	NA	NA	isoform1
TCONS_00008325	XLOC_006365	Sscle03g023040	Chr_03	276288	278058	PF04427.17	Brix	isoform2
TCONS_00008364	XLOC_006399	Sscle03g023700	Chr_03	490137	491261	PF00430.17	ATP-synt_B	isoform1
TCONS_00008364	XLOC_006399	Sscle03g023700	Chr_03	490137	491261	PF03179.14	V-ATPase_G	isoform1
TCONS_00008364	XLOC_006399	Sscle03g023700	Chr_03	490137	491261	PF08873.10	DUF1834	isoform1
TCONS_00008364	XLOC_006399	Sscle03g023700	Chr_03	490137	491261	PF13175.5	AAA_15	isoform1
TCONS_00008365	XLOC_006399	Sscle03g023700	Chr_03	490137	491261	NA	NA	isoform2
TCONS_00007713	XLOC_005921	Sscle03g023790	Chr_03	523710	527491	NA	NA	isoform1
TCONS_00008377	XLOC_006407	Sscle03g023790	Chr_03	523710	527491	PF02453.16	Reticulon	isoform2
TCONS_00008377	XLOC_006407	Sscle03g023790	Chr_03	523710	527491	PF04842.11	DUF639	isoform2
TCONS_00008377	XLOC_006407	Sscle03g023790	Chr_03	523710	527491	PF06398.10	Pex24p	isoform2
TCONS_00008377	XLOC_006407	Sscle03g023790	Chr_03	523710	527491	PF11696.7	DUF3292	isoform2
TCONS_00008377	XLOC_006407	Sscle03g023790	Chr_03	523710	527491	PF14340.5	DUF4395	isoform2
TCONS_00008378	XLOC_006407	Sscle03g023790	Chr_03	523710	527491	PF02453.16	Reticulon	isoform3
TCONS_00008378	XLOC_006407	Sscle03g023790	Chr_03	523710	527491	PF04842.11	DUF639	isoform3
TCONS_00008378	XLOC_006407	Sscle03g023790	Chr_03	523710	527491	PF06398.10	Pex24p	isoform3
TCONS_00008378	XLOC_006407	Sscle03g023790	Chr_03	523710	527491	PF11696.7	DUF3292	isoform3
TCONS_00008378	XLOC_006407	Sscle03g023790	Chr_03	523710	527491	PF14340.5	DUF4395	isoform3
TCONS_00008423	XLOC_006438	Sscle03g024500	Chr_03	810624	811407	NA	NA	isoform1
TCONS_00008424	XLOC_006438	Sscle03g024500	Chr_03	810624	811407	PF11098.7	Chlorosome_CsmC	isoform2
TCONS_00008452	XLOC_006465	Sscle03g024870	Chr_03	906368	908202	PF11544.7	Spc42p	isoform1
TCONS_00008453	XLOC_006465	Sscle03g024870	Chr_03	906368	908202	PF10969.7	DUF2771	isoform2
TCONS_00008453	XLOC_006465	Sscle03g024870	Chr_03	906368	908202	PF11544.7	Spc42p	isoform2
TCONS_00008454	XLOC_006465	Sscle03g024870	Chr_03	906368	908202	PF11544.7	Spc42p	isoform3
TCONS_00008481	XLOC_006489	Sscle03g025380	Chr_03	1098322	1100069	PF05891.11	Methyltransf_PK	isoform1
TCONS_00008481	XLOC_006489	Sscle03g025380	Chr_03	1098322	1100069	PF17145.3	DUF5119	isoform1
TCONS_00008482	XLOC_006489	Sscle03g025380	Chr_03	1098322	1100069	PF00891.17	Methyltransf_2	isoform2
TCONS_00008482	XLOC_006489	Sscle03g025380	Chr_03	1098322	1100069	PF02353.19	CMAS	isoform2
TCONS_00008482	XLOC_006489	Sscle03g025380	Chr_03	1098322	1100069	PF05891.11	Methyltransf_PK	isoform2
TCONS_00008482	XLOC_006489	Sscle03g025380	Chr_03	1098322	1100069	PF08241.11	Methyltransf_11	isoform2
TCONS_00008482	XLOC_006489	Sscle03g025380	Chr_03	1098322	1100069	PF08242.11	Methyltransf_12	isoform2
TCONS_00008482	XLOC_006489	Sscle03g025380	Chr_03	1098322	1100069	PF13489.5	Methyltransf_23	isoform2
TCONS_00008482	XLOC_006489	Sscle03g025380	Chr_03	1098322	1100069	PF13649.5	Methyltransf_25	isoform2
TCONS_00008535	XLOC_006532	Sscle03g026280	Chr_03	1379862	1386270	PF00172.17	Zn_clus	isoform1
TCONS_00008535	XLOC_006532	Sscle03g026280	Chr_03	1379862	1386270	PF05393.10	Hum_adeno_E3A	isoform1
TCONS_00008535	XLOC_006532	Sscle03g026280	Chr_03	1379862	1386270	PF07690.15	MFS_1	isoform1
TCONS_00008535	XLOC_006532	Sscle03g026280	Chr_03	1379862	1386270	PF08006.10	DUF1700	isoform1
TCONS_00008535	XLOC_006532	Sscle03g026280	Chr_03	1379862	1386270	PF14960.5	ATP_synth_reg	isoform1
TCONS_00008536	XLOC_006532	Sscle03g026280	Chr_03	1379862	1386270	PF00172.17	Zn_clus	isoform2
TCONS_00008536	XLOC_006532	Sscle03g026280	Chr_03	1379862	1386270	PF04082.17	Fungal_trans	isoform2
TCONS_00008536	XLOC_006532	Sscle03g026280	Chr_03	1379862	1386270	PF05393.10	Hum_adeno_E3A	isoform2
TCONS_00008536	XLOC_006532	Sscle03g026280	Chr_03	1379862	1386270	PF07690.15	MFS_1	isoform2
TCONS_00008536	XLOC_006532	Sscle03g026280	Chr_03	1379862	1386270	PF08006.10	DUF1700	isoform2
TCONS_00008536	XLOC_006532	Sscle03g026280	Chr_03	1379862	1386270	PF14960.5	ATP_synth_reg	isoform2
TCONS_00008537	XLOC_006532	Sscle03g026280	Chr_03	1379862	1386270	PF00172.17	Zn_clus	isoform3
TCONS_00007881	XLOC_006039	Sscle03g026300	Chr_03	1387521	1388378	NA	NA	isoform1
TCONS_00008539	XLOC_006533	Sscle03g026300	Chr_03	1387521	1388378	PF00687.20	Ribosomal_L1	isoform2
TCONS_00008050	XLOC_006168	Sscle03g028900	Chr_03	2230900	2237248	PF00004.28	AAA	isoform1
TCONS_00008050	XLOC_006168	Sscle03g028900	Chr_03	2230900	2237248	PF00406.21	ADK	isoform1
TCONS_00008050	XLOC_006168	Sscle03g028900	Chr_03	2230900	2237248	PF00448.21	SRP54	isoform1
TCONS_00008050	XLOC_006168	Sscle03g028900	Chr_03	2230900	2237248	PF00910.21	RNA_helicase	isoform1
TCONS_00008050	XLOC_006168	Sscle03g028900	Chr_03	2230900	2237248	PF01202.21	SKI	isoform1
TCONS_00008050	XLOC_006168	Sscle03g028900	Chr_03	2230900	2237248	PF01443.17	Viral_helicase1	isoform1
TCONS_00008050	XLOC_006168	Sscle03g028900	Chr_03	2230900	2237248	PF01712.18	dNK	isoform1
TCONS_00008050	XLOC_006168	Sscle03g028900	Chr_03	2230900	2237248	PF02223.16	Thymidylate_kin	isoform1
TCONS_00008050	XLOC_006168	Sscle03g028900	Chr_03	2230900	2237248	PF03029.16	ATP_bind_1	isoform1
TCONS_00008050	XLOC_006168	Sscle03g028900	Chr_03	2230900	2237248	PF03266.14	NTPase_1	isoform1
TCONS_00008050	XLOC_006168	Sscle03g028900	Chr_03	2230900	2237248	PF03308.15	ArgK	isoform1
TCONS_00008050	XLOC_006168	Sscle03g028900	Chr_03	2230900	2237248	PF05729.11	NACHT	isoform1
TCONS_00008050	XLOC_006168	Sscle03g028900	Chr_03	2230900	2237248	PF07728.13	AAA_5	isoform1
TCONS_00008050	XLOC_006168	Sscle03g028900	Chr_03	2230900	2237248	PF08433.9	KTI12	isoform1
TCONS_00008050	XLOC_006168	Sscle03g028900	Chr_03	2230900	2237248	PF13173.5	AAA_14	isoform1
TCONS_00008050	XLOC_006168	Sscle03g028900	Chr_03	2230900	2237248	PF13189.5	Cytidylate_kin2	isoform1
TCONS_00008050	XLOC_006168	Sscle03g028900	Chr_03	2230900	2237248	PF13191.5	AAA_16	isoform1
TCONS_00008050	XLOC_006168	Sscle03g028900	Chr_03	2230900	2237248	PF13207.5	AAA_17	isoform1
TCONS_00008050	XLOC_006168	Sscle03g028900	Chr_03	2230900	2237248	PF13238.5	AAA_18	isoform1
TCONS_00008050	XLOC_006168	Sscle03g028900	Chr_03	2230900	2237248	PF13245.5	AAA_19	isoform1
TCONS_00008050	XLOC_006168	Sscle03g028900	Chr_03	2230900	2237248	PF13401.5	AAA_22	isoform1
TCONS_00008050	XLOC_006168	Sscle03g028900	Chr_03	2230900	2237248	PF13479.5	AAA_24	isoform1
TCONS_00008050	XLOC_006168	Sscle03g028900	Chr_03	2230900	2237248	PF13521.5	AAA_28	isoform1
TCONS_00008050	XLOC_006168	Sscle03g028900	Chr_03	2230900	2237248	PF13604.5	AAA_30	isoform1
TCONS_00008050	XLOC_006168	Sscle03g028900	Chr_03	2230900	2237248	PF13671.5	AAA_33	isoform1
TCONS_00008050	XLOC_006168	Sscle03g028900	Chr_03	2230900	2237248	PF16561.4	AMPK1_CBM	isoform1
TCONS_00008050	XLOC_006168	Sscle03g028900	Chr_03	2230900	2237248	PF17213.2	Hydin_ADK	isoform1
TCONS_00008051	XLOC_006168	Sscle03g028900	Chr_03	2230900	2237248	PF04739.14	AMPKBI	isoform2
TCONS_00008087	XLOC_006193	Sscle03g029450	Chr_03	2421394	2423834	NA	NA	isoform1
TCONS_00008752	XLOC_006688	Sscle03g029450	Chr_03	2421394	2423834	PF00012.19	HSP70	isoform2
TCONS_00008752	XLOC_006688	Sscle03g029450	Chr_03	2421394	2423834	PF01346.17	FKBP_N	isoform2
TCONS_00008752	XLOC_006688	Sscle03g029450	Chr_03	2421394	2423834	PF01968.17	Hydantoinase_A	isoform2
TCONS_00008752	XLOC_006688	Sscle03g029450	Chr_03	2421394	2423834	PF02782.15	FGGY_C	isoform2
TCONS_00008752	XLOC_006688	Sscle03g029450	Chr_03	2421394	2423834	PF06406.10	StbA	isoform2
TCONS_00008752	XLOC_006688	Sscle03g029450	Chr_03	2421394	2423834	PF06723.12	MreB_Mbl	isoform2
TCONS_00008752	XLOC_006688	Sscle03g029450	Chr_03	2421394	2423834	PF14450.5	FtsA	isoform2
TCONS_00008108	XLOC_006207	Sscle03g029790	Chr_03	2539196	2543860	NA	NA	isoform1
TCONS_00008109	XLOC_006207	Sscle03g029790	Chr_03	2539196	2543860	NA	NA	isoform2
TCONS_00008110	XLOC_006207	Sscle03g029790	Chr_03	2539196	2543860	PF01488.19	Shikimate_DH	isoform3
TCONS_00008110	XLOC_006207	Sscle03g029790	Chr_03	2539196	2543860	PF02153.16	PDH	isoform3
TCONS_00008110	XLOC_006207	Sscle03g029790	Chr_03	2539196	2543860	PF02254.17	TrkA_N	isoform3
TCONS_00008110	XLOC_006207	Sscle03g029790	Chr_03	2539196	2543860	PF02558.15	ApbA	isoform3
TCONS_00008110	XLOC_006207	Sscle03g029790	Chr_03	2539196	2543860	PF02737.17	3HCDH_N	isoform3
TCONS_00008110	XLOC_006207	Sscle03g029790	Chr_03	2539196	2543860	PF02826.18	2-Hacid_dh_C	isoform3
TCONS_00008110	XLOC_006207	Sscle03g029790	Chr_03	2539196	2543860	PF03446.14	NAD_binding_2	isoform3
TCONS_00008110	XLOC_006207	Sscle03g029790	Chr_03	2539196	2543860	PF03807.16	F420_oxidored	isoform3
TCONS_00008110	XLOC_006207	Sscle03g029790	Chr_03	2539196	2543860	PF13478.5	XdhC_C	isoform3
TCONS_00008124	XLOC_006212	Sscle03g029880	Chr_03	2591482	2594805	PF00270.28	DEAD	isoform1
TCONS_00008124	XLOC_006212	Sscle03g029880	Chr_03	2591482	2594805	PF00271.30	Helicase_C	isoform1
TCONS_00008124	XLOC_006212	Sscle03g029880	Chr_03	2591482	2594805	PF04851.14	ResIII	isoform1
TCONS_00008124	XLOC_006212	Sscle03g029880	Chr_03	2591482	2594805	PF06862.11	UTP25	isoform1
TCONS_00008124	XLOC_006212	Sscle03g029880	Chr_03	2591482	2594805	PF13245.5	AAA_19	isoform1
TCONS_00008124	XLOC_006212	Sscle03g029880	Chr_03	2591482	2594805	PF13307.5	Helicase_C_2	isoform1
TCONS_00008124	XLOC_006212	Sscle03g029880	Chr_03	2591482	2594805	PF17269.1	DUF5335	isoform1
TCONS_00008125	XLOC_006212	Sscle03g029880	Chr_03	2591482	2594805	PF00270.28	DEAD	isoform2
TCONS_00008125	XLOC_006212	Sscle03g029880	Chr_03	2591482	2594805	PF00271.30	Helicase_C	isoform2
TCONS_00008125	XLOC_006212	Sscle03g029880	Chr_03	2591482	2594805	PF04851.14	ResIII	isoform2
TCONS_00008125	XLOC_006212	Sscle03g029880	Chr_03	2591482	2594805	PF06862.11	UTP25	isoform2
TCONS_00008125	XLOC_006212	Sscle03g029880	Chr_03	2591482	2594805	PF13245.5	AAA_19	isoform2
TCONS_00008125	XLOC_006212	Sscle03g029880	Chr_03	2591482	2594805	PF13307.5	Helicase_C_2	isoform2
TCONS_00008125	XLOC_006212	Sscle03g029880	Chr_03	2591482	2594805	PF17269.1	DUF5335	isoform2
TCONS_00008126	XLOC_006212	Sscle03g029880	Chr_03	2591482	2594805	PF00270.28	DEAD	isoform3
TCONS_00008126	XLOC_006212	Sscle03g029880	Chr_03	2591482	2594805	PF00271.30	Helicase_C	isoform3
TCONS_00008126	XLOC_006212	Sscle03g029880	Chr_03	2591482	2594805	PF04851.14	ResIII	isoform3
TCONS_00008126	XLOC_006212	Sscle03g029880	Chr_03	2591482	2594805	PF06862.11	UTP25	isoform3
TCONS_00008126	XLOC_006212	Sscle03g029880	Chr_03	2591482	2594805	PF13245.5	AAA_19	isoform3
TCONS_00008126	XLOC_006212	Sscle03g029880	Chr_03	2591482	2594805	PF13307.5	Helicase_C_2	isoform3
TCONS_00008126	XLOC_006212	Sscle03g029880	Chr_03	2591482	2594805	PF17269.1	DUF5335	isoform3
TCONS_00008787	XLOC_006712	Sscle03g029880	Chr_03	2591482	2594805	NA	NA	isoform4
TCONS_00008807	XLOC_006728	Sscle03g030170	Chr_03	2685410	2688731	PF06999.11	Suc_Fer-like	isoform1
TCONS_00008808	XLOC_006728	Sscle03g030170	Chr_03	2685410	2688731	NA	NA	isoform2
TCONS_00008153	XLOC_006233	Sscle03g030290	Chr_03	2716187	2719672	PF01490.17	Aa_trans	isoform1
TCONS_00008153	XLOC_006233	Sscle03g030290	Chr_03	2716187	2719672	PF03222.12	Trp_Tyr_perm	isoform1
TCONS_00008813	XLOC_006732	Sscle03g030290	Chr_03	2716187	2719672	NA	NA	isoform2
TCONS_00008159	XLOC_006239	Sscle03g030410	Chr_03	2759513	2761161	NA	NA	isoform1
TCONS_00008160	XLOC_006239	Sscle03g030410	Chr_03	2759513	2761161	PF00327.19	Ribosomal_L30	isoform2
TCONS_00008160	XLOC_006239	Sscle03g030410	Chr_03	2759513	2761161	PF08079.11	Ribosomal_L30_N	isoform2
TCONS_00008175	XLOC_006249	Sscle03g030670	Chr_03	2882278	2885886	PF01694.21	Rhomboid	isoform1
TCONS_00008175	XLOC_006249	Sscle03g030670	Chr_03	2882278	2885886	PF04511.14	DER1	isoform1
TCONS_00008176	XLOC_006249	Sscle03g030670	Chr_03	2882278	2885886	PF04511.14	DER1	isoform2
TCONS_00008176	XLOC_006249	Sscle03g030670	Chr_03	2882278	2885886	PF04511.14	DER1	isoform2
TCONS_00008176	XLOC_006249	Sscle03g030670	Chr_03	2882278	2885886	PF06143.10	Baculo_11_kDa	isoform2
TCONS_00008177	XLOC_006249	Sscle03g030670	Chr_03	2882278	2885886	PF04511.14	DER1	isoform3
TCONS_00008178	XLOC_006249	Sscle03g030670	Chr_03	2882278	2885886	PF01694.21	Rhomboid	isoform4
TCONS_00008178	XLOC_006249	Sscle03g030670	Chr_03	2882278	2885886	PF04511.14	DER1	isoform4
TCONS_00008870	XLOC_006781	Sscle03g031160	Chr_03	3068520	3072762	PF00069.24	Pkinase	isoform1
TCONS_00008870	XLOC_006781	Sscle03g031160	Chr_03	3068520	3072762	PF00428.18	Ribosomal_60s	isoform1
TCONS_00008870	XLOC_006781	Sscle03g031160	Chr_03	3068520	3072762	PF00956.17	NAP	isoform1
TCONS_00008870	XLOC_006781	Sscle03g031160	Chr_03	3068520	3072762	PF06293.13	Kdo	isoform1
TCONS_00008870	XLOC_006781	Sscle03g031160	Chr_03	3068520	3072762	PF07714.16	Pkinase_Tyr	isoform1
TCONS_00008870	XLOC_006781	Sscle03g031160	Chr_03	3068520	3072762	PF08311.11	Mad3_BUB1_I	isoform1
TCONS_00008870	XLOC_006781	Sscle03g031160	Chr_03	3068520	3072762	PF09073.9	BUD22	isoform1
TCONS_00008870	XLOC_006781	Sscle03g031160	Chr_03	3068520	3072762	PF17014.4	Mad3_BUB1_I_2	isoform1
TCONS_00008871	XLOC_006781	Sscle03g031160	Chr_03	3068520	3072762	PF00069.24	Pkinase	isoform2
TCONS_00008871	XLOC_006781	Sscle03g031160	Chr_03	3068520	3072762	PF00428.18	Ribosomal_60s	isoform2
TCONS_00008871	XLOC_006781	Sscle03g031160	Chr_03	3068520	3072762	PF06293.13	Kdo	isoform2
TCONS_00008871	XLOC_006781	Sscle03g031160	Chr_03	3068520	3072762	PF07714.16	Pkinase_Tyr	isoform2
TCONS_00008871	XLOC_006781	Sscle03g031160	Chr_03	3068520	3072762	PF08171.10	Mad3_BUB1_II	isoform2
TCONS_00008871	XLOC_006781	Sscle03g031160	Chr_03	3068520	3072762	PF08311.11	Mad3_BUB1_I	isoform2
TCONS_00008871	XLOC_006781	Sscle03g031160	Chr_03	3068520	3072762	PF15017.5	WRNPLPNID	isoform2
TCONS_00008871	XLOC_006781	Sscle03g031160	Chr_03	3068520	3072762	PF17014.4	Mad3_BUB1_I_2	isoform2
TCONS_00008215	XLOC_006280	Sscle03g031310	Chr_03	3127347	3128545	PF00170.20	bZIP_1	isoform1
TCONS_00008215	XLOC_006280	Sscle03g031310	Chr_03	3127347	3128545	PF00769.18	ERM	isoform1
TCONS_00008215	XLOC_006280	Sscle03g031310	Chr_03	3127347	3128545	PF01519.15	DUF16	isoform1
TCONS_00008215	XLOC_006280	Sscle03g031310	Chr_03	3127347	3128545	PF01544.17	CorA	isoform1
TCONS_00008215	XLOC_006280	Sscle03g031310	Chr_03	3127347	3128545	PF01895.18	PhoU	isoform1
TCONS_00008215	XLOC_006280	Sscle03g031310	Chr_03	3127347	3128545	PF02601.14	Exonuc_VII_L	isoform1
TCONS_00008215	XLOC_006280	Sscle03g031310	Chr_03	3127347	3128545	PF03127.13	GAT	isoform1
TCONS_00008215	XLOC_006280	Sscle03g031310	Chr_03	3127347	3128545	PF03148.13	Tektin	isoform1
TCONS_00008215	XLOC_006280	Sscle03g031310	Chr_03	3127347	3128545	PF03962.14	Mnd1	isoform1
TCONS_00008215	XLOC_006280	Sscle03g031310	Chr_03	3127347	3128545	PF04102.11	SlyX	isoform1
TCONS_00008215	XLOC_006280	Sscle03g031310	Chr_03	3127347	3128545	PF04111.11	APG6	isoform1
TCONS_00008215	XLOC_006280	Sscle03g031310	Chr_03	3127347	3128545	PF04156.13	IncA	isoform1
TCONS_00008215	XLOC_006280	Sscle03g031310	Chr_03	3127347	3128545	PF04375.13	HemX	isoform1
TCONS_00008215	XLOC_006280	Sscle03g031310	Chr_03	3127347	3128545	PF04420.13	CHD5	isoform1
TCONS_00008215	XLOC_006280	Sscle03g031310	Chr_03	3127347	3128545	PF04582.11	Reo_sigmaC	isoform1
TCONS_00008215	XLOC_006280	Sscle03g031310	Chr_03	3127347	3128545	PF04859.11	DUF641	isoform1
TCONS_00008215	XLOC_006280	Sscle03g031310	Chr_03	3127347	3128545	PF04977.14	DivIC	isoform1
TCONS_00008215	XLOC_006280	Sscle03g031310	Chr_03	3127347	3128545	PF05010.13	TACC	isoform1
TCONS_00008215	XLOC_006280	Sscle03g031310	Chr_03	3127347	3128545	PF05188.16	MutS_II	isoform1
TCONS_00008215	XLOC_006280	Sscle03g031310	Chr_03	3127347	3128545	PF05377.10	FlaC_arch	isoform1
TCONS_00008215	XLOC_006280	Sscle03g031310	Chr_03	3127347	3128545	PF05478.10	Prominin	isoform1
TCONS_00008215	XLOC_006280	Sscle03g031310	Chr_03	3127347	3128545	PF05597.10	Phasin	isoform1
TCONS_00008215	XLOC_006280	Sscle03g031310	Chr_03	3127347	3128545	PF06818.14	Fez1	isoform1
TCONS_00008215	XLOC_006280	Sscle03g031310	Chr_03	3127347	3128545	PF07106.12	TBPIP	isoform1
TCONS_00008215	XLOC_006280	Sscle03g031310	Chr_03	3127347	3128545	PF07195.11	FliD_C	isoform1
TCONS_00008215	XLOC_006280	Sscle03g031310	Chr_03	3127347	3128545	PF07323.11	DUF1465	isoform1
TCONS_00008215	XLOC_006280	Sscle03g031310	Chr_03	3127347	3128545	PF07544.12	Med9	isoform1
TCONS_00008215	XLOC_006280	Sscle03g031310	Chr_03	3127347	3128545	PF07851.12	TMPIT	isoform1
TCONS_00008215	XLOC_006280	Sscle03g031310	Chr_03	3127347	3128545	PF07889.11	DUF1664	isoform1
TCONS_00008215	XLOC_006280	Sscle03g031310	Chr_03	3127347	3128545	PF08317.10	Spc7	isoform1
TCONS_00008215	XLOC_006280	Sscle03g031310	Chr_03	3127347	3128545	PF08614.10	ATG16	isoform1
TCONS_00008215	XLOC_006280	Sscle03g031310	Chr_03	3127347	3128545	PF08647.10	BRE1	isoform1
TCONS_00008215	XLOC_006280	Sscle03g031310	Chr_03	3127347	3128545	PF08702.9	Fib_alpha	isoform1
TCONS_00008215	XLOC_006280	Sscle03g031310	Chr_03	3127347	3128545	PF09486.9	HrpB7	isoform1
TCONS_00008215	XLOC_006280	Sscle03g031310	Chr_03	3127347	3128545	PF10046.8	BLOC1_2	isoform1
TCONS_00008215	XLOC_006280	Sscle03g031310	Chr_03	3127347	3128545	PF10186.8	Atg14	isoform1
TCONS_00008215	XLOC_006280	Sscle03g031310	Chr_03	3127347	3128545	PF10241.8	KxDL	isoform1
TCONS_00008215	XLOC_006280	Sscle03g031310	Chr_03	3127347	3128545	PF10392.8	COG5	isoform1
TCONS_00008215	XLOC_006280	Sscle03g031310	Chr_03	3127347	3128545	PF10458.8	Val_tRNA-synt_C	isoform1
TCONS_00008215	XLOC_006280	Sscle03g031310	Chr_03	3127347	3128545	PF10779.8	XhlA	isoform1
TCONS_00008215	XLOC_006280	Sscle03g031310	Chr_03	3127347	3128545	PF10805.7	DUF2730	isoform1
TCONS_00008215	XLOC_006280	Sscle03g031310	Chr_03	3127347	3128545	PF11559.7	ADIP	isoform1
TCONS_00008215	XLOC_006280	Sscle03g031310	Chr_03	3127347	3128545	PF12325.7	TMF_TATA_bd	isoform1
TCONS_00008215	XLOC_006280	Sscle03g031310	Chr_03	3127347	3128545	PF12329.7	TMF_DNA_bd	isoform1
TCONS_00008215	XLOC_006280	Sscle03g031310	Chr_03	3127347	3128545	PF12718.6	Tropomyosin_1	isoform1
TCONS_00008215	XLOC_006280	Sscle03g031310	Chr_03	3127347	3128545	PF13863.5	DUF4200	isoform1
TCONS_00008215	XLOC_006280	Sscle03g031310	Chr_03	3127347	3128545	PF14056.5	DUF4250	isoform1
TCONS_00008215	XLOC_006280	Sscle03g031310	Chr_03	3127347	3128545	PF14362.5	DUF4407	isoform1
TCONS_00008215	XLOC_006280	Sscle03g031310	Chr_03	3127347	3128545	PF14662.5	KASH_CCD	isoform1
TCONS_00008215	XLOC_006280	Sscle03g031310	Chr_03	3127347	3128545	PF15070.5	GOLGA2L5	isoform1
TCONS_00008215	XLOC_006280	Sscle03g031310	Chr_03	3127347	3128545	PF15175.5	SPATA24	isoform1
TCONS_00008215	XLOC_006280	Sscle03g031310	Chr_03	3127347	3128545	PF15188.5	CCDC-167	isoform1
TCONS_00008215	XLOC_006280	Sscle03g031310	Chr_03	3127347	3128545	PF15294.5	Leu_zip	isoform1
TCONS_00008215	XLOC_006280	Sscle03g031310	Chr_03	3127347	3128545	PF15742.4	DUF4686	isoform1
TCONS_00008215	XLOC_006280	Sscle03g031310	Chr_03	3127347	3128545	PF15784.4	GPS2_interact	isoform1
TCONS_00008215	XLOC_006280	Sscle03g031310	Chr_03	3127347	3128545	PF15905.4	HMMR_N	isoform1
TCONS_00008215	XLOC_006280	Sscle03g031310	Chr_03	3127347	3128545	PF15917.4	PIEZO	isoform1
TCONS_00008215	XLOC_006280	Sscle03g031310	Chr_03	3127347	3128545	PF16740.4	SKA2	isoform1
TCONS_00008215	XLOC_006280	Sscle03g031310	Chr_03	3127347	3128545	PF16808.4	PKcGMP_CC	isoform1
TCONS_00008215	XLOC_006280	Sscle03g031310	Chr_03	3127347	3128545	PF16888.4	DUF5082	isoform1
TCONS_00008215	XLOC_006280	Sscle03g031310	Chr_03	3127347	3128545	PF17082.4	Spc29	isoform1
TCONS_00008215	XLOC_006280	Sscle03g031310	Chr_03	3127347	3128545	PF17258.1	DUF5324	isoform1
TCONS_00008216	XLOC_006280	Sscle03g031310	Chr_03	3127347	3128545	PF00170.20	bZIP_1	isoform2
TCONS_00008216	XLOC_006280	Sscle03g031310	Chr_03	3127347	3128545	PF00769.18	ERM	isoform2
TCONS_00008216	XLOC_006280	Sscle03g031310	Chr_03	3127347	3128545	PF01519.15	DUF16	isoform2
TCONS_00008216	XLOC_006280	Sscle03g031310	Chr_03	3127347	3128545	PF01895.18	PhoU	isoform2
TCONS_00008216	XLOC_006280	Sscle03g031310	Chr_03	3127347	3128545	PF02601.14	Exonuc_VII_L	isoform2
TCONS_00008216	XLOC_006280	Sscle03g031310	Chr_03	3127347	3128545	PF03148.13	Tektin	isoform2
TCONS_00008216	XLOC_006280	Sscle03g031310	Chr_03	3127347	3128545	PF03962.14	Mnd1	isoform2
TCONS_00008216	XLOC_006280	Sscle03g031310	Chr_03	3127347	3128545	PF04102.11	SlyX	isoform2
TCONS_00008216	XLOC_006280	Sscle03g031310	Chr_03	3127347	3128545	PF04111.11	APG6	isoform2
TCONS_00008216	XLOC_006280	Sscle03g031310	Chr_03	3127347	3128545	PF04156.13	IncA	isoform2
TCONS_00008216	XLOC_006280	Sscle03g031310	Chr_03	3127347	3128545	PF04375.13	HemX	isoform2
TCONS_00008216	XLOC_006280	Sscle03g031310	Chr_03	3127347	3128545	PF04420.13	CHD5	isoform2
TCONS_00008216	XLOC_006280	Sscle03g031310	Chr_03	3127347	3128545	PF04582.11	Reo_sigmaC	isoform2
TCONS_00008216	XLOC_006280	Sscle03g031310	Chr_03	3127347	3128545	PF04859.11	DUF641	isoform2
TCONS_00008216	XLOC_006280	Sscle03g031310	Chr_03	3127347	3128545	PF04977.14	DivIC	isoform2
TCONS_00008216	XLOC_006280	Sscle03g031310	Chr_03	3127347	3128545	PF05010.13	TACC	isoform2
TCONS_00008216	XLOC_006280	Sscle03g031310	Chr_03	3127347	3128545	PF05377.10	FlaC_arch	isoform2
TCONS_00008216	XLOC_006280	Sscle03g031310	Chr_03	3127347	3128545	PF06818.14	Fez1	isoform2
TCONS_00008216	XLOC_006280	Sscle03g031310	Chr_03	3127347	3128545	PF07106.12	TBPIP	isoform2
TCONS_00008216	XLOC_006280	Sscle03g031310	Chr_03	3127347	3128545	PF07323.11	DUF1465	isoform2
TCONS_00008216	XLOC_006280	Sscle03g031310	Chr_03	3127347	3128545	PF07544.12	Med9	isoform2
TCONS_00008216	XLOC_006280	Sscle03g031310	Chr_03	3127347	3128545	PF07889.11	DUF1664	isoform2
TCONS_00008216	XLOC_006280	Sscle03g031310	Chr_03	3127347	3128545	PF08317.10	Spc7	isoform2
TCONS_00008216	XLOC_006280	Sscle03g031310	Chr_03	3127347	3128545	PF08614.10	ATG16	isoform2
TCONS_00008216	XLOC_006280	Sscle03g031310	Chr_03	3127347	3128545	PF08647.10	BRE1	isoform2
TCONS_00008216	XLOC_006280	Sscle03g031310	Chr_03	3127347	3128545	PF08702.9	Fib_alpha	isoform2
TCONS_00008216	XLOC_006280	Sscle03g031310	Chr_03	3127347	3128545	PF09486.9	HrpB7	isoform2
TCONS_00008216	XLOC_006280	Sscle03g031310	Chr_03	3127347	3128545	PF10046.8	BLOC1_2	isoform2
TCONS_00008216	XLOC_006280	Sscle03g031310	Chr_03	3127347	3128545	PF10186.8	Atg14	isoform2
TCONS_00008216	XLOC_006280	Sscle03g031310	Chr_03	3127347	3128545	PF10392.8	COG5	isoform2
TCONS_00008216	XLOC_006280	Sscle03g031310	Chr_03	3127347	3128545	PF10458.8	Val_tRNA-synt_C	isoform2
TCONS_00008216	XLOC_006280	Sscle03g031310	Chr_03	3127347	3128545	PF10779.8	XhlA	isoform2
TCONS_00008216	XLOC_006280	Sscle03g031310	Chr_03	3127347	3128545	PF10805.7	DUF2730	isoform2
TCONS_00008216	XLOC_006280	Sscle03g031310	Chr_03	3127347	3128545	PF12325.7	TMF_TATA_bd	isoform2
TCONS_00008216	XLOC_006280	Sscle03g031310	Chr_03	3127347	3128545	PF12329.7	TMF_DNA_bd	isoform2
TCONS_00008216	XLOC_006280	Sscle03g031310	Chr_03	3127347	3128545	PF12718.6	Tropomyosin_1	isoform2
TCONS_00008216	XLOC_006280	Sscle03g031310	Chr_03	3127347	3128545	PF13863.5	DUF4200	isoform2
TCONS_00008216	XLOC_006280	Sscle03g031310	Chr_03	3127347	3128545	PF14056.5	DUF4250	isoform2
TCONS_00008216	XLOC_006280	Sscle03g031310	Chr_03	3127347	3128545	PF14362.5	DUF4407	isoform2
TCONS_00008216	XLOC_006280	Sscle03g031310	Chr_03	3127347	3128545	PF14662.5	KASH_CCD	isoform2
TCONS_00008216	XLOC_006280	Sscle03g031310	Chr_03	3127347	3128545	PF15070.5	GOLGA2L5	isoform2
TCONS_00008216	XLOC_006280	Sscle03g031310	Chr_03	3127347	3128545	PF15175.5	SPATA24	isoform2
TCONS_00008216	XLOC_006280	Sscle03g031310	Chr_03	3127347	3128545	PF15294.5	Leu_zip	isoform2
TCONS_00008216	XLOC_006280	Sscle03g031310	Chr_03	3127347	3128545	PF15742.4	DUF4686	isoform2
TCONS_00008216	XLOC_006280	Sscle03g031310	Chr_03	3127347	3128545	PF15784.4	GPS2_interact	isoform2
TCONS_00008216	XLOC_006280	Sscle03g031310	Chr_03	3127347	3128545	PF15917.4	PIEZO	isoform2
TCONS_00008216	XLOC_006280	Sscle03g031310	Chr_03	3127347	3128545	PF16046.4	FAM76	isoform2
TCONS_00008216	XLOC_006280	Sscle03g031310	Chr_03	3127347	3128545	PF16740.4	SKA2	isoform2
TCONS_00008216	XLOC_006280	Sscle03g031310	Chr_03	3127347	3128545	PF16808.4	PKcGMP_CC	isoform2
TCONS_00008883	XLOC_006792	Sscle03g031370	Chr_03	3142861	3147162	PF00400.31	WD40	isoform1
TCONS_00008883	XLOC_006792	Sscle03g031370	Chr_03	3142861	3147162	PF12894.6	ANAPC4_WD40	isoform1
TCONS_00008884	XLOC_006792	Sscle03g031370	Chr_03	3142861	3147162	PF00400.31	WD40	isoform2
TCONS_00008884	XLOC_006792	Sscle03g031370	Chr_03	3142861	3147162	PF12894.6	ANAPC4_WD40	isoform2
TCONS_00008885	XLOC_006792	Sscle03g031370	Chr_03	3142861	3147162	NA	NA	isoform3
TCONS_00008225	XLOC_006287	Sscle03g031460	Chr_03	3171090	3174408	PF01494.18	FAD_binding_3	isoform1
TCONS_00008225	XLOC_006287	Sscle03g031460	Chr_03	3171090	3174408	PF07976.11	Phe_hydrox_dim	isoform1
TCONS_00008225	XLOC_006287	Sscle03g031460	Chr_03	3171090	3174408	PF08491.9	SE	isoform1
TCONS_00008226	XLOC_006287	Sscle03g031460	Chr_03	3171090	3174408	PF01494.18	FAD_binding_3	isoform2
TCONS_00008226	XLOC_006287	Sscle03g031460	Chr_03	3171090	3174408	PF07976.11	Phe_hydrox_dim	isoform2
TCONS_00008226	XLOC_006287	Sscle03g031460	Chr_03	3171090	3174408	PF08491.9	SE	isoform2
TCONS_00008227	XLOC_006287	Sscle03g031460	Chr_03	3171090	3174408	PF01494.18	FAD_binding_3	isoform3
TCONS_00008227	XLOC_006287	Sscle03g031460	Chr_03	3171090	3174408	PF07976.11	Phe_hydrox_dim	isoform3
TCONS_00008227	XLOC_006287	Sscle03g031460	Chr_03	3171090	3174408	PF08491.9	SE	isoform3
TCONS_00008228	XLOC_006287	Sscle03g031460	Chr_03	3171090	3174408	PF01494.18	FAD_binding_3	isoform4
TCONS_00008228	XLOC_006287	Sscle03g031460	Chr_03	3171090	3174408	PF07976.11	Phe_hydrox_dim	isoform4
TCONS_00008228	XLOC_006287	Sscle03g031460	Chr_03	3171090	3174408	PF08491.9	SE	isoform4
TCONS_00008229	XLOC_006287	Sscle03g031460	Chr_03	3171090	3174408	PF00890.23	FAD_binding_2	isoform5
TCONS_00008229	XLOC_006287	Sscle03g031460	Chr_03	3171090	3174408	PF01134.21	GIDA	isoform5
TCONS_00008229	XLOC_006287	Sscle03g031460	Chr_03	3171090	3174408	PF01262.20	AlaDh_PNT_C	isoform5
TCONS_00008229	XLOC_006287	Sscle03g031460	Chr_03	3171090	3174408	PF01494.18	FAD_binding_3	isoform5
TCONS_00008229	XLOC_006287	Sscle03g031460	Chr_03	3171090	3174408	PF01946.16	Thi4	isoform5
TCONS_00008229	XLOC_006287	Sscle03g031460	Chr_03	3171090	3174408	PF03486.13	HI0933_like	isoform5
TCONS_00008229	XLOC_006287	Sscle03g031460	Chr_03	3171090	3174408	PF04820.13	Trp_halogenase	isoform5
TCONS_00008229	XLOC_006287	Sscle03g031460	Chr_03	3171090	3174408	PF05834.11	Lycopene_cycl	isoform5
TCONS_00008229	XLOC_006287	Sscle03g031460	Chr_03	3171090	3174408	PF07976.11	Phe_hydrox_dim	isoform5
TCONS_00008229	XLOC_006287	Sscle03g031460	Chr_03	3171090	3174408	PF07992.13	Pyr_redox_2	isoform5
TCONS_00008229	XLOC_006287	Sscle03g031460	Chr_03	3171090	3174408	PF08491.9	SE	isoform5
TCONS_00008229	XLOC_006287	Sscle03g031460	Chr_03	3171090	3174408	PF12831.6	FAD_oxidored	isoform5
TCONS_00008229	XLOC_006287	Sscle03g031460	Chr_03	3171090	3174408	PF13450.5	NAD_binding_8	isoform5
TCONS_00008229	XLOC_006287	Sscle03g031460	Chr_03	3171090	3174408	PF13738.5	Pyr_redox_3	isoform5
TCONS_00008259	XLOC_006312	Sscle03g031900	Chr_03	3318890	3322643	PF01601.15	Corona_S2	isoform1
TCONS_00008260	XLOC_006312	Sscle03g031900	Chr_03	3318890	3322643	NA	NA	isoform2
TCONS_00009468	XLOC_007264	Sscle04g032140	Chr_04	37263	44418	PF03992.15	ABM	isoform1
TCONS_00009468	XLOC_007264	Sscle04g032140	Chr_04	37263	44418	PF04651.12	Pox_A12	isoform1
TCONS_00009469	XLOC_007264	Sscle04g032140	Chr_04	37263	44418	PF00704.27	Glyco_hydro_18	isoform2
TCONS_00009469	XLOC_007264	Sscle04g032140	Chr_04	37263	44418	PF01476.19	LysM	isoform2
TCONS_00009810	XLOC_007539	Sscle04g037580	Chr_04	1943661	1946599	PF01275.18	Myelin_PLP	isoform1
TCONS_00009810	XLOC_007539	Sscle04g037580	Chr_04	1943661	1946599	PF02656.14	DUF202	isoform1
TCONS_00009811	XLOC_007539	Sscle04g037580	Chr_04	1943661	1946599	NA	NA	isoform2
TCONS_00009812	XLOC_007539	Sscle04g037580	Chr_04	1943661	1946599	PF01275.18	Myelin_PLP	isoform3
TCONS_00009812	XLOC_007539	Sscle04g037580	Chr_04	1943661	1946599	PF02656.14	DUF202	isoform3
TCONS_00009822	XLOC_007547	Sscle04g037770	Chr_04	2002461	2004121	PF09130.10	DUF1932	isoform1
TCONS_00009823	XLOC_007547	Sscle04g037770	Chr_04	2002461	2004121	PF01488.19	Shikimate_DH	isoform2
TCONS_00009823	XLOC_007547	Sscle04g037770	Chr_04	2002461	2004121	PF02737.17	3HCDH_N	isoform2
TCONS_00009823	XLOC_007547	Sscle04g037770	Chr_04	2002461	2004121	PF02826.18	2-Hacid_dh_C	isoform2
TCONS_00009823	XLOC_007547	Sscle04g037770	Chr_04	2002461	2004121	PF03446.14	NAD_binding_2	isoform2
TCONS_00009823	XLOC_007547	Sscle04g037770	Chr_04	2002461	2004121	PF03807.16	F420_oxidored	isoform2
TCONS_00009823	XLOC_007547	Sscle04g037770	Chr_04	2002461	2004121	PF09130.10	DUF1932	isoform2
TCONS_00009823	XLOC_007547	Sscle04g037770	Chr_04	2002461	2004121	PF10727.8	Rossmann-like	isoform2
TCONS_00009305	XLOC_007131	Sscle04g037780	Chr_04	2004255	2006264	PF13865.5	FoP_duplication	isoform1
TCONS_00009305	XLOC_007131	Sscle04g037780	Chr_04	2004255	2006264	PF16496.4	SWIRM-assoc_2	isoform1
TCONS_00009306	XLOC_007131	Sscle04g037780	Chr_04	2004255	2006264	PF00076.21	RRM_1	isoform2
TCONS_00009306	XLOC_007131	Sscle04g037780	Chr_04	2004255	2006264	PF13865.5	FoP_duplication	isoform2
TCONS_00009306	XLOC_007131	Sscle04g037780	Chr_04	2004255	2006264	PF14605.5	Nup35_RRM_2	isoform2
TCONS_00009307	XLOC_007131	Sscle04g037780	Chr_04	2004255	2006264	PF13865.5	FoP_duplication	isoform3
TCONS_00009307	XLOC_007131	Sscle04g037780	Chr_04	2004255	2006264	PF16496.4	SWIRM-assoc_2	isoform3
TCONS_00009308	XLOC_007131	Sscle04g037780	Chr_04	2004255	2006264	PF00076.21	RRM_1	isoform4
TCONS_00009308	XLOC_007131	Sscle04g037780	Chr_04	2004255	2006264	PF13865.5	FoP_duplication	isoform4
TCONS_00009308	XLOC_007131	Sscle04g037780	Chr_04	2004255	2006264	PF14605.5	Nup35_RRM_2	isoform4
TCONS_00009322	XLOC_007141	Sscle04g037940	Chr_04	2055380	2056201	PF01294.17	Ribosomal_L13e	isoform1
TCONS_00009832	XLOC_007554	Sscle04g037940	Chr_04	2055380	2056201	NA	NA	isoform2
TCONS_00009354	XLOC_007168	Sscle04g038400	Chr_04	2195712	2202895	NA	NA	isoform1
TCONS_00009355	XLOC_007168	Sscle04g038400	Chr_04	2195712	2202895	PF00069.24	Pkinase	isoform2
TCONS_00009355	XLOC_007168	Sscle04g038400	Chr_04	2195712	2202895	PF01636.22	APH	isoform2
TCONS_00009355	XLOC_007168	Sscle04g038400	Chr_04	2195712	2202895	PF06293.13	Kdo	isoform2
TCONS_00009355	XLOC_007168	Sscle04g038400	Chr_04	2195712	2202895	PF07714.16	Pkinase_Tyr	isoform2
TCONS_00009355	XLOC_007168	Sscle04g038400	Chr_04	2195712	2202895	PF12330.7	Haspin_kinase	isoform2
TCONS_00009355	XLOC_007168	Sscle04g038400	Chr_04	2195712	2202895	PF14531.5	Kinase-like	isoform2
TCONS_00009855	XLOC_007575	Sscle04g038450	Chr_04	2216547	2218545	PF00899.20	ThiF	isoform1
TCONS_00009855	XLOC_007575	Sscle04g038450	Chr_04	2216547	2218545	PF08825.9	E2_bind	isoform1
TCONS_00009855	XLOC_007575	Sscle04g038450	Chr_04	2216547	2218545	PF10585.8	UBA_e1_thiolCys	isoform1
TCONS_00009855	XLOC_007575	Sscle04g038450	Chr_04	2216547	2218545	PF12454.7	Ecm33	isoform1
TCONS_00009856	XLOC_007575	Sscle04g038450	Chr_04	2216547	2218545	PF00899.20	ThiF	isoform2
TCONS_00009856	XLOC_007575	Sscle04g038450	Chr_04	2216547	2218545	PF01488.19	Shikimate_DH	isoform2
TCONS_00009856	XLOC_007575	Sscle04g038450	Chr_04	2216547	2218545	PF08825.9	E2_bind	isoform2
TCONS_00009856	XLOC_007575	Sscle04g038450	Chr_04	2216547	2218545	PF10585.8	UBA_e1_thiolCys	isoform2
TCONS_00009856	XLOC_007575	Sscle04g038450	Chr_04	2216547	2218545	PF12454.7	Ecm33	isoform2
TCONS_00009394	XLOC_007202	Sscle04g039050	Chr_04	2435541	2437383	PF01539.16	HCV_env	isoform1
TCONS_00009395	XLOC_007202	Sscle04g039050	Chr_04	2435541	2437383	PF01539.16	HCV_env	isoform2
TCONS_00009395	XLOC_007202	Sscle04g039050	Chr_04	2435541	2437383	PF04828.13	GFA	isoform2
TCONS_00009395	XLOC_007202	Sscle04g039050	Chr_04	2435541	2437383	PF08772.10	NOB1_Zn_bind	isoform2
TCONS_00009395	XLOC_007202	Sscle04g039050	Chr_04	2435541	2437383	PF09297.10	zf-NADH-PPase	isoform2
TCONS_00009395	XLOC_007202	Sscle04g039050	Chr_04	2435541	2437383	PF14803.5	Nudix_N_2	isoform2
TCONS_00010006	XLOC_007690	Sscle05g040490	Chr_05	58519	62847	PF00295.16	Glyco_hydro_28	isoform1
TCONS_00010007	XLOC_007690	Sscle05g040490	Chr_05	58519	62847	NA	NA	isoform2
TCONS_00010632	XLOC_008175	Sscle05g042220	Chr_05	563173	566222	PF07093.10	SGT1	isoform1
TCONS_00010633	XLOC_008175	Sscle05g042220	Chr_05	563173	566222	PF02724.13	CDC45	isoform2
TCONS_00010633	XLOC_008175	Sscle05g042220	Chr_05	563173	566222	PF07093.10	SGT1	isoform2
TCONS_00010633	XLOC_008175	Sscle05g042220	Chr_05	563173	566222	PF07767.10	Nop53	isoform2
TCONS_00010633	XLOC_008175	Sscle05g042220	Chr_05	563173	566222	PF12720.6	DUF3807	isoform2
TCONS_00010637	XLOC_008177	Sscle05g042290	Chr_05	580231	583385	PF03105.18	SPX	isoform1
TCONS_00010638	XLOC_008177	Sscle05g042290	Chr_05	580231	583385	NA	NA	isoform2
TCONS_00010138	XLOC_007797	Sscle05g042720	Chr_05	707686	710317	PF00501.27	AMP-binding	isoform1
TCONS_00010138	XLOC_007797	Sscle05g042720	Chr_05	707686	710317	PF03599.15	CdhD	isoform1
TCONS_00010139	XLOC_007797	Sscle05g042720	Chr_05	707686	710317	PF00501.27	AMP-binding	isoform2
TCONS_00010139	XLOC_007797	Sscle05g042720	Chr_05	707686	710317	PF00501.27	AMP-binding	isoform2
TCONS_00010139	XLOC_007797	Sscle05g042720	Chr_05	707686	710317	PF03599.15	CdhD	isoform2
TCONS_00010139	XLOC_007797	Sscle05g042720	Chr_05	707686	710317	PF13193.5	AMP-binding_C	isoform2
TCONS_00010685	XLOC_008216	Sscle05g042990	Chr_05	798040	803611	PF00533.25	BRCT	isoform1
TCONS_00010685	XLOC_008216	Sscle05g042990	Chr_05	798040	803611	PF08597.9	eIF3_subunit	isoform1
TCONS_00010685	XLOC_008216	Sscle05g042990	Chr_05	798040	803611	PF09273.10	Rubis-subs-bind	isoform1
TCONS_00010685	XLOC_008216	Sscle05g042990	Chr_05	798040	803611	PF12738.6	PTCB-BRCT	isoform1
TCONS_00010685	XLOC_008216	Sscle05g042990	Chr_05	798040	803611	PF16589.4	BRCT_2	isoform1
TCONS_00010685	XLOC_008216	Sscle05g042990	Chr_05	798040	803611	PF16759.4	LIG3_BRCT	isoform1
TCONS_00010686	XLOC_008216	Sscle05g042990	Chr_05	798040	803611	PF00218.20	IGPS	isoform2
TCONS_00010686	XLOC_008216	Sscle05g042990	Chr_05	798040	803611	PF00697.21	PRAI	isoform2
TCONS_00010699	XLOC_008227	Sscle05g043250	Chr_05	912315	915481	PF06985.10	HET	isoform1
TCONS_00010700	XLOC_008227	Sscle05g043250	Chr_05	912315	915481	NA	NA	isoform2
TCONS_00010732	XLOC_008252	Sscle05g043820	Chr_05	1105783	1108859	PF06172.10	Cupin_5	isoform1
TCONS_00010733	XLOC_008252	Sscle05g043820	Chr_05	1105783	1108859	NA	NA	isoform2
TCONS_00010228	XLOC_007864	Sscle05g044040	Chr_05	1190133	1195587	PF00069.24	Pkinase	isoform1
TCONS_00010228	XLOC_007864	Sscle05g044040	Chr_05	1190133	1195587	PF07714.16	Pkinase_Tyr	isoform1
TCONS_00010228	XLOC_007864	Sscle05g044040	Chr_05	1190133	1195587	PF14531.5	Kinase-like	isoform1
TCONS_00010229	XLOC_007864	Sscle05g044040	Chr_05	1190133	1195587	PF00069.24	Pkinase	isoform2
TCONS_00010229	XLOC_007864	Sscle05g044040	Chr_05	1190133	1195587	PF01163.21	RIO1	isoform2
TCONS_00010229	XLOC_007864	Sscle05g044040	Chr_05	1190133	1195587	PF07714.16	Pkinase_Tyr	isoform2
TCONS_00010229	XLOC_007864	Sscle05g044040	Chr_05	1190133	1195587	PF14531.5	Kinase-like	isoform2
TCONS_00010254	XLOC_007883	Sscle05g044500	Chr_05	1347162	1352896	PF01213.18	CAP_N	isoform1
TCONS_00010254	XLOC_007883	Sscle05g044500	Chr_05	1347162	1352896	PF04499.14	SAPS	isoform1
TCONS_00010254	XLOC_007883	Sscle05g044500	Chr_05	1347162	1352896	PF05308.10	Mito_fiss_reg	isoform1
TCONS_00010255	XLOC_007883	Sscle05g044500	Chr_05	1347162	1352896	PF04499.14	SAPS	isoform2
TCONS_00010256	XLOC_007883	Sscle05g044500	Chr_05	1347162	1352896	PF01213.18	CAP_N	isoform3
TCONS_00010256	XLOC_007883	Sscle05g044500	Chr_05	1347162	1352896	PF03286.13	Pox_Ag35	isoform3
TCONS_00010256	XLOC_007883	Sscle05g044500	Chr_05	1347162	1352896	PF04499.14	SAPS	isoform3
TCONS_00010256	XLOC_007883	Sscle05g044500	Chr_05	1347162	1352896	PF05308.10	Mito_fiss_reg	isoform3
TCONS_00010257	XLOC_007883	Sscle05g044500	Chr_05	1347162	1352896	PF01213.18	CAP_N	isoform4
TCONS_00010257	XLOC_007883	Sscle05g044500	Chr_05	1347162	1352896	PF04499.14	SAPS	isoform4
TCONS_00010257	XLOC_007883	Sscle05g044500	Chr_05	1347162	1352896	PF05308.10	Mito_fiss_reg	isoform4
TCONS_00011386	XLOC_008733	Sscle06g053600	Chr_06	1818846	1822071	NA	NA	isoform1
TCONS_00011834	XLOC_009072	Sscle06g053600	Chr_06	1818846	1822071	PF01209.17	Ubie_methyltran	isoform2
TCONS_00011834	XLOC_009072	Sscle06g053600	Chr_06	1818846	1822071	PF08241.11	Methyltransf_11	isoform2
TCONS_00011834	XLOC_009072	Sscle06g053600	Chr_06	1818846	1822071	PF08242.11	Methyltransf_12	isoform2
TCONS_00011834	XLOC_009072	Sscle06g053600	Chr_06	1818846	1822071	PF13489.5	Methyltransf_23	isoform2
TCONS_00011834	XLOC_009072	Sscle06g053600	Chr_06	1818846	1822071	PF13649.5	Methyltransf_25	isoform2
TCONS_00011834	XLOC_009072	Sscle06g053600	Chr_06	1818846	1822071	PF13847.5	Methyltransf_31	isoform2
TCONS_00011399	XLOC_008742	Sscle06g053750	Chr_06	1911600	1913711	PF00631.21	G-gamma	isoform1
TCONS_00011400	XLOC_008742	Sscle06g053750	Chr_06	1911600	1913711	PF05824.11	Pro-MCH	isoform2
TCONS_00012414	XLOC_009520	Sscle07g055680	Chr_07	127619	129789	PF00097.24	zf-C3HC4	isoform1
TCONS_00012414	XLOC_009520	Sscle07g055680	Chr_07	127619	129789	PF00653.20	BIR	isoform1
TCONS_00012414	XLOC_009520	Sscle07g055680	Chr_07	127619	129789	PF01363.20	FYVE	isoform1
TCONS_00012414	XLOC_009520	Sscle07g055680	Chr_07	127619	129789	PF01485.20	IBR	isoform1
TCONS_00012414	XLOC_009520	Sscle07g055680	Chr_07	127619	129789	PF13445.5	zf-RING_UBOX	isoform1
TCONS_00012414	XLOC_009520	Sscle07g055680	Chr_07	127619	129789	PF13639.5	zf-RING_2	isoform1
TCONS_00012414	XLOC_009520	Sscle07g055680	Chr_07	127619	129789	PF13920.5	zf-C3HC4_3	isoform1
TCONS_00012414	XLOC_009520	Sscle07g055680	Chr_07	127619	129789	PF13923.5	zf-C3HC4_2	isoform1
TCONS_00012414	XLOC_009520	Sscle07g055680	Chr_07	127619	129789	PF14447.5	Prok-RING_4	isoform1
TCONS_00012414	XLOC_009520	Sscle07g055680	Chr_07	127619	129789	PF14634.5	zf-RING_5	isoform1
TCONS_00012414	XLOC_009520	Sscle07g055680	Chr_07	127619	129789	PF15227.5	zf-C3HC4_4	isoform1
TCONS_00012415	XLOC_009520	Sscle07g055680	Chr_07	127619	129789	PF00097.24	zf-C3HC4	isoform2
TCONS_00012415	XLOC_009520	Sscle07g055680	Chr_07	127619	129789	PF00653.20	BIR	isoform2
TCONS_00012415	XLOC_009520	Sscle07g055680	Chr_07	127619	129789	PF01363.20	FYVE	isoform2
TCONS_00012415	XLOC_009520	Sscle07g055680	Chr_07	127619	129789	PF01485.20	IBR	isoform2
TCONS_00012415	XLOC_009520	Sscle07g055680	Chr_07	127619	129789	PF13445.5	zf-RING_UBOX	isoform2
TCONS_00012415	XLOC_009520	Sscle07g055680	Chr_07	127619	129789	PF13639.5	zf-RING_2	isoform2
TCONS_00012415	XLOC_009520	Sscle07g055680	Chr_07	127619	129789	PF13920.5	zf-C3HC4_3	isoform2
TCONS_00012415	XLOC_009520	Sscle07g055680	Chr_07	127619	129789	PF13923.5	zf-C3HC4_2	isoform2
TCONS_00012415	XLOC_009520	Sscle07g055680	Chr_07	127619	129789	PF14447.5	Prok-RING_4	isoform2
TCONS_00012415	XLOC_009520	Sscle07g055680	Chr_07	127619	129789	PF14634.5	zf-RING_5	isoform2
TCONS_00012415	XLOC_009520	Sscle07g055680	Chr_07	127619	129789	PF14812.5	PBP1_TM	isoform2
TCONS_00012415	XLOC_009520	Sscle07g055680	Chr_07	127619	129789	PF15227.5	zf-C3HC4_4	isoform2
TCONS_00011980	XLOC_009196	Sscle07g055970	Chr_07	223454	230479	NA	NA	isoform1
TCONS_00011981	XLOC_009196	Sscle07g055970	Chr_07	223454	230479	PF00112.22	Peptidase_C1	isoform2
TCONS_00011981	XLOC_009196	Sscle07g055970	Chr_07	223454	230479	PF01287.19	eIF-5a	isoform2
TCONS_00011981	XLOC_009196	Sscle07g055970	Chr_07	223454	230479	PF03051.14	Peptidase_C1_2	isoform2
TCONS_00011989	XLOC_009202	Sscle07g056140	Chr_07	291344	300590	PF01569.20	PAP2	isoform1
TCONS_00011989	XLOC_009202	Sscle07g056140	Chr_07	291344	300590	PF07151.11	DUF1391	isoform1
TCONS_00011990	XLOC_009202	Sscle07g056140	Chr_07	291344	300590	PF01569.20	PAP2	isoform2
TCONS_00011990	XLOC_009202	Sscle07g056140	Chr_07	291344	300590	PF07151.11	DUF1391	isoform2
TCONS_00011991	XLOC_009202	Sscle07g056140	Chr_07	291344	300590	NA	NA	isoform3
TCONS_00011992	XLOC_009202	Sscle07g056140	Chr_07	291344	300590	PF01569.20	PAP2	isoform4
TCONS_00011992	XLOC_009202	Sscle07g056140	Chr_07	291344	300590	PF07151.11	DUF1391	isoform4
TCONS_00011993	XLOC_009202	Sscle07g056140	Chr_07	291344	300590	NA	NA	isoform5
TCONS_00011994	XLOC_009202	Sscle07g056140	Chr_07	291344	300590	PF07151.11	DUF1391	isoform6
TCONS_00011995	XLOC_009202	Sscle07g056140	Chr_07	291344	300590	NA	NA	isoform7
TCONS_00011996	XLOC_009202	Sscle07g056140	Chr_07	291344	300590	NA	NA	isoform8
TCONS_00012461	XLOC_009563	Sscle07g056430	Chr_07	385756	396299	PF10382.8	DUF2439	isoform1
TCONS_00012462	XLOC_009563	Sscle07g056430	Chr_07	385756	396299	PF10382.8	DUF2439	isoform2
TCONS_00012462	XLOC_009563	Sscle07g056430	Chr_07	385756	396299	PF13894.5	zf-C2H2_4	isoform2
TCONS_00012463	XLOC_009563	Sscle07g056430	Chr_07	385756	396299	PF13894.5	zf-C2H2_4	isoform3
TCONS_00012503	XLOC_009595	Sscle07g057000	Chr_07	600498	603114	PF15362.5	Enamelin	isoform1
TCONS_00012504	XLOC_009595	Sscle07g057000	Chr_07	600498	603114	NA	NA	isoform2
TCONS_00012518	XLOC_009605	Sscle07g057170	Chr_07	669563	673379	PF00085.19	Thioredoxin	isoform1
TCONS_00012518	XLOC_009605	Sscle07g057170	Chr_07	669563	673379	PF00462.23	Glutaredoxin	isoform1
TCONS_00012518	XLOC_009605	Sscle07g057170	Chr_07	669563	673379	PF00578.20	AhpC-TSA	isoform1
TCONS_00012518	XLOC_009605	Sscle07g057170	Chr_07	669563	673379	PF01323.19	DSBA	isoform1
TCONS_00012518	XLOC_009605	Sscle07g057170	Chr_07	669563	673379	PF04756.12	OST3_OST6	isoform1
TCONS_00012518	XLOC_009605	Sscle07g057170	Chr_07	669563	673379	PF05576.10	Peptidase_S37	isoform1
TCONS_00012518	XLOC_009605	Sscle07g057170	Chr_07	669563	673379	PF05577.11	Peptidase_S28	isoform1
TCONS_00012518	XLOC_009605	Sscle07g057170	Chr_07	669563	673379	PF07449.10	HyaE	isoform1
TCONS_00012518	XLOC_009605	Sscle07g057170	Chr_07	669563	673379	PF07749.11	ERp29	isoform1
TCONS_00012518	XLOC_009605	Sscle07g057170	Chr_07	669563	673379	PF08534.9	Redoxin	isoform1
TCONS_00012518	XLOC_009605	Sscle07g057170	Chr_07	669563	673379	PF13098.5	Thioredoxin_2	isoform1
TCONS_00012518	XLOC_009605	Sscle07g057170	Chr_07	669563	673379	PF13192.5	Thioredoxin_3	isoform1
TCONS_00012518	XLOC_009605	Sscle07g057170	Chr_07	669563	673379	PF13462.5	Thioredoxin_4	isoform1
TCONS_00012518	XLOC_009605	Sscle07g057170	Chr_07	669563	673379	PF13728.5	TraF	isoform1
TCONS_00012518	XLOC_009605	Sscle07g057170	Chr_07	669563	673379	PF13848.5	Thioredoxin_6	isoform1
TCONS_00012518	XLOC_009605	Sscle07g057170	Chr_07	669563	673379	PF13899.5	Thioredoxin_7	isoform1
TCONS_00012518	XLOC_009605	Sscle07g057170	Chr_07	669563	673379	PF13905.5	Thioredoxin_8	isoform1
TCONS_00012518	XLOC_009605	Sscle07g057170	Chr_07	669563	673379	PF14595.5	Thioredoxin_9	isoform1
TCONS_00012519	XLOC_009605	Sscle07g057170	Chr_07	669563	673379	PF05576.10	Peptidase_S37	isoform2
TCONS_00012519	XLOC_009605	Sscle07g057170	Chr_07	669563	673379	PF05577.11	Peptidase_S28	isoform2
TCONS_00012519	XLOC_009605	Sscle07g057170	Chr_07	669563	673379	PF14111.5	DUF4283	isoform2
TCONS_00012068	XLOC_009260	Sscle07g057470	Chr_07	759510	762299	NA	NA	isoform1
TCONS_00012069	XLOC_009261	Sscle07g057470	Chr_07	759510	762299	NA	NA	isoform2
TCONS_00012539	XLOC_009619	Sscle07g057470	Chr_07	759510	762299	PF00188.25	CAP	isoform3
TCONS_00012540	XLOC_009619	Sscle07g057470	Chr_07	759510	762299	PF00188.25	CAP	isoform4
TCONS_00012362	XLOC_009480	Sscle07g061680	Chr_07	2270239	2271515	PF00170.20	bZIP_1	isoform1
TCONS_00012362	XLOC_009480	Sscle07g061680	Chr_07	2270239	2271515	PF03131.16	bZIP_Maf	isoform1
TCONS_00012362	XLOC_009480	Sscle07g061680	Chr_07	2270239	2271515	PF03836.14	RasGAP_C	isoform1
TCONS_00012362	XLOC_009480	Sscle07g061680	Chr_07	2270239	2271515	PF04111.11	APG6	isoform1
TCONS_00012362	XLOC_009480	Sscle07g061680	Chr_07	2270239	2271515	PF04977.14	DivIC	isoform1
TCONS_00012362	XLOC_009480	Sscle07g061680	Chr_07	2270239	2271515	PF07716.14	bZIP_2	isoform1
TCONS_00012362	XLOC_009480	Sscle07g061680	Chr_07	2270239	2271515	PF10186.8	Atg14	isoform1
TCONS_00012362	XLOC_009480	Sscle07g061680	Chr_07	2270239	2271515	PF10473.8	CENP-F_leu_zip	isoform1
TCONS_00012362	XLOC_009480	Sscle07g061680	Chr_07	2270239	2271515	PF13094.5	CENP-Q	isoform1
TCONS_00012362	XLOC_009480	Sscle07g061680	Chr_07	2270239	2271515	PF14362.5	DUF4407	isoform1
TCONS_00012801	XLOC_009823	Sscle07g061680	Chr_07	2270239	2271515	NA	NA	isoform2
TCONS_00012852	XLOC_009862	Sscle08g062310	Chr_08	87461	89567	PF00098.22	zf-CCHC	isoform1
TCONS_00012852	XLOC_009862	Sscle08g062310	Chr_08	87461	89567	PF13917.5	zf-CCHC_3	isoform1
TCONS_00012852	XLOC_009862	Sscle08g062310	Chr_08	87461	89567	PF14392.5	zf-CCHC_4	isoform1
TCONS_00012852	XLOC_009862	Sscle08g062310	Chr_08	87461	89567	PF14787.5	zf-CCHC_5	isoform1
TCONS_00012852	XLOC_009862	Sscle08g062310	Chr_08	87461	89567	PF15288.5	zf-CCHC_6	isoform1
TCONS_00012852	XLOC_009862	Sscle08g062310	Chr_08	87461	89567	PF15973.4	DUF4766	isoform1
TCONS_00012853	XLOC_009862	Sscle08g062310	Chr_08	87461	89567	PF00098.22	zf-CCHC	isoform2
TCONS_00012853	XLOC_009862	Sscle08g062310	Chr_08	87461	89567	PF13696.5	zf-CCHC_2	isoform2
TCONS_00012853	XLOC_009862	Sscle08g062310	Chr_08	87461	89567	PF13917.5	zf-CCHC_3	isoform2
TCONS_00012853	XLOC_009862	Sscle08g062310	Chr_08	87461	89567	PF14392.5	zf-CCHC_4	isoform2
TCONS_00012853	XLOC_009862	Sscle08g062310	Chr_08	87461	89567	PF14787.5	zf-CCHC_5	isoform2
TCONS_00012853	XLOC_009862	Sscle08g062310	Chr_08	87461	89567	PF15288.5	zf-CCHC_6	isoform2
TCONS_00013290	XLOC_010193	Sscle08g062690	Chr_08	210518	212432	NA	NA	isoform1
TCONS_00013291	XLOC_010193	Sscle08g062690	Chr_08	210518	212432	PF00001.20	7tm_1	isoform2
TCONS_00013291	XLOC_010193	Sscle08g062690	Chr_08	210518	212432	PF03916.13	NrfD	isoform2
TCONS_00013291	XLOC_010193	Sscle08g062690	Chr_08	210518	212432	PF04103.14	CD20	isoform2
TCONS_00013323	XLOC_010220	Sscle08g063210	Chr_08	403416	407498	PF00076.21	RRM_1	isoform1
TCONS_00013323	XLOC_010220	Sscle08g063210	Chr_08	403416	407498	PF00521.19	DNA_topoisoIV	isoform1
TCONS_00013323	XLOC_010220	Sscle08g063210	Chr_08	403416	407498	PF05172.12	Nup35_RRM	isoform1
TCONS_00013323	XLOC_010220	Sscle08g063210	Chr_08	403416	407498	PF05391.10	Lsm_interact	isoform1
TCONS_00013323	XLOC_010220	Sscle08g063210	Chr_08	403416	407498	PF08777.10	RRM_3	isoform1
TCONS_00013323	XLOC_010220	Sscle08g063210	Chr_08	403416	407498	PF13893.5	RRM_5	isoform1
TCONS_00013323	XLOC_010220	Sscle08g063210	Chr_08	403416	407498	PF14581.5	SseB_C	isoform1
TCONS_00013323	XLOC_010220	Sscle08g063210	Chr_08	403416	407498	PF14605.5	Nup35_RRM_2	isoform1
TCONS_00013323	XLOC_010220	Sscle08g063210	Chr_08	403416	407498	PF14703.5	PHM7_cyt	isoform1
TCONS_00013323	XLOC_010220	Sscle08g063210	Chr_08	403416	407498	PF16367.4	RRM_7	isoform1
TCONS_00013323	XLOC_010220	Sscle08g063210	Chr_08	403416	407498	PF16842.4	RRM_occluded	isoform1
TCONS_00013324	XLOC_010220	Sscle08g063210	Chr_08	403416	407498	PF01535.19	PPR	isoform2
TCONS_00013324	XLOC_010220	Sscle08g063210	Chr_08	403416	407498	PF13428.5	TPR_14	isoform2
TCONS_00012923	XLOC_009915	Sscle08g063430	Chr_08	501795	502587	NA	NA	isoform1
TCONS_00013342	XLOC_010232	Sscle08g063430	Chr_08	501795	502587	PF01084.19	Ribosomal_S18	isoform2
TCONS_00013342	XLOC_010232	Sscle08g063430	Chr_08	501795	502587	PF09048.9	Cro	isoform2
TCONS_00012990	XLOC_009965	Sscle08g064470	Chr_08	805668	809118	PF00069.24	Pkinase	isoform1
TCONS_00012990	XLOC_009965	Sscle08g064470	Chr_08	805668	809118	PF00069.24	Pkinase	isoform1
TCONS_00012990	XLOC_009965	Sscle08g064470	Chr_08	805668	809118	PF00326.20	Peptidase_S9	isoform1
TCONS_00012990	XLOC_009965	Sscle08g064470	Chr_08	805668	809118	PF00756.19	Esterase	isoform1
TCONS_00012990	XLOC_009965	Sscle08g064470	Chr_08	805668	809118	PF01083.21	Cutinase	isoform1
TCONS_00012990	XLOC_009965	Sscle08g064470	Chr_08	805668	809118	PF01738.17	DLH	isoform1
TCONS_00012990	XLOC_009965	Sscle08g064470	Chr_08	805668	809118	PF01764.24	Lipase_3	isoform1
TCONS_00012990	XLOC_009965	Sscle08g064470	Chr_08	805668	809118	PF02230.15	Abhydrolase_2	isoform1
TCONS_00012990	XLOC_009965	Sscle08g064470	Chr_08	805668	809118	PF03959.12	FSH1	isoform1
TCONS_00012990	XLOC_009965	Sscle08g064470	Chr_08	805668	809118	PF04083.15	Abhydro_lipase	isoform1
TCONS_00012990	XLOC_009965	Sscle08g064470	Chr_08	805668	809118	PF07714.16	Pkinase_Tyr	isoform1
TCONS_00012990	XLOC_009965	Sscle08g064470	Chr_08	805668	809118	PF07859.12	Abhydrolase_3	isoform1
TCONS_00012990	XLOC_009965	Sscle08g064470	Chr_08	805668	809118	PF11187.7	DUF2974	isoform1
TCONS_00012990	XLOC_009965	Sscle08g064470	Chr_08	805668	809118	PF12146.7	Hydrolase_4	isoform1
TCONS_00012990	XLOC_009965	Sscle08g064470	Chr_08	805668	809118	PF12697.6	Abhydrolase_6	isoform1
TCONS_00012991	XLOC_009965	Sscle08g064470	Chr_08	805668	809118	PF00326.20	Peptidase_S9	isoform2
TCONS_00012991	XLOC_009965	Sscle08g064470	Chr_08	805668	809118	PF00756.19	Esterase	isoform2
TCONS_00012991	XLOC_009965	Sscle08g064470	Chr_08	805668	809118	PF01083.21	Cutinase	isoform2
TCONS_00012991	XLOC_009965	Sscle08g064470	Chr_08	805668	809118	PF01738.17	DLH	isoform2
TCONS_00012991	XLOC_009965	Sscle08g064470	Chr_08	805668	809118	PF01764.24	Lipase_3	isoform2
TCONS_00012991	XLOC_009965	Sscle08g064470	Chr_08	805668	809118	PF02230.15	Abhydrolase_2	isoform2
TCONS_00012991	XLOC_009965	Sscle08g064470	Chr_08	805668	809118	PF03959.12	FSH1	isoform2
TCONS_00012991	XLOC_009965	Sscle08g064470	Chr_08	805668	809118	PF05057.13	DUF676	isoform2
TCONS_00012991	XLOC_009965	Sscle08g064470	Chr_08	805668	809118	PF07859.12	Abhydrolase_3	isoform2
TCONS_00012991	XLOC_009965	Sscle08g064470	Chr_08	805668	809118	PF11187.7	DUF2974	isoform2
TCONS_00012991	XLOC_009965	Sscle08g064470	Chr_08	805668	809118	PF12146.7	Hydrolase_4	isoform2
TCONS_00012991	XLOC_009965	Sscle08g064470	Chr_08	805668	809118	PF12697.6	Abhydrolase_6	isoform2
TCONS_00013409	XLOC_010286	Sscle08g064500	Chr_08	809389	814934	PF00657.21	Lipase_GDSL	isoform1
TCONS_00013409	XLOC_010286	Sscle08g064500	Chr_08	809389	814934	PF10500.8	SR-25	isoform1
TCONS_00013409	XLOC_010286	Sscle08g064500	Chr_08	809389	814934	PF13472.5	Lipase_GDSL_2	isoform1
TCONS_00013409	XLOC_010286	Sscle08g064500	Chr_08	809389	814934	PF14606.5	Lipase_GDSL_3	isoform1
TCONS_00013410	XLOC_010286	Sscle08g064500	Chr_08	809389	814934	PF00657.21	Lipase_GDSL	isoform2
TCONS_00013410	XLOC_010286	Sscle08g064500	Chr_08	809389	814934	PF10500.8	SR-25	isoform2
TCONS_00013410	XLOC_010286	Sscle08g064500	Chr_08	809389	814934	PF11928.7	DUF3446	isoform2
TCONS_00013410	XLOC_010286	Sscle08g064500	Chr_08	809389	814934	PF13472.5	Lipase_GDSL_2	isoform2
TCONS_00013410	XLOC_010286	Sscle08g064500	Chr_08	809389	814934	PF14606.5	Lipase_GDSL_3	isoform2
TCONS_00013411	XLOC_010286	Sscle08g064500	Chr_08	809389	814934	PF00657.21	Lipase_GDSL	isoform3
TCONS_00013411	XLOC_010286	Sscle08g064500	Chr_08	809389	814934	PF10500.8	SR-25	isoform3
TCONS_00013411	XLOC_010286	Sscle08g064500	Chr_08	809389	814934	PF11928.7	DUF3446	isoform3
TCONS_00013411	XLOC_010286	Sscle08g064500	Chr_08	809389	814934	PF13472.5	Lipase_GDSL_2	isoform3
TCONS_00013411	XLOC_010286	Sscle08g064500	Chr_08	809389	814934	PF14606.5	Lipase_GDSL_3	isoform3
TCONS_00013412	XLOC_010286	Sscle08g064500	Chr_08	809389	814934	PF00657.21	Lipase_GDSL	isoform4
TCONS_00013412	XLOC_010286	Sscle08g064500	Chr_08	809389	814934	PF10500.8	SR-25	isoform4
TCONS_00013412	XLOC_010286	Sscle08g064500	Chr_08	809389	814934	PF13472.5	Lipase_GDSL_2	isoform4
TCONS_00013412	XLOC_010286	Sscle08g064500	Chr_08	809389	814934	PF14606.5	Lipase_GDSL_3	isoform4
TCONS_00013031	XLOC_009998	Sscle08g065160	Chr_08	1051597	1052350	PF00075.23	RNase_H	isoform1
TCONS_00013454	XLOC_010318	Sscle08g065160	Chr_08	1051597	1052350	NA	NA	isoform2
TCONS_00013519	XLOC_010373	Sscle08g066030	Chr_08	1357396	1362390	PF00505.18	HMG_box	isoform1
TCONS_00013519	XLOC_010373	Sscle08g066030	Chr_08	1357396	1362390	PF09011.9	HMG_box_2	isoform1
TCONS_00013520	XLOC_010373	Sscle08g066030	Chr_08	1357396	1362390	PF00004.28	AAA	isoform2
TCONS_00013520	XLOC_010373	Sscle08g066030	Chr_08	1357396	1362390	PF00158.25	Sigma54_activat	isoform2
TCONS_00013520	XLOC_010373	Sscle08g066030	Chr_08	1357396	1362390	PF00437.19	T2SSE	isoform2
TCONS_00013520	XLOC_010373	Sscle08g066030	Chr_08	1357396	1362390	PF00505.18	HMG_box	isoform2
TCONS_00013520	XLOC_010373	Sscle08g066030	Chr_08	1357396	1362390	PF01078.20	Mg_chelatase	isoform2
TCONS_00013520	XLOC_010373	Sscle08g066030	Chr_08	1357396	1362390	PF01695.16	IstB_IS21	isoform2
TCONS_00013520	XLOC_010373	Sscle08g066030	Chr_08	1357396	1362390	PF02367.16	TsaE	isoform2
TCONS_00013520	XLOC_010373	Sscle08g066030	Chr_08	1357396	1362390	PF03796.14	DnaB_C	isoform2
TCONS_00013520	XLOC_010373	Sscle08g066030	Chr_08	1357396	1362390	PF04851.14	ResIII	isoform2
TCONS_00013520	XLOC_010373	Sscle08g066030	Chr_08	1357396	1362390	PF05496.11	RuvB_N	isoform2
TCONS_00013520	XLOC_010373	Sscle08g066030	Chr_08	1357396	1362390	PF05729.11	NACHT	isoform2
TCONS_00013520	XLOC_010373	Sscle08g066030	Chr_08	1357396	1362390	PF05970.13	PIF1	isoform2
TCONS_00013520	XLOC_010373	Sscle08g066030	Chr_08	1357396	1362390	PF06068.12	TIP49	isoform2
TCONS_00013520	XLOC_010373	Sscle08g066030	Chr_08	1357396	1362390	PF06414.11	Zeta_toxin	isoform2
TCONS_00013520	XLOC_010373	Sscle08g066030	Chr_08	1357396	1362390	PF06745.12	ATPase	isoform2
TCONS_00013520	XLOC_010373	Sscle08g066030	Chr_08	1357396	1362390	PF07728.13	AAA_5	isoform2
TCONS_00013520	XLOC_010373	Sscle08g066030	Chr_08	1357396	1362390	PF09011.9	HMG_box_2	isoform2
TCONS_00013520	XLOC_010373	Sscle08g066030	Chr_08	1357396	1362390	PF09848.8	DUF2075	isoform2
TCONS_00013520	XLOC_010373	Sscle08g066030	Chr_08	1357396	1362390	PF13173.5	AAA_14	isoform2
TCONS_00013520	XLOC_010373	Sscle08g066030	Chr_08	1357396	1362390	PF13191.5	AAA_16	isoform2
TCONS_00013520	XLOC_010373	Sscle08g066030	Chr_08	1357396	1362390	PF13238.5	AAA_18	isoform2
TCONS_00013520	XLOC_010373	Sscle08g066030	Chr_08	1357396	1362390	PF13245.5	AAA_19	isoform2
TCONS_00013520	XLOC_010373	Sscle08g066030	Chr_08	1357396	1362390	PF13401.5	AAA_22	isoform2
TCONS_00013520	XLOC_010373	Sscle08g066030	Chr_08	1357396	1362390	PF13481.5	AAA_25	isoform2
TCONS_00013520	XLOC_010373	Sscle08g066030	Chr_08	1357396	1362390	PF13521.5	AAA_28	isoform2
TCONS_00013520	XLOC_010373	Sscle08g066030	Chr_08	1357396	1362390	PF13604.5	AAA_30	isoform2
TCONS_00013076	XLOC_010035	Sscle08g066110	Chr_08	1383589	1385942	NA	NA	isoform1
TCONS_00013528	XLOC_010378	Sscle08g066110	Chr_08	1383589	1385942	PF00501.27	AMP-binding	isoform2
TCONS_00013528	XLOC_010378	Sscle08g066110	Chr_08	1383589	1385942	PF09269.10	DUF1967	isoform2
TCONS_00013528	XLOC_010378	Sscle08g066110	Chr_08	1383589	1385942	PF13193.5	AMP-binding_C	isoform2
TCONS_00013528	XLOC_010378	Sscle08g066110	Chr_08	1383589	1385942	PF16177.4	ACAS_N	isoform2
TCONS_00013087	XLOC_010043	Sscle08g066270	Chr_08	1439326	1443936	PF00083.23	Sugar_tr	isoform1
TCONS_00013087	XLOC_010043	Sscle08g066270	Chr_08	1439326	1443936	PF03137.19	OATP	isoform1
TCONS_00013087	XLOC_010043	Sscle08g066270	Chr_08	1439326	1443936	PF07690.15	MFS_1	isoform1
TCONS_00013088	XLOC_010043	Sscle08g066270	Chr_08	1439326	1443936	PF00083.23	Sugar_tr	isoform2
TCONS_00013088	XLOC_010043	Sscle08g066270	Chr_08	1439326	1443936	PF03137.19	OATP	isoform2
TCONS_00013088	XLOC_010043	Sscle08g066270	Chr_08	1439326	1443936	PF07690.15	MFS_1	isoform2
TCONS_00013088	XLOC_010043	Sscle08g066270	Chr_08	1439326	1443936	PF10028.8	DUF2270	isoform2
TCONS_00013098	XLOC_010053	Sscle08g066490	Chr_08	1510389	1513121	PF00023.29	Ank	isoform1
TCONS_00013098	XLOC_010053	Sscle08g066490	Chr_08	1510389	1513121	PF12796.6	Ank_2	isoform1
TCONS_00013098	XLOC_010053	Sscle08g066490	Chr_08	1510389	1513121	PF13606.5	Ank_3	isoform1
TCONS_00013098	XLOC_010053	Sscle08g066490	Chr_08	1510389	1513121	PF13637.5	Ank_4	isoform1
TCONS_00013098	XLOC_010053	Sscle08g066490	Chr_08	1510389	1513121	PF13857.5	Ank_5	isoform1
TCONS_00013099	XLOC_010053	Sscle08g066490	Chr_08	1510389	1513121	NA	NA	isoform2
TCONS_00013100	XLOC_010054	Sscle08g066510	Chr_08	1517898	1519258	NA	NA	isoform1
TCONS_00013560	XLOC_010400	Sscle08g066510	Chr_08	1517898	1519258	PF00314.16	Thaumatin	isoform2
TCONS_00013622	XLOC_010447	Sscle08g067490	Chr_08	1881499	1886169	NA	NA	isoform1
TCONS_00013623	XLOC_010447	Sscle08g067490	Chr_08	1881499	1886169	PF00697.21	PRAI	isoform2
TCONS_00013623	XLOC_010447	Sscle08g067490	Chr_08	1881499	1886169	PF01729.18	QRPTase_C	isoform2
TCONS_00013623	XLOC_010447	Sscle08g067490	Chr_08	1881499	1886169	PF02749.15	QRPTase_N	isoform2
TCONS_00013623	XLOC_010447	Sscle08g067490	Chr_08	1881499	1886169	PF06850.10	PHB_depo_C	isoform2
TCONS_00014204	XLOC_010870	Sscle09g069860	Chr_09	419247	421295	PF00702.25	Hydrolase	isoform1
TCONS_00014204	XLOC_010870	Sscle09g069860	Chr_09	419247	421295	PF05116.12	S6PP	isoform1
TCONS_00014204	XLOC_010870	Sscle09g069860	Chr_09	419247	421295	PF13242.5	Hydrolase_like	isoform1
TCONS_00014204	XLOC_010870	Sscle09g069860	Chr_09	419247	421295	PF13419.5	HAD_2	isoform1
TCONS_00014205	XLOC_010870	Sscle09g069860	Chr_09	419247	421295	PF00702.25	Hydrolase	isoform2
TCONS_00014205	XLOC_010870	Sscle09g069860	Chr_09	419247	421295	PF05116.12	S6PP	isoform2
TCONS_00014205	XLOC_010870	Sscle09g069860	Chr_09	419247	421295	PF08282.11	Hydrolase_3	isoform2
TCONS_00014205	XLOC_010870	Sscle09g069860	Chr_09	419247	421295	PF12710.6	HAD	isoform2
TCONS_00014205	XLOC_010870	Sscle09g069860	Chr_09	419247	421295	PF13242.5	Hydrolase_like	isoform2
TCONS_00014205	XLOC_010870	Sscle09g069860	Chr_09	419247	421295	PF13419.5	HAD_2	isoform2
TCONS_00013993	XLOC_010725	Sscle09g072960	Chr_09	1494062	1495435	PF00291.24	PALP	isoform1
TCONS_00013993	XLOC_010725	Sscle09g072960	Chr_09	1494062	1495435	PF00291.24	PALP	isoform1
TCONS_00013994	XLOC_010725	Sscle09g072960	Chr_09	1494062	1495435	PF00291.24	PALP	isoform2
TCONS_00013994	XLOC_010725	Sscle09g072960	Chr_09	1494062	1495435	PF11823.7	DUF3343	isoform2
TCONS_00014055	XLOC_010772	Sscle09g073920	Chr_09	1824209	1832814	PF02985.21	HEAT	isoform1
TCONS_00014055	XLOC_010772	Sscle09g073920	Chr_09	1824209	1832814	PF06078.10	DUF937	isoform1
TCONS_00014055	XLOC_010772	Sscle09g073920	Chr_09	1824209	1832814	PF08064.12	UME	isoform1
TCONS_00014055	XLOC_010772	Sscle09g073920	Chr_09	1824209	1832814	PF08167.11	RIX1	isoform1
TCONS_00014055	XLOC_010772	Sscle09g073920	Chr_09	1824209	1832814	PF08623.9	TIP120	isoform1
TCONS_00014055	XLOC_010772	Sscle09g073920	Chr_09	1824209	1832814	PF10274.8	ParcG	isoform1
TCONS_00014055	XLOC_010772	Sscle09g073920	Chr_09	1824209	1832814	PF10363.8	RTP1_C1	isoform1
TCONS_00014055	XLOC_010772	Sscle09g073920	Chr_09	1824209	1832814	PF10521.8	Tti2	isoform1
TCONS_00014055	XLOC_010772	Sscle09g073920	Chr_09	1824209	1832814	PF11864.7	DUF3384	isoform1
TCONS_00014055	XLOC_010772	Sscle09g073920	Chr_09	1824209	1832814	PF12074.7	Gcn1_N	isoform1
TCONS_00014055	XLOC_010772	Sscle09g073920	Chr_09	1824209	1832814	PF12348.7	CLASP_N	isoform1
TCONS_00014055	XLOC_010772	Sscle09g073920	Chr_09	1824209	1832814	PF12460.7	MMS19_C	isoform1
TCONS_00014055	XLOC_010772	Sscle09g073920	Chr_09	1824209	1832814	PF12612.7	TFCD_C	isoform1
TCONS_00014055	XLOC_010772	Sscle09g073920	Chr_09	1824209	1832814	PF12717.6	Cnd1	isoform1
TCONS_00014055	XLOC_010772	Sscle09g073920	Chr_09	1824209	1832814	PF12755.6	Vac14_Fab1_bd	isoform1
TCONS_00014055	XLOC_010772	Sscle09g073920	Chr_09	1824209	1832814	PF13513.5	HEAT_EZ	isoform1
TCONS_00014055	XLOC_010772	Sscle09g073920	Chr_09	1824209	1832814	PF13646.5	HEAT_2	isoform1
TCONS_00014055	XLOC_010772	Sscle09g073920	Chr_09	1824209	1832814	PF14663.5	RasGEF_N_2	isoform1
TCONS_00014055	XLOC_010772	Sscle09g073920	Chr_09	1824209	1832814	PF14676.5	FANCI_S2	isoform1
TCONS_00014056	XLOC_010772	Sscle09g073920	Chr_09	1824209	1832814	PF02985.21	HEAT	isoform2
TCONS_00014056	XLOC_010772	Sscle09g073920	Chr_09	1824209	1832814	PF04118.13	Dopey_N	isoform2
TCONS_00014056	XLOC_010772	Sscle09g073920	Chr_09	1824209	1832814	PF06078.10	DUF937	isoform2
TCONS_00014056	XLOC_010772	Sscle09g073920	Chr_09	1824209	1832814	PF08064.12	UME	isoform2
TCONS_00014056	XLOC_010772	Sscle09g073920	Chr_09	1824209	1832814	PF08167.11	RIX1	isoform2
TCONS_00014056	XLOC_010772	Sscle09g073920	Chr_09	1824209	1832814	PF08623.9	TIP120	isoform2
TCONS_00014056	XLOC_010772	Sscle09g073920	Chr_09	1824209	1832814	PF10274.8	ParcG	isoform2
TCONS_00014056	XLOC_010772	Sscle09g073920	Chr_09	1824209	1832814	PF10363.8	RTP1_C1	isoform2
TCONS_00014056	XLOC_010772	Sscle09g073920	Chr_09	1824209	1832814	PF10397.8	ADSL_C	isoform2
TCONS_00014056	XLOC_010772	Sscle09g073920	Chr_09	1824209	1832814	PF10521.8	Tti2	isoform2
TCONS_00014056	XLOC_010772	Sscle09g073920	Chr_09	1824209	1832814	PF11864.7	DUF3384	isoform2
TCONS_00014056	XLOC_010772	Sscle09g073920	Chr_09	1824209	1832814	PF12074.7	Gcn1_N	isoform2
TCONS_00014056	XLOC_010772	Sscle09g073920	Chr_09	1824209	1832814	PF12348.7	CLASP_N	isoform2
TCONS_00014056	XLOC_010772	Sscle09g073920	Chr_09	1824209	1832814	PF12460.7	MMS19_C	isoform2
TCONS_00014056	XLOC_010772	Sscle09g073920	Chr_09	1824209	1832814	PF12612.7	TFCD_C	isoform2
TCONS_00014056	XLOC_010772	Sscle09g073920	Chr_09	1824209	1832814	PF12717.6	Cnd1	isoform2
TCONS_00014056	XLOC_010772	Sscle09g073920	Chr_09	1824209	1832814	PF12755.6	Vac14_Fab1_bd	isoform2
TCONS_00014056	XLOC_010772	Sscle09g073920	Chr_09	1824209	1832814	PF13513.5	HEAT_EZ	isoform2
TCONS_00014056	XLOC_010772	Sscle09g073920	Chr_09	1824209	1832814	PF13646.5	HEAT_2	isoform2
TCONS_00014056	XLOC_010772	Sscle09g073920	Chr_09	1824209	1832814	PF14663.5	RasGEF_N_2	isoform2
TCONS_00014056	XLOC_010772	Sscle09g073920	Chr_09	1824209	1832814	PF14676.5	FANCI_S2	isoform2
TCONS_00014061	XLOC_010774	Sscle09g073950	Chr_09	1839497	1841277	PF01569.20	PAP2	isoform1
TCONS_00014062	XLOC_010774	Sscle09g073950	Chr_09	1839497	1841277	NA	NA	isoform2
TCONS_00014077	XLOC_010785	Sscle09g074160	Chr_09	1894701	1897875	NA	NA	isoform1
TCONS_00014078	XLOC_010785	Sscle09g074160	Chr_09	1894701	1897875	PF00170.20	bZIP_1	isoform2
TCONS_00014078	XLOC_010785	Sscle09g074160	Chr_09	1894701	1897875	PF00520.30	Ion_trans	isoform2
TCONS_00014078	XLOC_010785	Sscle09g074160	Chr_09	1894701	1897875	PF02461.15	AMO	isoform2
TCONS_00014078	XLOC_010785	Sscle09g074160	Chr_09	1894701	1897875	PF05812.11	Herpes_BLRF2	isoform2
TCONS_00014078	XLOC_010785	Sscle09g074160	Chr_09	1894701	1897875	PF06698.10	DUF1192	isoform2
TCONS_00014078	XLOC_010785	Sscle09g074160	Chr_09	1894701	1897875	PF08016.11	PKD_channel	isoform2
TCONS_00014078	XLOC_010785	Sscle09g074160	Chr_09	1894701	1897875	PF13974.5	YebO	isoform2
TCONS_00014503	XLOC_011094	Sscle09g074450	Chr_09	2018916	2021989	PF00069.24	Pkinase	isoform1
TCONS_00014503	XLOC_011094	Sscle09g074450	Chr_09	2018916	2021989	PF00069.24	Pkinase	isoform1
TCONS_00014503	XLOC_011094	Sscle09g074450	Chr_09	2018916	2021989	PF04931.12	DNA_pol_phi	isoform1
TCONS_00014503	XLOC_011094	Sscle09g074450	Chr_09	2018916	2021989	PF05642.10	Sporozoite_P67	isoform1
TCONS_00014503	XLOC_011094	Sscle09g074450	Chr_09	2018916	2021989	PF06293.13	Kdo	isoform1
TCONS_00014503	XLOC_011094	Sscle09g074450	Chr_09	2018916	2021989	PF07714.16	Pkinase_Tyr	isoform1
TCONS_00014503	XLOC_011094	Sscle09g074450	Chr_09	2018916	2021989	PF07714.16	Pkinase_Tyr	isoform1
TCONS_00014504	XLOC_011094	Sscle09g074450	Chr_09	2018916	2021989	PF00069.24	Pkinase	isoform2
TCONS_00014504	XLOC_011094	Sscle09g074450	Chr_09	2018916	2021989	PF05642.10	Sporozoite_P67	isoform2
TCONS_00014504	XLOC_011094	Sscle09g074450	Chr_09	2018916	2021989	PF06293.13	Kdo	isoform2
TCONS_00014504	XLOC_011094	Sscle09g074450	Chr_09	2018916	2021989	PF07714.16	Pkinase_Tyr	isoform2
TCONS_00014504	XLOC_011094	Sscle09g074450	Chr_09	2018916	2021989	PF09026.9	CENP-B_dimeris	isoform2
TCONS_00014101	XLOC_010802	Sscle09g074590	Chr_09	2059001	2062146	PF05822.11	UMPH-1	isoform1
TCONS_00014101	XLOC_010802	Sscle09g074590	Chr_09	2059001	2062146	PF06888.11	Put_Phosphatase	isoform1
TCONS_00014101	XLOC_010802	Sscle09g074590	Chr_09	2059001	2062146	PF12710.6	HAD	isoform1
TCONS_00014102	XLOC_010802	Sscle09g074590	Chr_09	2059001	2062146	PF00702.25	Hydrolase	isoform2
TCONS_00014102	XLOC_010802	Sscle09g074590	Chr_09	2059001	2062146	PF13419.5	HAD_2	isoform2
TCONS_00001665	XLOC_001308	Sscle10g077950	Chr_10	1051165	1056865	PF00320.26	GATA	isoform1
TCONS_00001665	XLOC_001308	Sscle10g077950	Chr_10	1051165	1056865	PF06677.11	Auto_anti-p27	isoform1
TCONS_00001665	XLOC_001308	Sscle10g077950	Chr_10	1051165	1056865	PF07282.10	OrfB_Zn_ribbon	isoform1
TCONS_00001665	XLOC_001308	Sscle10g077950	Chr_10	1051165	1056865	PF08271.11	TF_Zn_Ribbon	isoform1
TCONS_00001665	XLOC_001308	Sscle10g077950	Chr_10	1051165	1056865	PF09723.9	Zn-ribbon_8	isoform1
TCONS_00001666	XLOC_001308	Sscle10g077950	Chr_10	1051165	1056865	PF01155.18	HypA	isoform2
TCONS_00001666	XLOC_001308	Sscle10g077950	Chr_10	1051165	1056865	PF01412.17	ArfGap	isoform2
TCONS_00001666	XLOC_001308	Sscle10g077950	Chr_10	1051165	1056865	PF01783.22	Ribosomal_L32p	isoform2
TCONS_00001666	XLOC_001308	Sscle10g077950	Chr_10	1051165	1056865	PF01873.16	eIF-5_eIF-2B	isoform2
TCONS_00001666	XLOC_001308	Sscle10g077950	Chr_10	1051165	1056865	PF04568.11	IATP	isoform2
TCONS_00001666	XLOC_001308	Sscle10g077950	Chr_10	1051165	1056865	PF04810.14	zf-Sec23_Sec24	isoform2
TCONS_00001666	XLOC_001308	Sscle10g077950	Chr_10	1051165	1056865	PF12773.6	DZR	isoform2
TCONS_00001667	XLOC_001308	Sscle10g077950	Chr_10	1051165	1056865	PF00320.26	GATA	isoform3
TCONS_00001667	XLOC_001308	Sscle10g077950	Chr_10	1051165	1056865	PF06677.11	Auto_anti-p27	isoform3
TCONS_00001667	XLOC_001308	Sscle10g077950	Chr_10	1051165	1056865	PF07282.10	OrfB_Zn_ribbon	isoform3
TCONS_00001667	XLOC_001308	Sscle10g077950	Chr_10	1051165	1056865	PF08271.11	TF_Zn_Ribbon	isoform3
TCONS_00001667	XLOC_001308	Sscle10g077950	Chr_10	1051165	1056865	PF09723.9	Zn-ribbon_8	isoform3
TCONS_00002111	XLOC_001641	Sscle10g078770	Chr_10	1350994	1353669	PF04912.13	Dynamitin	isoform1
TCONS_00002111	XLOC_001641	Sscle10g078770	Chr_10	1350994	1353669	PF11969.7	DcpS_C	isoform1
TCONS_00002112	XLOC_001641	Sscle10g078770	Chr_10	1350994	1353669	PF04912.13	Dynamitin	isoform2
TCONS_00002112	XLOC_001641	Sscle10g078770	Chr_10	1350994	1353669	PF11969.7	DcpS_C	isoform2
TCONS_00002113	XLOC_001641	Sscle10g078770	Chr_10	1350994	1353669	PF04912.13	Dynamitin	isoform3
TCONS_00002113	XLOC_001641	Sscle10g078770	Chr_10	1350994	1353669	PF05652.11	DcpS	isoform3
TCONS_00002113	XLOC_001641	Sscle10g078770	Chr_10	1350994	1353669	PF11969.7	DcpS_C	isoform3
TCONS_00002115	XLOC_001643	Sscle10g078820	Chr_10	1367668	1369416	PF12766.6	Pyridox_oxase_2	isoform1
TCONS_00002116	XLOC_001643	Sscle10g078820	Chr_10	1367668	1369416	NA	NA	isoform2
TCONS_00001758	XLOC_001374	Sscle10g079280	Chr_10	1521603	1525424	PF04102.11	SlyX	isoform1
TCONS_00001758	XLOC_001374	Sscle10g079280	Chr_10	1521603	1525424	PF05911.10	FPP	isoform1
TCONS_00001758	XLOC_001374	Sscle10g079280	Chr_10	1521603	1525424	PF05957.12	DUF883	isoform1
TCONS_00001758	XLOC_001374	Sscle10g079280	Chr_10	1521603	1525424	PF13634.5	Nucleoporin_FG	isoform1
TCONS_00001759	XLOC_001374	Sscle10g079280	Chr_10	1521603	1525424	PF03114.17	BAR	isoform2
TCONS_00001759	XLOC_001374	Sscle10g079280	Chr_10	1521603	1525424	PF04102.11	SlyX	isoform2
TCONS_00001759	XLOC_001374	Sscle10g079280	Chr_10	1521603	1525424	PF05911.10	FPP	isoform2
TCONS_00001759	XLOC_001374	Sscle10g079280	Chr_10	1521603	1525424	PF05957.12	DUF883	isoform2
TCONS_00001759	XLOC_001374	Sscle10g079280	Chr_10	1521603	1525424	PF13634.5	Nucleoporin_FG	isoform2
TCONS_00001765	XLOC_001380	Sscle10g079360	Chr_10	1546779	1547962	PF00708.17	Acylphosphatase	isoform1
TCONS_00001766	XLOC_001380	Sscle10g079360	Chr_10	1546779	1547962	NA	NA	isoform2
TCONS_00002163	XLOC_001683	Sscle10g079660	Chr_10	1660079	1661345	PF07985.11	SRR1	isoform1
TCONS_00002164	XLOC_001683	Sscle10g079660	Chr_10	1660079	1661345	PF07985.11	SRR1	isoform2
TCONS_00002164	XLOC_001683	Sscle10g079660	Chr_10	1660079	1661345	PF13642.5	DUF4144	isoform2
TCONS_00002164	XLOC_001683	Sscle10g079660	Chr_10	1660079	1661345	PF15948.4	DUF4756	isoform2
TCONS_00001791	XLOC_001401	Sscle10g079770	Chr_10	1734147	1736172	NA	NA	isoform1
TCONS_00002171	XLOC_001689	Sscle10g079770	Chr_10	1734147	1736172	PF00083.23	Sugar_tr	isoform2
TCONS_00002171	XLOC_001689	Sscle10g079770	Chr_10	1734147	1736172	PF07690.15	MFS_1	isoform2
TCONS_00001792	XLOC_001402	Sscle10g079790	Chr_10	1745218	1747255	PF10590.8	PNP_phzG_C	isoform1
TCONS_00001792	XLOC_001402	Sscle10g079790	Chr_10	1745218	1747255	PF12766.6	Pyridox_oxase_2	isoform1
TCONS_00001793	XLOC_001402	Sscle10g079790	Chr_10	1745218	1747255	PF01243.19	Putative_PNPOx	isoform2
TCONS_00001793	XLOC_001402	Sscle10g079790	Chr_10	1745218	1747255	PF15603.5	Imm74	isoform2
TCONS_00002190	XLOC_001704	Sscle10g080090	Chr_10	1852934	1857074	PF03325.12	Herpes_PAP	isoform1
TCONS_00002191	XLOC_001704	Sscle10g080090	Chr_10	1852934	1857074	NA	NA	isoform2
TCONS_00002192	XLOC_001704	Sscle10g080090	Chr_10	1852934	1857074	NA	NA	isoform3
TCONS_00002205	XLOC_001716	Sscle10g080260	Chr_10	1910384	1911842	PF00106.24	adh_short	isoform1
TCONS_00002205	XLOC_001716	Sscle10g080260	Chr_10	1910384	1911842	PF08659.9	KR	isoform1
TCONS_00002205	XLOC_001716	Sscle10g080260	Chr_10	1910384	1911842	PF13561.5	adh_short_C2	isoform1
TCONS_00002206	XLOC_001716	Sscle10g080260	Chr_10	1910384	1911842	PF00106.24	adh_short	isoform2
TCONS_00002206	XLOC_001716	Sscle10g080260	Chr_10	1910384	1911842	PF02719.14	Polysacc_synt_2	isoform2
TCONS_00002206	XLOC_001716	Sscle10g080260	Chr_10	1910384	1911842	PF08659.9	KR	isoform2
TCONS_00002206	XLOC_001716	Sscle10g080260	Chr_10	1910384	1911842	PF13561.5	adh_short_C2	isoform2
TCONS_00002254	XLOC_001758	Sscle11g080920	Chr_11	12075	13887	PF01083.21	Cutinase	isoform1
TCONS_00002254	XLOC_001758	Sscle11g080920	Chr_11	12075	13887	PF08237.10	PE-PPE	isoform1
TCONS_00002255	XLOC_001758	Sscle11g080920	Chr_11	12075	13887	PF00734.17	CBM_1	isoform2
TCONS_00002255	XLOC_001758	Sscle11g080920	Chr_11	12075	13887	PF01083.21	Cutinase	isoform2
TCONS_00002255	XLOC_001758	Sscle11g080920	Chr_11	12075	13887	PF04621.12	ETS_PEA3_N	isoform2
TCONS_00002255	XLOC_001758	Sscle11g080920	Chr_11	12075	13887	PF08237.10	PE-PPE	isoform2
TCONS_00002669	XLOC_002078	Sscle11g081180	Chr_11	89564	94311	NA	NA	isoform1
TCONS_00002670	XLOC_002078	Sscle11g081180	Chr_11	89564	94311	PF01636.22	APH	isoform2
TCONS_00003433	XLOC_002686	Sscle12g088080	Chr_12	504061	505442	PF00583.24	Acetyltransf_1	isoform1
TCONS_00003433	XLOC_002686	Sscle12g088080	Chr_12	504061	505442	PF08445.9	FR47	isoform1
TCONS_00003433	XLOC_002686	Sscle12g088080	Chr_12	504061	505442	PF13302.6	Acetyltransf_3	isoform1
TCONS_00003433	XLOC_002686	Sscle12g088080	Chr_12	504061	505442	PF13508.6	Acetyltransf_7	isoform1
TCONS_00003433	XLOC_002686	Sscle12g088080	Chr_12	504061	505442	PF13523.5	Acetyltransf_8	isoform1
TCONS_00003433	XLOC_002686	Sscle12g088080	Chr_12	504061	505442	PF13527.6	Acetyltransf_9	isoform1
TCONS_00003433	XLOC_002686	Sscle12g088080	Chr_12	504061	505442	PF13673.6	Acetyltransf_10	isoform1
TCONS_00003433	XLOC_002686	Sscle12g088080	Chr_12	504061	505442	PF13880.5	Acetyltransf_13	isoform1
TCONS_00003433	XLOC_002686	Sscle12g088080	Chr_12	504061	505442	PF14542.5	Acetyltransf_CG	isoform1
TCONS_00003434	XLOC_002686	Sscle12g088080	Chr_12	504061	505442	NA	NA	isoform2
TCONS_00003131	XLOC_002444	Sscle12g088430	Chr_12	619032	622095	PF03193.15	RsgA_GTPase	isoform1
TCONS_00003131	XLOC_002444	Sscle12g088430	Chr_12	619032	622095	PF05673.12	DUF815	isoform1
TCONS_00003131	XLOC_002444	Sscle12g088430	Chr_12	619032	622095	PF07728.13	AAA_5	isoform1
TCONS_00003131	XLOC_002444	Sscle12g088430	Chr_12	619032	622095	PF13191.5	AAA_16	isoform1
TCONS_00003131	XLOC_002444	Sscle12g088430	Chr_12	619032	622095	PF13401.5	AAA_22	isoform1
TCONS_00003131	XLOC_002444	Sscle12g088430	Chr_12	619032	622095	PF13481.5	AAA_25	isoform1
TCONS_00003131	XLOC_002444	Sscle12g088430	Chr_12	619032	622095	PF13555.5	AAA_29	isoform1
TCONS_00003132	XLOC_002444	Sscle12g088430	Chr_12	619032	622095	PF00512.24	HisKA	isoform2
TCONS_00003132	XLOC_002444	Sscle12g088430	Chr_12	619032	622095	PF03193.15	RsgA_GTPase	isoform2
TCONS_00003132	XLOC_002444	Sscle12g088430	Chr_12	619032	622095	PF05673.12	DUF815	isoform2
TCONS_00003132	XLOC_002444	Sscle12g088430	Chr_12	619032	622095	PF07728.13	AAA_5	isoform2
TCONS_00003132	XLOC_002444	Sscle12g088430	Chr_12	619032	622095	PF13191.5	AAA_16	isoform2
TCONS_00003132	XLOC_002444	Sscle12g088430	Chr_12	619032	622095	PF13401.5	AAA_22	isoform2
TCONS_00003132	XLOC_002444	Sscle12g088430	Chr_12	619032	622095	PF13481.5	AAA_25	isoform2
TCONS_00003132	XLOC_002444	Sscle12g088430	Chr_12	619032	622095	PF13555.5	AAA_29	isoform2
TCONS_00003471	XLOC_002719	Sscle12g088780	Chr_12	745328	747198	PF00106.24	adh_short	isoform1
TCONS_00003471	XLOC_002719	Sscle12g088780	Chr_12	745328	747198	PF01073.18	3Beta_HSD	isoform1
TCONS_00003471	XLOC_002719	Sscle12g088780	Chr_12	745328	747198	PF01370.20	Epimerase	isoform1
TCONS_00003471	XLOC_002719	Sscle12g088780	Chr_12	745328	747198	PF02719.14	Polysacc_synt_2	isoform1
TCONS_00003471	XLOC_002719	Sscle12g088780	Chr_12	745328	747198	PF04321.16	RmlD_sub_bind	isoform1
TCONS_00003471	XLOC_002719	Sscle12g088780	Chr_12	745328	747198	PF05368.12	NmrA	isoform1
TCONS_00003471	XLOC_002719	Sscle12g088780	Chr_12	745328	747198	PF07993.11	NAD_binding_4	isoform1
TCONS_00003471	XLOC_002719	Sscle12g088780	Chr_12	745328	747198	PF08659.9	KR	isoform1
TCONS_00003471	XLOC_002719	Sscle12g088780	Chr_12	745328	747198	PF13460.5	NAD_binding_10	isoform1
TCONS_00003471	XLOC_002719	Sscle12g088780	Chr_12	745328	747198	PF13561.5	adh_short_C2	isoform1
TCONS_00003471	XLOC_002719	Sscle12g088780	Chr_12	745328	747198	PF16363.4	GDP_Man_Dehyd	isoform1
TCONS_00003471	XLOC_002719	Sscle12g088780	Chr_12	745328	747198	PF16810.4	RXLR	isoform1
TCONS_00003472	XLOC_002719	Sscle12g088780	Chr_12	745328	747198	PF00106.24	adh_short	isoform2
TCONS_00003472	XLOC_002719	Sscle12g088780	Chr_12	745328	747198	PF01073.18	3Beta_HSD	isoform2
TCONS_00003472	XLOC_002719	Sscle12g088780	Chr_12	745328	747198	PF01370.20	Epimerase	isoform2
TCONS_00003472	XLOC_002719	Sscle12g088780	Chr_12	745328	747198	PF02719.14	Polysacc_synt_2	isoform2
TCONS_00003472	XLOC_002719	Sscle12g088780	Chr_12	745328	747198	PF04321.16	RmlD_sub_bind	isoform2
TCONS_00003472	XLOC_002719	Sscle12g088780	Chr_12	745328	747198	PF05368.12	NmrA	isoform2
TCONS_00003472	XLOC_002719	Sscle12g088780	Chr_12	745328	747198	PF07993.11	NAD_binding_4	isoform2
TCONS_00003472	XLOC_002719	Sscle12g088780	Chr_12	745328	747198	PF08659.9	KR	isoform2
TCONS_00003472	XLOC_002719	Sscle12g088780	Chr_12	745328	747198	PF13460.5	NAD_binding_10	isoform2
TCONS_00003472	XLOC_002719	Sscle12g088780	Chr_12	745328	747198	PF13561.5	adh_short_C2	isoform2
TCONS_00003472	XLOC_002719	Sscle12g088780	Chr_12	745328	747198	PF13612.5	DDE_Tnp_1_3	isoform2
TCONS_00003472	XLOC_002719	Sscle12g088780	Chr_12	745328	747198	PF16363.4	GDP_Man_Dehyd	isoform2
TCONS_00003472	XLOC_002719	Sscle12g088780	Chr_12	745328	747198	PF16810.4	RXLR	isoform2
TCONS_00003477	XLOC_002724	Sscle12g088860	Chr_12	764303	766546	PF01230.22	HIT	isoform1
TCONS_00003477	XLOC_002724	Sscle12g088860	Chr_12	764303	766546	PF04677.14	CwfJ_C_1	isoform1
TCONS_00003477	XLOC_002724	Sscle12g088860	Chr_12	764303	766546	PF11969.7	DcpS_C	isoform1
TCONS_00003478	XLOC_002724	Sscle12g088860	Chr_12	764303	766546	PF01230.22	HIT	isoform2
TCONS_00003478	XLOC_002724	Sscle12g088860	Chr_12	764303	766546	PF04677.14	CwfJ_C_1	isoform2
TCONS_00003478	XLOC_002724	Sscle12g088860	Chr_12	764303	766546	PF11969.7	DcpS_C	isoform2
TCONS_00003479	XLOC_002724	Sscle12g088860	Chr_12	764303	766546	NA	NA	isoform3
TCONS_00003499	XLOC_002741	Sscle12g089180	Chr_12	871483	875162	PF00076.21	RRM_1	isoform1
TCONS_00003499	XLOC_002741	Sscle12g089180	Chr_12	871483	875162	PF05036.12	SPOR	isoform1
TCONS_00003499	XLOC_002741	Sscle12g089180	Chr_12	871483	875162	PF08442.9	ATP-grasp_2	isoform1
TCONS_00003499	XLOC_002741	Sscle12g089180	Chr_12	871483	875162	PF08648.11	DUF1777	isoform1
TCONS_00003499	XLOC_002741	Sscle12g089180	Chr_12	871483	875162	PF08777.10	RRM_3	isoform1
TCONS_00003499	XLOC_002741	Sscle12g089180	Chr_12	871483	875162	PF10446.8	DUF2457	isoform1
TCONS_00003499	XLOC_002741	Sscle12g089180	Chr_12	871483	875162	PF11608.7	Limkain-b1	isoform1
TCONS_00003499	XLOC_002741	Sscle12g089180	Chr_12	871483	875162	PF11823.7	DUF3343	isoform1
TCONS_00003499	XLOC_002741	Sscle12g089180	Chr_12	871483	875162	PF13893.5	RRM_5	isoform1
TCONS_00003499	XLOC_002741	Sscle12g089180	Chr_12	871483	875162	PF14032.5	PknH_C	isoform1
TCONS_00003499	XLOC_002741	Sscle12g089180	Chr_12	871483	875162	PF15440.5	THRAP3_BCLAF1	isoform1
TCONS_00003500	XLOC_002741	Sscle12g089180	Chr_12	871483	875162	PF00076.21	RRM_1	isoform2
TCONS_00003500	XLOC_002741	Sscle12g089180	Chr_12	871483	875162	PF05036.12	SPOR	isoform2
TCONS_00003500	XLOC_002741	Sscle12g089180	Chr_12	871483	875162	PF07172.10	GRP	isoform2
TCONS_00003500	XLOC_002741	Sscle12g089180	Chr_12	871483	875162	PF08442.9	ATP-grasp_2	isoform2
TCONS_00003500	XLOC_002741	Sscle12g089180	Chr_12	871483	875162	PF08648.11	DUF1777	isoform2
TCONS_00003500	XLOC_002741	Sscle12g089180	Chr_12	871483	875162	PF08777.10	RRM_3	isoform2
TCONS_00003500	XLOC_002741	Sscle12g089180	Chr_12	871483	875162	PF10446.8	DUF2457	isoform2
TCONS_00003500	XLOC_002741	Sscle12g089180	Chr_12	871483	875162	PF11608.7	Limkain-b1	isoform2
TCONS_00003500	XLOC_002741	Sscle12g089180	Chr_12	871483	875162	PF11823.7	DUF3343	isoform2
TCONS_00003500	XLOC_002741	Sscle12g089180	Chr_12	871483	875162	PF13893.5	RRM_5	isoform2
TCONS_00003500	XLOC_002741	Sscle12g089180	Chr_12	871483	875162	PF14032.5	PknH_C	isoform2
TCONS_00003500	XLOC_002741	Sscle12g089180	Chr_12	871483	875162	PF15440.5	THRAP3_BCLAF1	isoform2
TCONS_00003501	XLOC_002741	Sscle12g089180	Chr_12	871483	875162	PF00076.21	RRM_1	isoform3
TCONS_00003501	XLOC_002741	Sscle12g089180	Chr_12	871483	875162	PF05036.12	SPOR	isoform3
TCONS_00003501	XLOC_002741	Sscle12g089180	Chr_12	871483	875162	PF08442.9	ATP-grasp_2	isoform3
TCONS_00003501	XLOC_002741	Sscle12g089180	Chr_12	871483	875162	PF08648.11	DUF1777	isoform3
TCONS_00003501	XLOC_002741	Sscle12g089180	Chr_12	871483	875162	PF08777.10	RRM_3	isoform3
TCONS_00003501	XLOC_002741	Sscle12g089180	Chr_12	871483	875162	PF10446.8	DUF2457	isoform3
TCONS_00003501	XLOC_002741	Sscle12g089180	Chr_12	871483	875162	PF11608.7	Limkain-b1	isoform3
TCONS_00003501	XLOC_002741	Sscle12g089180	Chr_12	871483	875162	PF11823.7	DUF3343	isoform3
TCONS_00003501	XLOC_002741	Sscle12g089180	Chr_12	871483	875162	PF13893.5	RRM_5	isoform3
TCONS_00003501	XLOC_002741	Sscle12g089180	Chr_12	871483	875162	PF14032.5	PknH_C	isoform3
TCONS_00003501	XLOC_002741	Sscle12g089180	Chr_12	871483	875162	PF15440.5	THRAP3_BCLAF1	isoform3
TCONS_00003502	XLOC_002741	Sscle12g089180	Chr_12	871483	875162	PF00076.21	RRM_1	isoform4
TCONS_00003502	XLOC_002741	Sscle12g089180	Chr_12	871483	875162	PF05036.12	SPOR	isoform4
TCONS_00003502	XLOC_002741	Sscle12g089180	Chr_12	871483	875162	PF07172.10	GRP	isoform4
TCONS_00003502	XLOC_002741	Sscle12g089180	Chr_12	871483	875162	PF08442.9	ATP-grasp_2	isoform4
TCONS_00003502	XLOC_002741	Sscle12g089180	Chr_12	871483	875162	PF08648.11	DUF1777	isoform4
TCONS_00003502	XLOC_002741	Sscle12g089180	Chr_12	871483	875162	PF08777.10	RRM_3	isoform4
TCONS_00003502	XLOC_002741	Sscle12g089180	Chr_12	871483	875162	PF10446.8	DUF2457	isoform4
TCONS_00003502	XLOC_002741	Sscle12g089180	Chr_12	871483	875162	PF11608.7	Limkain-b1	isoform4
TCONS_00003502	XLOC_002741	Sscle12g089180	Chr_12	871483	875162	PF11823.7	DUF3343	isoform4
TCONS_00003502	XLOC_002741	Sscle12g089180	Chr_12	871483	875162	PF13893.5	RRM_5	isoform4
TCONS_00003502	XLOC_002741	Sscle12g089180	Chr_12	871483	875162	PF14032.5	PknH_C	isoform4
TCONS_00003502	XLOC_002741	Sscle12g089180	Chr_12	871483	875162	PF15440.5	THRAP3_BCLAF1	isoform4
TCONS_00003185	XLOC_002485	Sscle12g089320	Chr_12	921140	922830	NA	NA	isoform1
TCONS_00003511	XLOC_002747	Sscle12g089320	Chr_12	921140	922830	PF02926.16	THUMP	isoform2
TCONS_00003195	XLOC_002493	Sscle12g089420	Chr_12	947210	951205	PF00169.28	PH	isoform1
TCONS_00003195	XLOC_002493	Sscle12g089420	Chr_12	947210	951205	PF05478.10	Prominin	isoform1
TCONS_00003195	XLOC_002493	Sscle12g089420	Chr_12	947210	951205	PF15764.4	DUF4693	isoform1
TCONS_00003196	XLOC_002493	Sscle12g089420	Chr_12	947210	951205	PF00169.28	PH	isoform2
TCONS_00003196	XLOC_002493	Sscle12g089420	Chr_12	947210	951205	PF05478.10	Prominin	isoform2
TCONS_00003197	XLOC_002493	Sscle12g089420	Chr_12	947210	951205	PF05478.10	Prominin	isoform3
TCONS_00003197	XLOC_002493	Sscle12g089420	Chr_12	947210	951205	PF08581.9	Tup_N	isoform3
TCONS_00003197	XLOC_002493	Sscle12g089420	Chr_12	947210	951205	PF15764.4	DUF4693	isoform3
TCONS_00003209	XLOC_002501	Sscle12g089600	Chr_12	992258	992910	PF00125.23	Histone	isoform1
TCONS_00003209	XLOC_002501	Sscle12g089600	Chr_12	992258	992910	PF00808.22	CBFD_NFYB_HMF	isoform1
TCONS_00003209	XLOC_002501	Sscle12g089600	Chr_12	992258	992910	PF16211.4	Histone_H2A_C	isoform1
TCONS_00003525	XLOC_002758	Sscle12g089600	Chr_12	992258	992910	NA	NA	isoform2
TCONS_00003544	XLOC_002774	Sscle12g089970	Chr_12	1142381	1147127	PF00583.24	Acetyltransf_1	isoform1
TCONS_00003544	XLOC_002774	Sscle12g089970	Chr_12	1142381	1147127	PF08445.9	FR47	isoform1
TCONS_00003544	XLOC_002774	Sscle12g089970	Chr_12	1142381	1147127	PF09337.9	zf-H2C2	isoform1
TCONS_00003544	XLOC_002774	Sscle12g089970	Chr_12	1142381	1147127	PF13302.6	Acetyltransf_3	isoform1
TCONS_00003544	XLOC_002774	Sscle12g089970	Chr_12	1142381	1147127	PF13420.6	Acetyltransf_4	isoform1
TCONS_00003544	XLOC_002774	Sscle12g089970	Chr_12	1142381	1147127	PF13508.6	Acetyltransf_7	isoform1
TCONS_00003545	XLOC_002774	Sscle12g089970	Chr_12	1142381	1147127	PF00583.24	Acetyltransf_1	isoform2
TCONS_00003545	XLOC_002774	Sscle12g089970	Chr_12	1142381	1147127	PF08445.9	FR47	isoform2
TCONS_00003545	XLOC_002774	Sscle12g089970	Chr_12	1142381	1147127	PF09337.9	zf-H2C2	isoform2
TCONS_00003545	XLOC_002774	Sscle12g089970	Chr_12	1142381	1147127	PF13302.6	Acetyltransf_3	isoform2
TCONS_00003545	XLOC_002774	Sscle12g089970	Chr_12	1142381	1147127	PF13420.6	Acetyltransf_4	isoform2
TCONS_00003545	XLOC_002774	Sscle12g089970	Chr_12	1142381	1147127	PF13508.6	Acetyltransf_7	isoform2
TCONS_00003546	XLOC_002774	Sscle12g089970	Chr_12	1142381	1147127	PF00583.24	Acetyltransf_1	isoform3
TCONS_00003546	XLOC_002774	Sscle12g089970	Chr_12	1142381	1147127	PF03153.12	TFIIA	isoform3
TCONS_00003546	XLOC_002774	Sscle12g089970	Chr_12	1142381	1147127	PF08445.9	FR47	isoform3
TCONS_00003546	XLOC_002774	Sscle12g089970	Chr_12	1142381	1147127	PF09337.9	zf-H2C2	isoform3
TCONS_00003546	XLOC_002774	Sscle12g089970	Chr_12	1142381	1147127	PF13302.6	Acetyltransf_3	isoform3
TCONS_00003295	XLOC_002573	Sscle12g091050	Chr_12	1548538	1549796	PF01722.17	BolA	isoform1
TCONS_00003608	XLOC_002828	Sscle12g091050	Chr_12	1548538	1549796	NA	NA	isoform2
TCONS_00003639	XLOC_002853	Sscle12g091520	Chr_12	1704851	1706677	PF01494.18	FAD_binding_3	isoform1
TCONS_00003639	XLOC_002853	Sscle12g091520	Chr_12	1704851	1706677	PF08545.9	ACP_syn_III	isoform1
TCONS_00003639	XLOC_002853	Sscle12g091520	Chr_12	1704851	1706677	PF17616.1	US6	isoform1
TCONS_00003640	XLOC_002853	Sscle12g091520	Chr_12	1704851	1706677	PF00070.26	Pyr_redox	isoform2
TCONS_00003640	XLOC_002853	Sscle12g091520	Chr_12	1704851	1706677	PF00890.23	FAD_binding_2	isoform2
TCONS_00003640	XLOC_002853	Sscle12g091520	Chr_12	1704851	1706677	PF01262.20	AlaDh_PNT_C	isoform2
TCONS_00003640	XLOC_002853	Sscle12g091520	Chr_12	1704851	1706677	PF01266.23	DAO	isoform2
TCONS_00003640	XLOC_002853	Sscle12g091520	Chr_12	1704851	1706677	PF01494.18	FAD_binding_3	isoform2
TCONS_00003640	XLOC_002853	Sscle12g091520	Chr_12	1704851	1706677	PF02254.17	TrkA_N	isoform2
TCONS_00003640	XLOC_002853	Sscle12g091520	Chr_12	1704851	1706677	PF02737.17	3HCDH_N	isoform2
TCONS_00003640	XLOC_002853	Sscle12g091520	Chr_12	1704851	1706677	PF07992.13	Pyr_redox_2	isoform2
TCONS_00003640	XLOC_002853	Sscle12g091520	Chr_12	1704851	1706677	PF08545.9	ACP_syn_III	isoform2
TCONS_00003640	XLOC_002853	Sscle12g091520	Chr_12	1704851	1706677	PF13450.5	NAD_binding_8	isoform2
TCONS_00003640	XLOC_002853	Sscle12g091520	Chr_12	1704851	1706677	PF13738.5	Pyr_redox_3	isoform2
TCONS_00003640	XLOC_002853	Sscle12g091520	Chr_12	1704851	1706677	PF17616.1	US6	isoform2
TCONS_00003665	XLOC_002872	Sscle12g091930	Chr_12	1827736	1829188	PF02826.18	2-Hacid_dh_C	isoform1
TCONS_00003666	XLOC_002872	Sscle12g091930	Chr_12	1827736	1829188	PF00389.29	2-Hacid_dh	isoform2
TCONS_00003666	XLOC_002872	Sscle12g091930	Chr_12	1827736	1829188	PF02826.18	2-Hacid_dh_C	isoform2
TCONS_00003352	XLOC_002617	Sscle12g091970	Chr_12	1839380	1844256	NA	NA	isoform1
TCONS_00003669	XLOC_002875	Sscle12g091970	Chr_12	1839380	1844256	PF02170.21	PAZ	isoform2
TCONS_00003669	XLOC_002875	Sscle12g091970	Chr_12	1839380	1844256	PF02171.16	Piwi	isoform2
TCONS_00003669	XLOC_002875	Sscle12g091970	Chr_12	1839380	1844256	PF08699.9	ArgoL1	isoform2
TCONS_00003669	XLOC_002875	Sscle12g091970	Chr_12	1839380	1844256	PF16486.4	ArgoN	isoform2
TCONS_00003669	XLOC_002875	Sscle12g091970	Chr_12	1839380	1844256	PF16487.4	ArgoMid	isoform2
TCONS_00003669	XLOC_002875	Sscle12g091970	Chr_12	1839380	1844256	PF16488.4	ArgoL2	isoform2
TCONS_00003670	XLOC_002875	Sscle12g091970	Chr_12	1839380	1844256	PF02170.21	PAZ	isoform3
TCONS_00003670	XLOC_002875	Sscle12g091970	Chr_12	1839380	1844256	PF02171.16	Piwi	isoform3
TCONS_00003670	XLOC_002875	Sscle12g091970	Chr_12	1839380	1844256	PF08699.9	ArgoL1	isoform3
TCONS_00003670	XLOC_002875	Sscle12g091970	Chr_12	1839380	1844256	PF16486.4	ArgoN	isoform3
TCONS_00003670	XLOC_002875	Sscle12g091970	Chr_12	1839380	1844256	PF16487.4	ArgoMid	isoform3
TCONS_00003670	XLOC_002875	Sscle12g091970	Chr_12	1839380	1844256	PF16488.4	ArgoL2	isoform3
TCONS_00003686	XLOC_002889	Sscle13g092140	Chr_13	36003	41373	PF01442.17	Apolipoprotein	isoform1
TCONS_00003686	XLOC_002889	Sscle13g092140	Chr_13	36003	41373	PF01442.17	Apolipoprotein	isoform1
TCONS_00003686	XLOC_002889	Sscle13g092140	Chr_13	36003	41373	PF02741.14	FTR_C	isoform1
TCONS_00003686	XLOC_002889	Sscle13g092140	Chr_13	36003	41373	PF04513.11	Baculo_PEP_C	isoform1
TCONS_00003686	XLOC_002889	Sscle13g092140	Chr_13	36003	41373	PF06266.11	HrpF	isoform1
TCONS_00003686	XLOC_002889	Sscle13g092140	Chr_13	36003	41373	PF07464.10	ApoLp-III	isoform1
TCONS_00003686	XLOC_002889	Sscle13g092140	Chr_13	36003	41373	PF07464.10	ApoLp-III	isoform1
TCONS_00003686	XLOC_002889	Sscle13g092140	Chr_13	36003	41373	PF07579.10	DUF1548	isoform1
TCONS_00003686	XLOC_002889	Sscle13g092140	Chr_13	36003	41373	PF09333.10	ATG_C	isoform1
TCONS_00003686	XLOC_002889	Sscle13g092140	Chr_13	36003	41373	PF09769.8	ApoO	isoform1
TCONS_00003686	XLOC_002889	Sscle13g092140	Chr_13	36003	41373	PF10025.8	DUF2267	isoform1
TCONS_00003686	XLOC_002889	Sscle13g092140	Chr_13	36003	41373	PF10732.8	DUF2524	isoform1
TCONS_00003686	XLOC_002889	Sscle13g092140	Chr_13	36003	41373	PF12307.7	DUF3631	isoform1
TCONS_00003687	XLOC_002889	Sscle13g092140	Chr_13	36003	41373	PF01442.17	Apolipoprotein	isoform2
TCONS_00003687	XLOC_002889	Sscle13g092140	Chr_13	36003	41373	PF04513.11	Baculo_PEP_C	isoform2
TCONS_00003687	XLOC_002889	Sscle13g092140	Chr_13	36003	41373	PF05811.12	DUF842	isoform2
TCONS_00003687	XLOC_002889	Sscle13g092140	Chr_13	36003	41373	PF09391.9	DUF2000	isoform2
TCONS_00003688	XLOC_002889	Sscle13g092140	Chr_13	36003	41373	PF01442.17	Apolipoprotein	isoform3
TCONS_00003688	XLOC_002889	Sscle13g092140	Chr_13	36003	41373	PF04513.11	Baculo_PEP_C	isoform3
TCONS_00003688	XLOC_002889	Sscle13g092140	Chr_13	36003	41373	PF05811.12	DUF842	isoform3
TCONS_00003688	XLOC_002889	Sscle13g092140	Chr_13	36003	41373	PF09391.9	DUF2000	isoform3
TCONS_00004489	XLOC_003493	Sscle14g099090	Chr_14	759711	763421	NA	NA	isoform1
TCONS_00004819	XLOC_003748	Sscle14g099090	Chr_14	759711	763421	PF00022.18	Actin	isoform2
TCONS_00004820	XLOC_003748	Sscle14g099090	Chr_14	759711	763421	PF00022.18	Actin	isoform3
TCONS_00004534	XLOC_003528	Sscle14g100040	Chr_14	1065980	1069089	NA	NA	isoform1
TCONS_00004535	XLOC_003528	Sscle14g100040	Chr_14	1065980	1069089	PF00920.20	ILVD_EDD	isoform2
TCONS_00004535	XLOC_003528	Sscle14g100040	Chr_14	1065980	1069089	PF02872.17	5_nucleotid_C	isoform2
TCONS_00004536	XLOC_003528	Sscle14g100040	Chr_14	1065980	1069089	NA	NA	isoform3
TCONS_00004555	XLOC_003545	Sscle14g100290	Chr_14	1148368	1151928	PF08760.10	DUF1793	isoform1
TCONS_00004555	XLOC_003545	Sscle14g100290	Chr_14	1148368	1151928	PF16335.4	DUF4965	isoform1
TCONS_00004555	XLOC_003545	Sscle14g100290	Chr_14	1148368	1151928	PF17168.3	DUF5127	isoform1
TCONS_00004556	XLOC_003545	Sscle14g100290	Chr_14	1148368	1151928	PF08760.10	DUF1793	isoform2
TCONS_00004556	XLOC_003545	Sscle14g100290	Chr_14	1148368	1151928	PF16334.4	DUF4964	isoform2
TCONS_00004556	XLOC_003545	Sscle14g100290	Chr_14	1148368	1151928	PF16335.4	DUF4965	isoform2
TCONS_00004556	XLOC_003545	Sscle14g100290	Chr_14	1148368	1151928	PF17168.3	DUF5127	isoform2
TCONS_00004939	XLOC_003840	Sscle14g101040	Chr_14	1365194	1369705	PF00056.22	Ldh_1_N	isoform1
TCONS_00004939	XLOC_003840	Sscle14g101040	Chr_14	1365194	1369705	PF01073.18	3Beta_HSD	isoform1
TCONS_00004939	XLOC_003840	Sscle14g101040	Chr_14	1365194	1369705	PF02866.17	Ldh_1_C	isoform1
TCONS_00004939	XLOC_003840	Sscle14g101040	Chr_14	1365194	1369705	PF02882.18	THF_DHG_CYH_C	isoform1
TCONS_00004939	XLOC_003840	Sscle14g101040	Chr_14	1365194	1369705	PF04273.12	DUF442	isoform1
TCONS_00004940	XLOC_003840	Sscle14g101040	Chr_14	1365194	1369705	PF00056.22	Ldh_1_N	isoform2
TCONS_00004940	XLOC_003840	Sscle14g101040	Chr_14	1365194	1369705	PF01073.18	3Beta_HSD	isoform2
TCONS_00004940	XLOC_003840	Sscle14g101040	Chr_14	1365194	1369705	PF02866.17	Ldh_1_C	isoform2
TCONS_00004940	XLOC_003840	Sscle14g101040	Chr_14	1365194	1369705	PF02882.18	THF_DHG_CYH_C	isoform2
TCONS_00004940	XLOC_003840	Sscle14g101040	Chr_14	1365194	1369705	PF04273.12	DUF442	isoform2
TCONS_00004941	XLOC_003840	Sscle14g101040	Chr_14	1365194	1369705	PF00056.22	Ldh_1_N	isoform3
TCONS_00004941	XLOC_003840	Sscle14g101040	Chr_14	1365194	1369705	PF01073.18	3Beta_HSD	isoform3
TCONS_00004941	XLOC_003840	Sscle14g101040	Chr_14	1365194	1369705	PF01778.16	Ribosomal_L28e	isoform3
TCONS_00004941	XLOC_003840	Sscle14g101040	Chr_14	1365194	1369705	PF02866.17	Ldh_1_C	isoform3
TCONS_00004941	XLOC_003840	Sscle14g101040	Chr_14	1365194	1369705	PF02882.18	THF_DHG_CYH_C	isoform3
TCONS_00004941	XLOC_003840	Sscle14g101040	Chr_14	1365194	1369705	PF04273.12	DUF442	isoform3
TCONS_00004942	XLOC_003840	Sscle14g101040	Chr_14	1365194	1369705	PF00056.22	Ldh_1_N	isoform4
TCONS_00004942	XLOC_003840	Sscle14g101040	Chr_14	1365194	1369705	PF01073.18	3Beta_HSD	isoform4
TCONS_00004942	XLOC_003840	Sscle14g101040	Chr_14	1365194	1369705	PF01778.16	Ribosomal_L28e	isoform4
TCONS_00004942	XLOC_003840	Sscle14g101040	Chr_14	1365194	1369705	PF02866.17	Ldh_1_C	isoform4
TCONS_00004942	XLOC_003840	Sscle14g101040	Chr_14	1365194	1369705	PF02882.18	THF_DHG_CYH_C	isoform4
TCONS_00004942	XLOC_003840	Sscle14g101040	Chr_14	1365194	1369705	PF04273.12	DUF442	isoform4
TCONS_00004943	XLOC_003840	Sscle14g101040	Chr_14	1365194	1369705	PF00056.22	Ldh_1_N	isoform5
TCONS_00004943	XLOC_003840	Sscle14g101040	Chr_14	1365194	1369705	PF01073.18	3Beta_HSD	isoform5
TCONS_00004943	XLOC_003840	Sscle14g101040	Chr_14	1365194	1369705	PF01778.16	Ribosomal_L28e	isoform5
TCONS_00004943	XLOC_003840	Sscle14g101040	Chr_14	1365194	1369705	PF02866.17	Ldh_1_C	isoform5
TCONS_00004943	XLOC_003840	Sscle14g101040	Chr_14	1365194	1369705	PF02882.18	THF_DHG_CYH_C	isoform5
TCONS_00004943	XLOC_003840	Sscle14g101040	Chr_14	1365194	1369705	PF04273.12	DUF442	isoform5
TCONS_00004944	XLOC_003840	Sscle14g101040	Chr_14	1365194	1369705	PF00056.22	Ldh_1_N	isoform6
TCONS_00004944	XLOC_003840	Sscle14g101040	Chr_14	1365194	1369705	PF01073.18	3Beta_HSD	isoform6
TCONS_00004944	XLOC_003840	Sscle14g101040	Chr_14	1365194	1369705	PF01778.16	Ribosomal_L28e	isoform6
TCONS_00004944	XLOC_003840	Sscle14g101040	Chr_14	1365194	1369705	PF02866.17	Ldh_1_C	isoform6
TCONS_00004944	XLOC_003840	Sscle14g101040	Chr_14	1365194	1369705	PF02882.18	THF_DHG_CYH_C	isoform6
TCONS_00004944	XLOC_003840	Sscle14g101040	Chr_14	1365194	1369705	PF04273.12	DUF442	isoform6
TCONS_00004945	XLOC_003840	Sscle14g101040	Chr_14	1365194	1369705	PF00056.22	Ldh_1_N	isoform7
TCONS_00004945	XLOC_003840	Sscle14g101040	Chr_14	1365194	1369705	PF01073.18	3Beta_HSD	isoform7
TCONS_00004945	XLOC_003840	Sscle14g101040	Chr_14	1365194	1369705	PF02866.17	Ldh_1_C	isoform7
TCONS_00004945	XLOC_003840	Sscle14g101040	Chr_14	1365194	1369705	PF02882.18	THF_DHG_CYH_C	isoform7
TCONS_00004945	XLOC_003840	Sscle14g101040	Chr_14	1365194	1369705	PF04273.12	DUF442	isoform7
TCONS_00004626	XLOC_003597	Sscle14g101360	Chr_14	1503375	1505197	NA	NA	isoform1
TCONS_00004627	XLOC_003597	Sscle14g101360	Chr_14	1503375	1505197	NA	NA	isoform2
TCONS_00004628	XLOC_003597	Sscle14g101360	Chr_14	1503375	1505197	NA	NA	isoform3
TCONS_00004629	XLOC_003597	Sscle14g101360	Chr_14	1503375	1505197	NA	NA	isoform4
TCONS_00004630	XLOC_003597	Sscle14g101360	Chr_14	1503375	1505197	NA	NA	isoform5
TCONS_00004964	XLOC_003856	Sscle14g101360	Chr_14	1503375	1505197	PF00840.19	Glyco_hydro_7	isoform6
TCONS_00004631	XLOC_003598	Sscle14g101380	Chr_14	1509297	1513740	PF07690.15	MFS_1	isoform1
TCONS_00004631	XLOC_003598	Sscle14g101380	Chr_14	1509297	1513740	PF11700.7	ATG22	isoform1
TCONS_00004632	XLOC_003598	Sscle14g101380	Chr_14	1509297	1513740	PF07690.15	MFS_1	isoform2
TCONS_00004632	XLOC_003598	Sscle14g101380	Chr_14	1509297	1513740	PF11700.7	ATG22	isoform2
TCONS_00004966	XLOC_003858	Sscle14g101380	Chr_14	1509297	1513740	NA	NA	isoform3
TCONS_00004967	XLOC_003858	Sscle14g101380	Chr_14	1509297	1513740	NA	NA	isoform4
TCONS_00005027	XLOC_003908	Sscle15g102360	Chr_15	39634	41519	NA	NA	isoform1
TCONS_00005315	XLOC_004131	Sscle15g102360	Chr_15	39634	41519	PF04261.11	Dyp_perox	isoform2
TCONS_00005049	XLOC_003922	Sscle15g102640	Chr_15	136890	142472	PF16204.4	BDHCT_assoc	isoform1
TCONS_00005050	XLOC_003922	Sscle15g102640	Chr_15	136890	142472	NA	NA	isoform2
TCONS_00005342	XLOC_004155	Sscle15g102840	Chr_15	241147	243753	NA	NA	isoform1
TCONS_00005343	XLOC_004155	Sscle15g102840	Chr_15	241147	243753	PF00076.21	RRM_1	isoform2
TCONS_00005343	XLOC_004155	Sscle15g102840	Chr_15	241147	243753	PF06679.11	DUF1180	isoform2
TCONS_00005343	XLOC_004155	Sscle15g102840	Chr_15	241147	243753	PF08777.10	RRM_3	isoform2
TCONS_00005343	XLOC_004155	Sscle15g102840	Chr_15	241147	243753	PF13865.5	FoP_duplication	isoform2
TCONS_00005343	XLOC_004155	Sscle15g102840	Chr_15	241147	243753	PF16842.4	RRM_occluded	isoform2
TCONS_00005344	XLOC_004155	Sscle15g102840	Chr_15	241147	243753	PF00076.21	RRM_1	isoform3
TCONS_00005344	XLOC_004155	Sscle15g102840	Chr_15	241147	243753	PF06679.11	DUF1180	isoform3
TCONS_00005344	XLOC_004155	Sscle15g102840	Chr_15	241147	243753	PF08777.10	RRM_3	isoform3
TCONS_00005344	XLOC_004155	Sscle15g102840	Chr_15	241147	243753	PF13865.5	FoP_duplication	isoform3
TCONS_00005344	XLOC_004155	Sscle15g102840	Chr_15	241147	243753	PF16842.4	RRM_occluded	isoform3
TCONS_00005066	XLOC_003934	Sscle15g102890	Chr_15	253592	254842	NA	NA	isoform1
TCONS_00005349	XLOC_004159	Sscle15g102890	Chr_15	253592	254842	PF00170.20	bZIP_1	isoform2
TCONS_00005349	XLOC_004159	Sscle15g102890	Chr_15	253592	254842	PF01254.17	TP2	isoform2
TCONS_00005349	XLOC_004159	Sscle15g102890	Chr_15	253592	254842	PF03131.16	bZIP_Maf	isoform2
TCONS_00005349	XLOC_004159	Sscle15g102890	Chr_15	253592	254842	PF05300.10	DUF737	isoform2
TCONS_00005349	XLOC_004159	Sscle15g102890	Chr_15	253592	254842	PF05308.10	Mito_fiss_reg	isoform2
TCONS_00005349	XLOC_004159	Sscle15g102890	Chr_15	253592	254842	PF07716.14	bZIP_2	isoform2
TCONS_00005349	XLOC_004159	Sscle15g102890	Chr_15	253592	254842	PF08614.10	ATG16	isoform2
TCONS_00005349	XLOC_004159	Sscle15g102890	Chr_15	253592	254842	PF10254.8	Pacs-1	isoform2
TCONS_00005349	XLOC_004159	Sscle15g102890	Chr_15	253592	254842	PF14303.5	NAM-associated	isoform2
TCONS_00005351	XLOC_004161	Sscle15g102920	Chr_15	267401	270267	PF01243.19	Putative_PNPOx	isoform1
TCONS_00005352	XLOC_004161	Sscle15g102920	Chr_15	267401	270267	NA	NA	isoform2
TCONS_00005366	XLOC_004175	Sscle15g103140	Chr_15	344453	349870	PF00169.28	PH	isoform1
TCONS_00005366	XLOC_004175	Sscle15g103140	Chr_15	344453	349870	PF01442.17	Apolipoprotein	isoform1
TCONS_00005366	XLOC_004175	Sscle15g103140	Chr_15	344453	349870	PF11932.7	DUF3450	isoform1
TCONS_00005367	XLOC_004175	Sscle15g103140	Chr_15	344453	349870	PF00169.28	PH	isoform2
TCONS_00005367	XLOC_004175	Sscle15g103140	Chr_15	344453	349870	PF01442.17	Apolipoprotein	isoform2
TCONS_00005367	XLOC_004175	Sscle15g103140	Chr_15	344453	349870	PF05592.10	Bac_rhamnosid	isoform2
TCONS_00005367	XLOC_004175	Sscle15g103140	Chr_15	344453	349870	PF11932.7	DUF3450	isoform2
TCONS_00005367	XLOC_004175	Sscle15g103140	Chr_15	344453	349870	PF17389.1	Bac_rhamnosid6H	isoform2
TCONS_00005367	XLOC_004175	Sscle15g103140	Chr_15	344453	349870	PF17390.1	Bac_rhamnosid_C	isoform2
TCONS_00005368	XLOC_004175	Sscle15g103140	Chr_15	344453	349870	PF00169.28	PH	isoform3
TCONS_00005368	XLOC_004175	Sscle15g103140	Chr_15	344453	349870	PF01442.17	Apolipoprotein	isoform3
TCONS_00005368	XLOC_004175	Sscle15g103140	Chr_15	344453	349870	PF11932.7	DUF3450	isoform3
TCONS_00005277	XLOC_004095	Sscle15g106630	Chr_15	1538964	1540878	PF00082.21	Peptidase_S8	isoform1
TCONS_00005277	XLOC_004095	Sscle15g106630	Chr_15	1538964	1540878	PF04104.13	DNA_primase_lrg	isoform1
TCONS_00005277	XLOC_004095	Sscle15g106630	Chr_15	1538964	1540878	PF09286.10	Pro-kuma_activ	isoform1
TCONS_00005596	XLOC_004362	Sscle15g106630	Chr_15	1538964	1540878	NA	NA	isoform2
TCONS_00005279	XLOC_004097	Sscle15g106650	Chr_15	1545361	1546951	NA	NA	isoform1
TCONS_00005597	XLOC_004363	Sscle15g106650	Chr_15	1545361	1546951	PF00070.26	Pyr_redox	isoform2
TCONS_00005597	XLOC_004363	Sscle15g106650	Chr_15	1545361	1546951	PF00743.18	FMO-like	isoform2
TCONS_00005597	XLOC_004363	Sscle15g106650	Chr_15	1545361	1546951	PF00890.23	FAD_binding_2	isoform2
TCONS_00005597	XLOC_004363	Sscle15g106650	Chr_15	1545361	1546951	PF01134.21	GIDA	isoform2
TCONS_00005597	XLOC_004363	Sscle15g106650	Chr_15	1545361	1546951	PF01266.23	DAO	isoform2
TCONS_00005597	XLOC_004363	Sscle15g106650	Chr_15	1545361	1546951	PF01488.19	Shikimate_DH	isoform2
TCONS_00005597	XLOC_004363	Sscle15g106650	Chr_15	1545361	1546951	PF01494.18	FAD_binding_3	isoform2
TCONS_00005597	XLOC_004363	Sscle15g106650	Chr_15	1545361	1546951	PF01946.16	Thi4	isoform2
TCONS_00005597	XLOC_004363	Sscle15g106650	Chr_15	1545361	1546951	PF05834.11	Lycopene_cycl	isoform2
TCONS_00005597	XLOC_004363	Sscle15g106650	Chr_15	1545361	1546951	PF06039.14	Mqo	isoform2
TCONS_00005597	XLOC_004363	Sscle15g106650	Chr_15	1545361	1546951	PF07992.13	Pyr_redox_2	isoform2
TCONS_00005597	XLOC_004363	Sscle15g106650	Chr_15	1545361	1546951	PF12831.6	FAD_oxidored	isoform2
TCONS_00005597	XLOC_004363	Sscle15g106650	Chr_15	1545361	1546951	PF13241.5	NAD_binding_7	isoform2
TCONS_00005597	XLOC_004363	Sscle15g106650	Chr_15	1545361	1546951	PF13434.5	K_oxygenase	isoform2
TCONS_00005597	XLOC_004363	Sscle15g106650	Chr_15	1545361	1546951	PF13450.5	NAD_binding_8	isoform2
TCONS_00005597	XLOC_004363	Sscle15g106650	Chr_15	1545361	1546951	PF13454.5	NAD_binding_9	isoform2
TCONS_00005597	XLOC_004363	Sscle15g106650	Chr_15	1545361	1546951	PF13738.5	Pyr_redox_3	isoform2
TCONS_00005706	XLOC_004448	Sscle16g108230	Chr_16	326246	327344	NA	NA	isoform1
TCONS_00005984	XLOC_004648	Sscle16g108230	Chr_16	326246	327344	PF00795.21	CN_hydrolase	isoform2
TCONS_00005991	XLOC_004653	Sscle16g108300	Chr_16	368278	370120	PF01370.20	Epimerase	isoform1
TCONS_00005991	XLOC_004653	Sscle16g108300	Chr_16	368278	370120	PF05368.12	NmrA	isoform1
TCONS_00005991	XLOC_004653	Sscle16g108300	Chr_16	368278	370120	PF13460.5	NAD_binding_10	isoform1
TCONS_00005992	XLOC_004653	Sscle16g108300	Chr_16	368278	370120	PF01370.20	Epimerase	isoform2
TCONS_00005992	XLOC_004653	Sscle16g108300	Chr_16	368278	370120	PF05368.12	NmrA	isoform2
TCONS_00005992	XLOC_004653	Sscle16g108300	Chr_16	368278	370120	PF08659.9	KR	isoform2
TCONS_00005992	XLOC_004653	Sscle16g108300	Chr_16	368278	370120	PF13460.5	NAD_binding_10	isoform2
TCONS_00006040	XLOC_004691	Sscle16g108950	Chr_16	555246	560467	PF00096.25	zf-C2H2	isoform1
TCONS_00006040	XLOC_004691	Sscle16g108950	Chr_16	555246	560467	PF02403.21	Seryl_tRNA_N	isoform1
TCONS_00006040	XLOC_004691	Sscle16g108950	Chr_16	555246	560467	PF04632.11	FUSC	isoform1
TCONS_00006040	XLOC_004691	Sscle16g108950	Chr_16	555246	560467	PF05837.11	CENP-H	isoform1
TCONS_00006040	XLOC_004691	Sscle16g108950	Chr_16	555246	560467	PF08317.10	Spc7	isoform1
TCONS_00006040	XLOC_004691	Sscle16g108950	Chr_16	555246	560467	PF11932.7	DUF3450	isoform1
TCONS_00006040	XLOC_004691	Sscle16g108950	Chr_16	555246	560467	PF13894.5	zf-C2H2_4	isoform1
TCONS_00006040	XLOC_004691	Sscle16g108950	Chr_16	555246	560467	PF14235.5	DUF4337	isoform1
TCONS_00006040	XLOC_004691	Sscle16g108950	Chr_16	555246	560467	PF14362.5	DUF4407	isoform1
TCONS_00006040	XLOC_004691	Sscle16g108950	Chr_16	555246	560467	PF17017.4	zf-C2H2_aberr	isoform1
TCONS_00006041	XLOC_004691	Sscle16g108950	Chr_16	555246	560467	PF00096.25	zf-C2H2	isoform2
TCONS_00006041	XLOC_004691	Sscle16g108950	Chr_16	555246	560467	PF02403.21	Seryl_tRNA_N	isoform2
TCONS_00006041	XLOC_004691	Sscle16g108950	Chr_16	555246	560467	PF04111.11	APG6	isoform2
TCONS_00006041	XLOC_004691	Sscle16g108950	Chr_16	555246	560467	PF04632.11	FUSC	isoform2
TCONS_00006041	XLOC_004691	Sscle16g108950	Chr_16	555246	560467	PF05400.12	FliT	isoform2
TCONS_00006041	XLOC_004691	Sscle16g108950	Chr_16	555246	560467	PF08317.10	Spc7	isoform2
TCONS_00006041	XLOC_004691	Sscle16g108950	Chr_16	555246	560467	PF11932.7	DUF3450	isoform2
TCONS_00006041	XLOC_004691	Sscle16g108950	Chr_16	555246	560467	PF13894.5	zf-C2H2_4	isoform2
TCONS_00006041	XLOC_004691	Sscle16g108950	Chr_16	555246	560467	PF14235.5	DUF4337	isoform2
TCONS_00006041	XLOC_004691	Sscle16g108950	Chr_16	555246	560467	PF14362.5	DUF4407	isoform2
TCONS_00006041	XLOC_004691	Sscle16g108950	Chr_16	555246	560467	PF15898.4	PRKG1_interact	isoform2
TCONS_00006041	XLOC_004691	Sscle16g108950	Chr_16	555246	560467	PF17017.4	zf-C2H2_aberr	isoform2
TCONS_00006042	XLOC_004691	Sscle16g108950	Chr_16	555246	560467	PF00096.25	zf-C2H2	isoform3
TCONS_00006042	XLOC_004691	Sscle16g108950	Chr_16	555246	560467	PF02403.21	Seryl_tRNA_N	isoform3
TCONS_00006042	XLOC_004691	Sscle16g108950	Chr_16	555246	560467	PF04632.11	FUSC	isoform3
TCONS_00006042	XLOC_004691	Sscle16g108950	Chr_16	555246	560467	PF05837.11	CENP-H	isoform3
TCONS_00006042	XLOC_004691	Sscle16g108950	Chr_16	555246	560467	PF08317.10	Spc7	isoform3
TCONS_00006042	XLOC_004691	Sscle16g108950	Chr_16	555246	560467	PF11932.7	DUF3450	isoform3
TCONS_00006042	XLOC_004691	Sscle16g108950	Chr_16	555246	560467	PF13894.5	zf-C2H2_4	isoform3
TCONS_00006042	XLOC_004691	Sscle16g108950	Chr_16	555246	560467	PF14235.5	DUF4337	isoform3
TCONS_00006042	XLOC_004691	Sscle16g108950	Chr_16	555246	560467	PF14362.5	DUF4407	isoform3
TCONS_00006042	XLOC_004691	Sscle16g108950	Chr_16	555246	560467	PF17017.4	zf-C2H2_aberr	isoform3
TCONS_00006048	XLOC_004697	Sscle16g109050	Chr_16	596173	600274	PF02439.14	Adeno_E3_CR2	isoform1
TCONS_00006048	XLOC_004697	Sscle16g109050	Chr_16	596173	600274	PF05730.10	CFEM	isoform1
TCONS_00006048	XLOC_004697	Sscle16g109050	Chr_16	596173	600274	PF06697.11	DUF1191	isoform1
TCONS_00006048	XLOC_004697	Sscle16g109050	Chr_16	596173	600274	PF07213.10	DAP10	isoform1
TCONS_00006048	XLOC_004697	Sscle16g109050	Chr_16	596173	600274	PF14575.5	EphA2_TM	isoform1
TCONS_00006048	XLOC_004697	Sscle16g109050	Chr_16	596173	600274	PF15102.5	TMEM154	isoform1
TCONS_00006049	XLOC_004697	Sscle16g109050	Chr_16	596173	600274	PF02439.14	Adeno_E3_CR2	isoform2
TCONS_00006049	XLOC_004697	Sscle16g109050	Chr_16	596173	600274	PF05730.10	CFEM	isoform2
TCONS_00006049	XLOC_004697	Sscle16g109050	Chr_16	596173	600274	PF06697.11	DUF1191	isoform2
TCONS_00006049	XLOC_004697	Sscle16g109050	Chr_16	596173	600274	PF14575.5	EphA2_TM	isoform2
TCONS_00006049	XLOC_004697	Sscle16g109050	Chr_16	596173	600274	PF15102.5	TMEM154	isoform2
TCONS_00006049	XLOC_004697	Sscle16g109050	Chr_16	596173	600274	PF17449.1	yrzK	isoform2
TCONS_00005763	XLOC_004490	Sscle16g109170	Chr_16	640351	646795	PF02288.14	Dehydratase_MU	isoform1
TCONS_00005764	XLOC_004490	Sscle16g109170	Chr_16	640351	646795	NA	NA	isoform2
TCONS_00005787	XLOC_004507	Sscle16g109530	Chr_16	766430	768035	PF13391.5	HNH_2	isoform1
TCONS_00005788	XLOC_004507	Sscle16g109530	Chr_16	766430	768035	PF01633.19	Choline_kinase	isoform2
TCONS_00005788	XLOC_004507	Sscle16g109530	Chr_16	766430	768035	PF01636.22	APH	isoform2
TCONS_00005788	XLOC_004507	Sscle16g109530	Chr_16	766430	768035	PF13391.5	HNH_2	isoform2
TCONS_00006105	XLOC_004739	Sscle16g109930	Chr_16	928181	930819	PF00032.16	Cytochrom_B_C	isoform1
TCONS_00006105	XLOC_004739	Sscle16g109930	Chr_16	928181	930819	PF00083.23	Sugar_tr	isoform1
TCONS_00006105	XLOC_004739	Sscle16g109930	Chr_16	928181	930819	PF03137.19	OATP	isoform1
TCONS_00006105	XLOC_004739	Sscle16g109930	Chr_16	928181	930819	PF07690.15	MFS_1	isoform1
TCONS_00006105	XLOC_004739	Sscle16g109930	Chr_16	928181	930819	PF12670.6	DUF3792	isoform1
TCONS_00006106	XLOC_004739	Sscle16g109930	Chr_16	928181	930819	PF00032.16	Cytochrom_B_C	isoform2
TCONS_00006106	XLOC_004739	Sscle16g109930	Chr_16	928181	930819	PF00083.23	Sugar_tr	isoform2
TCONS_00006106	XLOC_004739	Sscle16g109930	Chr_16	928181	930819	PF03137.19	OATP	isoform2
TCONS_00006106	XLOC_004739	Sscle16g109930	Chr_16	928181	930819	PF05977.12	MFS_3	isoform2
TCONS_00006106	XLOC_004739	Sscle16g109930	Chr_16	928181	930819	PF07690.15	MFS_1	isoform2
TCONS_00006106	XLOC_004739	Sscle16g109930	Chr_16	928181	930819	PF12670.6	DUF3792	isoform2
TCONS_00005900	XLOC_004590	Sscle16g111150	Chr_16	1365444	1367916	PF05730.10	CFEM	isoform1
TCONS_00005900	XLOC_004590	Sscle16g111150	Chr_16	1365444	1367916	PF10620.8	MdcG	isoform1
TCONS_00005901	XLOC_004590	Sscle16g111150	Chr_16	1365444	1367916	PF05730.10	CFEM	isoform2
TCONS_00005901	XLOC_004590	Sscle16g111150	Chr_16	1365444	1367916	PF10620.8	MdcG	isoform2
TCONS_00005902	XLOC_004590	Sscle16g111150	Chr_16	1365444	1367916	NA	NA	isoform3

## Sheet: 03-PFAM change + DE
transcript_id	gene_id	gene_name	chromosome	start	end	accession	target_name	isoform
TCONS_00006936	XLOC_005357	Sscle02g012330	Chr_02	250389	256672	PF04900.11	Fcf1	isoform2
TCONS_00006937	XLOC_005357	Sscle02g012330	Chr_02	250389	256672	PF04900.11	Fcf1	isoform3
TCONS_00006935	XLOC_005357	Sscle02g012330	Chr_02	250389	256672	PF05277.11	DUF726	isoform1
TCONS_00006936	XLOC_005357	Sscle02g012330	Chr_02	250389	256672	PF05277.11	DUF726	isoform2
TCONS_00006937	XLOC_005357	Sscle02g012330	Chr_02	250389	256672	PF09388.9	SpoOE-like	isoform3
TCONS_00008535	XLOC_006532	Sscle03g026280	Chr_03	1379862	1386270	PF00172.17	Zn_clus	isoform1
TCONS_00008536	XLOC_006532	Sscle03g026280	Chr_03	1379862	1386270	PF00172.17	Zn_clus	isoform2
TCONS_00008537	XLOC_006532	Sscle03g026280	Chr_03	1379862	1386270	PF00172.17	Zn_clus	isoform3
TCONS_00008536	XLOC_006532	Sscle03g026280	Chr_03	1379862	1386270	PF04082.17	Fungal_trans	isoform2
TCONS_00008535	XLOC_006532	Sscle03g026280	Chr_03	1379862	1386270	PF05393.10	Hum_adeno_E3A	isoform1
TCONS_00008536	XLOC_006532	Sscle03g026280	Chr_03	1379862	1386270	PF05393.10	Hum_adeno_E3A	isoform2
TCONS_00008535	XLOC_006532	Sscle03g026280	Chr_03	1379862	1386270	PF07690.15	MFS_1	isoform1
TCONS_00008536	XLOC_006532	Sscle03g026280	Chr_03	1379862	1386270	PF07690.15	MFS_1	isoform2
TCONS_00008535	XLOC_006532	Sscle03g026280	Chr_03	1379862	1386270	PF08006.10	DUF1700	isoform1
TCONS_00008536	XLOC_006532	Sscle03g026280	Chr_03	1379862	1386270	PF08006.10	DUF1700	isoform2
TCONS_00008535	XLOC_006532	Sscle03g026280	Chr_03	1379862	1386270	PF14960.5	ATP_synth_reg	isoform1
TCONS_00008536	XLOC_006532	Sscle03g026280	Chr_03	1379862	1386270	PF14960.5	ATP_synth_reg	isoform2
TCONS_00008808	XLOC_006728	Sscle03g030170	Chr_03	2685410	2688731	NA	NA	isoform2
TCONS_00008807	XLOC_006728	Sscle03g030170	Chr_03	2685410	2688731	PF06999.11	Suc_Fer-like	isoform1
TCONS_00008260	XLOC_006312	Sscle03g031900	Chr_03	3318890	3322643	NA	NA	isoform2
TCONS_00008259	XLOC_006312	Sscle03g031900	Chr_03	3318890	3322643	PF01601.15	Corona_S2	isoform1
TCONS_00010733	XLOC_008252	Sscle05g043820	Chr_05	1105783	1108859	NA	NA	isoform2
TCONS_00010732	XLOC_008252	Sscle05g043820	Chr_05	1105783	1108859	PF06172.10	Cupin_5	isoform1
TCONS_00002255	XLOC_001758	Sscle11g080920	Chr_11	12075	13887	PF00734.17	CBM_1	isoform2
TCONS_00002254	XLOC_001758	Sscle11g080920	Chr_11	12075	13887	PF01083.21	Cutinase	isoform1
TCONS_00002255	XLOC_001758	Sscle11g080920	Chr_11	12075	13887	PF01083.21	Cutinase	isoform2
TCONS_00002255	XLOC_001758	Sscle11g080920	Chr_11	12075	13887	PF04621.12	ETS_PEA3_N	isoform2
TCONS_00002254	XLOC_001758	Sscle11g080920	Chr_11	12075	13887	PF08237.10	PE-PPE	isoform1
TCONS_00002255	XLOC_001758	Sscle11g080920	Chr_11	12075	13887	PF08237.10	PE-PPE	isoform2
TCONS_00005366	XLOC_004175	Sscle15g103140	Chr_15	344453	349870	PF00169.28	PH	isoform1
TCONS_00005367	XLOC_004175	Sscle15g103140	Chr_15	344453	349870	PF00169.28	PH	isoform2
TCONS_00005368	XLOC_004175	Sscle15g103140	Chr_15	344453	349870	PF00169.28	PH	isoform3
TCONS_00005366	XLOC_004175	Sscle15g103140	Chr_15	344453	349870	PF01442.17	Apolipoprotein	isoform1
TCONS_00005367	XLOC_004175	Sscle15g103140	Chr_15	344453	349870	PF01442.17	Apolipoprotein	isoform2
TCONS_00005368	XLOC_004175	Sscle15g103140	Chr_15	344453	349870	PF01442.17	Apolipoprotein	isoform3
TCONS_00005367	XLOC_004175	Sscle15g103140	Chr_15	344453	349870	PF05592.10	Bac_rhamnosid	isoform2
TCONS_00005366	XLOC_004175	Sscle15g103140	Chr_15	344453	349870	PF11932.7	DUF3450	isoform1
TCONS_00005367	XLOC_004175	Sscle15g103140	Chr_15	344453	349870	PF11932.7	DUF3450	isoform2
TCONS_00005368	XLOC_004175	Sscle15g103140	Chr_15	344453	349870	PF11932.7	DUF3450	isoform3
TCONS_00005367	XLOC_004175	Sscle15g103140	Chr_15	344453	349870	PF17389.1	Bac_rhamnosid6H	isoform2
TCONS_00005367	XLOC_004175	Sscle15g103140	Chr_15	344453	349870	PF17390.1	Bac_rhamnosid_C	isoform2
TCONS_00006105	XLOC_004739	Sscle16g109930	Chr_16	928181	930819	PF00032.16	Cytochrom_B_C	isoform1
TCONS_00006106	XLOC_004739	Sscle16g109930	Chr_16	928181	930819	PF00032.16	Cytochrom_B_C	isoform2
TCONS_00006105	XLOC_004739	Sscle16g109930	Chr_16	928181	930819	PF00083.23	Sugar_tr	isoform1
TCONS_00006106	XLOC_004739	Sscle16g109930	Chr_16	928181	930819	PF00083.23	Sugar_tr	isoform2
TCONS_00006105	XLOC_004739	Sscle16g109930	Chr_16	928181	930819	PF03137.19	OATP	isoform1
TCONS_00006106	XLOC_004739	Sscle16g109930	Chr_16	928181	930819	PF03137.19	OATP	isoform2
TCONS_00006106	XLOC_004739	Sscle16g109930	Chr_16	928181	930819	PF05977.12	MFS_3	isoform2
TCONS_00006105	XLOC_004739	Sscle16g109930	Chr_16	928181	930819	PF07690.15	MFS_1	isoform1
TCONS_00006106	XLOC_004739	Sscle16g109930	Chr_16	928181	930819	PF07690.15	MFS_1	isoform2
TCONS_00006105	XLOC_004739	Sscle16g109930	Chr_16	928181	930819	PF12670.6	DUF3792	isoform1
TCONS_00006106	XLOC_004739	Sscle16g109930	Chr_16	928181	930819	PF12670.6	DUF3792	isoform2
